# Supplementary material for: Genomic prediction using machine learning: a comparison of the performance of regularized regression, ensemble, instance-based and deep learning methods on synthetic and empirical data
Source: BMC Genomics. 2024 Feb 7;25:152. doi: 10.1186/s12864-023-09933-x (PMC10848392; doi:10.1186/s12864-023-09933-x)
Supplement: Supplementary file 1 — Additional file 1. Simulated (animal breeding) dataset. Includes four txt files: one for the grouping schemes, one for the QTLMAS prediction data, one for the QTLMAS training data, and one for the validation trait values. [file 12864_2023_9933_MOESM1_ESM.zip]

Archive with 4 entries (4 files):
- ValidationTraitValues.txt
- groups_2012.txt
- QTLMAS_prediction_2012.txt
- QTLMAS_training_2012.txt
