# Supplementary material for: Genomic prediction using machine learning: a comparison of the performance of regularized regression, ensemble, instance-based and deep learning methods on synthetic and empirical data
Source: BMC Genomics. 2024 Feb 7;25:152. doi: 10.1186/s12864-023-09933-x (PMC10848392; doi:10.1186/s12864-023-09933-x)
Supplement: Supplementary file 1 — Additional file 1. Simulated (animal breeding) dataset. Includes four txt files: one for the grouping schemes, one for the QTLMAS prediction data, one for the QTLMAS training data, and one for the validation trait values. [file 12864_2023_9933_MOESM1_ESM.zip › groups_2012.txt]

Chromosome	SNP	PositioncM	Positionpb	Index10	Index20	Index30	Index40	Index50	Index60	Index70	Index80	Index90	Index100
1	1	0	0	1	1	1	1	1	1	1	1	1	1
1	2	0.05	50000	1	1	1	1	1	1	1	1	1	1
1	3	0.1	100000	1	1	1	1	1	1	1	1	1	1
1	4	0.15	150000	1	1	1	1	1	1	1	1	1	1
1	5	0.2	200000	1	1	1	1	1	1	1	1	1	1
1	6	0.25	250000	1	1	1	1	1	1	1	1	1	1
1	7	0.3	300000	1	1	1	1	1	1	1	1	1	1
1	8	0.35	350000	1	1	1	1	1	1	1	1	1	1
1	9	0.4	400000	1	1	1	1	1	1	1	1	1	1
1	10	0.45	450000	1	1	1	1	1	1	1	1	1	1
1	11	0.5	500000	2	1	1	1	1	1	1	1	1	1
1	12	0.55	550000	2	1	1	1	1	1	1	1	1	1
1	13	0.6	600000	2	1	1	1	1	1	1	1	1	1
1	14	0.65	650000	2	1	1	1	1	1	1	1	1	1
1	15	0.7	700000	2	1	1	1	1	1	1	1	1	1
1	16	0.75	750000	2	1	1	1	1	1	1	1	1	1
1	17	0.8	800000	2	1	1	1	1	1	1	1	1	1
1	18	0.85	850000	2	1	1	1	1	1	1	1	1	1
1	19	0.9	900000	2	1	1	1	1	1	1	1	1	1
1	20	0.95	950000	2	1	1	1	1	1	1	1	1	1
1	21	1	1000000	3	2	1	1	1	1	1	1	1	1
1	22	1.05	1050000	3	2	1	1	1	1	1	1	1	1
1	23	1.1	1100000	3	2	1	1	1	1	1	1	1	1
1	24	1.15	1150000	3	2	1	1	1	1	1	1	1	1
1	25	1.2	1200000	3	2	1	1	1	1	1	1	1	1
1	26	1.25	1250000	3	2	1	1	1	1	1	1	1	1
1	27	1.3	1300000	3	2	1	1	1	1	1	1	1	1
1	28	1.35	1350000	3	2	1	1	1	1	1	1	1	1
1	29	1.4	1400000	3	2	1	1	1	1	1	1	1	1
1	30	1.45	1450000	3	2	1	1	1	1	1	1	1	1
1	31	1.5	1500000	4	2	2	1	1	1	1	1	1	1
1	32	1.55	1550000	4	2	2	1	1	1	1	1	1	1
1	33	1.6	1600000	4	2	2	1	1	1	1	1	1	1
1	34	1.65	1650000	4	2	2	1	1	1	1	1	1	1
1	35	1.7	1700000	4	2	2	1	1	1	1	1	1	1
1	36	1.75	1750000	4	2	2	1	1	1	1	1	1	1
1	37	1.8	1800000	4	2	2	1	1	1	1	1	1	1
1	38	1.85	1850000	4	2	2	1	1	1	1	1	1	1
1	39	1.9	1900000	4	2	2	1	1	1	1	1	1	1
1	40	1.95	1950000	4	2	2	1	1	1	1	1	1	1
1	41	2	2000000	5	3	2	2	1	1	1	1	1	1
1	42	2.05	2050000	5	3	2	2	1	1	1	1	1	1
1	43	2.1	2100000	5	3	2	2	1	1	1	1	1	1
1	44	2.15	2150000	5	3	2	2	1	1	1	1	1	1
1	45	2.2	2200000	5	3	2	2	1	1	1	1	1	1
1	46	2.25	2250000	5	3	2	2	1	1	1	1	1	1
1	47	2.3	2300000	5	3	2	2	1	1	1	1	1	1
1	48	2.35	2350000	5	3	2	2	1	1	1	1	1	1
1	49	2.4	2400000	5	3	2	2	1	1	1	1	1	1
1	50	2.45	2450000	5	3	2	2	1	1	1	1	1	1
1	51	2.5	2500000	6	3	2	2	2	1	1	1	1	1
1	52	2.55	2550000	6	3	2	2	2	1	1	1	1	1
1	53	2.6	2600000	6	3	2	2	2	1	1	1	1	1
1	54	2.65	2650000	6	3	2	2	2	1	1	1	1	1
1	55	2.7	2700000	6	3	2	2	2	1	1	1	1	1
1	56	2.75	2750000	6	3	2	2	2	1	1	1	1	1
1	57	2.8	2800000	6	3	2	2	2	1	1	1	1	1
1	58	2.85	2850000	6	3	2	2	2	1	1	1	1	1
1	59	2.9	2900000	6	3	2	2	2	1	1	1	1	1
1	60	2.95	2950000	6	3	2	2	2	1	1	1	1	1
1	61	3	3000000	7	4	3	2	2	2	1	1	1	1
1	62	3.05	3050000	7	4	3	2	2	2	1	1	1	1
1	63	3.1	3100000	7	4	3	2	2	2	1	1	1	1
1	64	3.15	3150000	7	4	3	2	2	2	1	1	1	1
1	65	3.2	3200000	7	4	3	2	2	2	1	1	1	1
1	66	3.25	3250000	7	4	3	2	2	2	1	1	1	1
1	67	3.3	3300000	7	4	3	2	2	2	1	1	1	1
1	68	3.35	3350000	7	4	3	2	2	2	1	1	1	1
1	69	3.4	3400000	7	4	3	2	2	2	1	1	1	1
1	70	3.45	3450000	7	4	3	2	2	2	1	1	1	1
1	71	3.5	3500000	8	4	3	2	2	2	2	1	1	1
1	72	3.55	3550000	8	4	3	2	2	2	2	1	1	1
1	73	3.6	3600000	8	4	3	2	2	2	2	1	1	1
1	74	3.65	3650000	8	4	3	2	2	2	2	1	1	1
1	75	3.7	3700000	8	4	3	2	2	2	2	1	1	1
1	76	3.75	3750000	8	4	3	2	2	2	2	1	1	1
1	77	3.8	3800000	8	4	3	2	2	2	2	1	1	1
1	78	3.85	3850000	8	4	3	2	2	2	2	1	1	1
1	79	3.9	3900000	8	4	3	2	2	2	2	1	1	1
1	80	3.95	3950000	8	4	3	2	2	2	2	1	1	1
1	81	4	4000000	9	5	3	3	2	2	2	2	1	1
1	82	4.05	4050000	9	5	3	3	2	2	2	2	1	1
1	83	4.1	4100000	9	5	3	3	2	2	2	2	1	1
1	84	4.15	4150000	9	5	3	3	2	2	2	2	1	1
1	85	4.2	4200000	9	5	3	3	2	2	2	2	1	1
1	86	4.25	4250000	9	5	3	3	2	2	2	2	1	1
1	87	4.3	4300000	9	5	3	3	2	2	2	2	1	1
1	88	4.35	4350000	9	5	3	3	2	2	2	2	1	1
1	89	4.4	4400000	9	5	3	3	2	2	2	2	1	1
1	90	4.45	4450000	9	5	3	3	2	2	2	2	1	1
1	91	4.5	4500000	10	5	4	3	2	2	2	2	2	1
1	92	4.55	4550000	10	5	4	3	2	2	2	2	2	1
1	93	4.6	4600000	10	5	4	3	2	2	2	2	2	1
1	94	4.65	4650000	10	5	4	3	2	2	2	2	2	1
1	95	4.7	4700000	10	5	4	3	2	2	2	2	2	1
1	96	4.75	4750000	10	5	4	3	2	2	2	2	2	1
1	97	4.8	4800000	10	5	4	3	2	2	2	2	2	1
1	98	4.85	4850000	10	5	4	3	2	2	2	2	2	1
1	99	4.9	4900000	10	5	4	3	2	2	2	2	2	1
1	100	4.95	4950000	10	5	4	3	2	2	2	2	2	1
1	101	5	5000000	11	6	4	3	3	2	2	2	2	2
1	102	5.05	5050000	11	6	4	3	3	2	2	2	2	2
1	103	5.1	5100000	11	6	4	3	3	2	2	2	2	2
1	104	5.2	5200000	11	6	4	3	3	2	2	2	2	2
1	105	5.25	5250000	11	6	4	3	3	2	2	2	2	2
1	106	5.3	5300000	11	6	4	3	3	2	2	2	2	2
1	107	5.35	5350000	11	6	4	3	3	2	2	2	2	2
1	108	5.4	5400000	11	6	4	3	3	2	2	2	2	2
1	109	5.45	5450000	11	6	4	3	3	2	2	2	2	2
1	110	5.5	5500000	11	6	4	3	3	2	2	2	2	2
1	111	5.55	5550000	12	6	4	3	3	2	2	2	2	2
1	112	5.6	5600000	12	6	4	3	3	2	2	2	2	2
1	113	5.65	5650000	12	6	4	3	3	2	2	2	2	2
1	114	5.7	5700000	12	6	4	3	3	2	2	2	2	2
1	115	5.75	5750000	12	6	4	3	3	2	2	2	2	2
1	116	5.8	5800000	12	6	4	3	3	2	2	2	2	2
1	117	5.85	5850000	12	6	4	3	3	2	2	2	2	2
1	118	5.9	5900000	12	6	4	3	3	2	2	2	2	2
1	119	5.95	5950000	12	6	4	3	3	2	2	2	2	2
1	120	6	6000000	12	6	4	3	3	2	2	2	2	2
1	121	6.05	6050000	13	7	5	4	3	3	2	2	2	2
1	122	6.1	6100000	13	7	5	4	3	3	2	2	2	2
1	123	6.15	6150000	13	7	5	4	3	3	2	2	2	2
1	124	6.2	6200000	13	7	5	4	3	3	2	2	2	2
1	125	6.25	6250000	13	7	5	4	3	3	2	2	2	2
1	126	6.3	6300000	13	7	5	4	3	3	2	2	2	2
1	127	6.35	6350000	13	7	5	4	3	3	2	2	2	2
1	128	6.4	6400000	13	7	5	4	3	3	2	2	2	2
1	129	6.45	6450000	13	7	5	4	3	3	2	2	2	2
1	130	6.5	6500000	13	7	5	4	3	3	2	2	2	2
1	131	6.55	6550000	14	7	5	4	3	3	2	2	2	2
1	132	6.6	6600000	14	7	5	4	3	3	2	2	2	2
1	133	6.65	6650000	14	7	5	4	3	3	2	2	2	2
1	134	6.7	6700000	14	7	5	4	3	3	2	2	2	2
1	135	6.75	6750000	14	7	5	4	3	3	2	2	2	2
1	136	6.8	6800000	14	7	5	4	3	3	2	2	2	2
1	137	6.85	6850000	14	7	5	4	3	3	2	2	2	2
1	138	6.9	6900000	14	7	5	4	3	3	2	2	2	2
1	139	6.95	6950000	14	7	5	4	3	3	2	2	2	2
1	140	7	7000000	14	7	5	4	3	3	2	2	2	2
1	141	7.05	7050000	15	8	5	4	3	3	3	2	2	2
1	142	7.1	7100000	15	8	5	4	3	3	3	2	2	2
1	143	7.15	7150000	15	8	5	4	3	3	3	2	2	2
1	144	7.2	7200000	15	8	5	4	3	3	3	2	2	2
1	145	7.25	7250000	15	8	5	4	3	3	3	2	2	2
1	146	7.3	7300000	15	8	5	4	3	3	3	2	2	2
1	147	7.35	7350000	15	8	5	4	3	3	3	2	2	2
1	148	7.4	7400000	15	8	5	4	3	3	3	2	2	2
1	149	7.45	7450000	15	8	5	4	3	3	3	2	2	2
1	150	7.5	7500000	15	8	5	4	3	3	3	2	2	2
1	151	7.55	7550000	16	8	6	4	4	3	3	2	2	2
1	152	7.6	7600000	16	8	6	4	4	3	3	2	2	2
1	153	7.65	7650000	16	8	6	4	4	3	3	2	2	2
1	154	7.7	7700000	16	8	6	4	4	3	3	2	2	2
1	155	7.75	7750000	16	8	6	4	4	3	3	2	2	2
1	156	7.8	7800000	16	8	6	4	4	3	3	2	2	2
1	157	7.85	7850000	16	8	6	4	4	3	3	2	2	2
1	158	7.9	7900000	16	8	6	4	4	3	3	2	2	2
1	159	7.95	7950000	16	8	6	4	4	3	3	2	2	2
1	160	8	8000000	16	8	6	4	4	3	3	2	2	2
1	161	8.05	8050000	17	9	6	5	4	3	3	3	2	2
1	162	8.1	8100000	17	9	6	5	4	3	3	3	2	2
1	163	8.15	8150000	17	9	6	5	4	3	3	3	2	2
1	164	8.2	8200000	17	9	6	5	4	3	3	3	2	2
1	165	8.25	8250000	17	9	6	5	4	3	3	3	2	2
1	166	8.3	8300000	17	9	6	5	4	3	3	3	2	2
1	167	8.35	8350000	17	9	6	5	4	3	3	3	2	2
1	168	8.4	8400000	17	9	6	5	4	3	3	3	2	2
1	169	8.45	8450000	17	9	6	5	4	3	3	3	2	2
1	170	8.5	8500000	17	9	6	5	4	3	3	3	2	2
1	171	8.55	8550000	18	9	6	5	4	3	3	3	2	2
1	172	8.6	8600000	18	9	6	5	4	3	3	3	2	2
1	173	8.65	8650000	18	9	6	5	4	3	3	3	2	2
1	174	8.7	8700000	18	9	6	5	4	3	3	3	2	2
1	175	8.75	8750000	18	9	6	5	4	3	3	3	2	2
1	176	8.8	8800000	18	9	6	5	4	3	3	3	2	2
1	177	8.85	8850000	18	9	6	5	4	3	3	3	2	2
1	178	8.9	8900000	18	9	6	5	4	3	3	3	2	2
1	179	8.95	8950000	18	9	6	5	4	3	3	3	2	2
1	180	9	9000000	18	9	6	5	4	3	3	3	2	2
1	181	9.05	9050000	19	10	7	5	4	4	3	3	3	2
1	182	9.1	9100000	19	10	7	5	4	4	3	3	3	2
1	183	9.15	9150000	19	10	7	5	4	4	3	3	3	2
1	184	9.2	9200000	19	10	7	5	4	4	3	3	3	2
1	185	9.25	9250000	19	10	7	5	4	4	3	3	3	2
1	186	9.3	9300000	19	10	7	5	4	4	3	3	3	2
1	187	9.35	9350000	19	10	7	5	4	4	3	3	3	2
1	188	9.4	9400000	19	10	7	5	4	4	3	3	3	2
1	189	9.45	9450000	19	10	7	5	4	4	3	3	3	2
1	190	9.5	9500000	19	10	7	5	4	4	3	3	3	2
1	191	9.55	9550000	20	10	7	5	4	4	3	3	3	2
1	192	9.6	9600000	20	10	7	5	4	4	3	3	3	2
1	193	9.65	9650000	20	10	7	5	4	4	3	3	3	2
1	194	9.7	9700000	20	10	7	5	4	4	3	3	3	2
1	195	9.75	9750000	20	10	7	5	4	4	3	3	3	2
1	196	9.8	9800000	20	10	7	5	4	4	3	3	3	2
1	197	9.85	9850000	20	10	7	5	4	4	3	3	3	2
1	198	9.9	9900000	20	10	7	5	4	4	3	3	3	2
1	199	9.95	9950000	20	10	7	5	4	4	3	3	3	2
1	200	10	10000000	20	10	7	5	4	4	3	3	3	2
1	201	10.05	10050000	21	11	7	6	5	4	3	3	3	3
1	202	10.1	10100000	21	11	7	6	5	4	3	3	3	3
1	203	10.15	10150000	21	11	7	6	5	4	3	3	3	3
1	204	10.2	10200000	21	11	7	6	5	4	3	3	3	3
1	205	10.25	10250000	21	11	7	6	5	4	3	3	3	3
1	206	10.3	10300000	21	11	7	6	5	4	3	3	3	3
1	207	10.35	10350000	21	11	7	6	5	4	3	3	3	3
1	208	10.4	10400000	21	11	7	6	5	4	3	3	3	3
1	209	10.45	10450000	21	11	7	6	5	4	3	3	3	3
1	210	10.5	10500000	21	11	7	6	5	4	3	3	3	3
1	211	10.55	10550000	22	11	8	6	5	4	4	3	3	3
1	212	10.6	10600000	22	11	8	6	5	4	4	3	3	3
1	213	10.65	10650000	22	11	8	6	5	4	4	3	3	3
1	214	10.7	10700000	22	11	8	6	5	4	4	3	3	3
1	215	10.75	10750000	22	11	8	6	5	4	4	3	3	3
1	216	10.8	10800000	22	11	8	6	5	4	4	3	3	3
1	217	10.85	10850000	22	11	8	6	5	4	4	3	3	3
1	218	10.9	10900000	22	11	8	6	5	4	4	3	3	3
1	219	10.95	10950000	22	11	8	6	5	4	4	3	3	3
1	220	11	11000000	22	11	8	6	5	4	4	3	3	3
1	221	11.05	11050000	23	12	8	6	5	4	4	3	3	3
1	222	11.1	11100000	23	12	8	6	5	4	4	3	3	3
1	223	11.15	11150000	23	12	8	6	5	4	4	3	3	3
1	224	11.2	11200000	23	12	8	6	5	4	4	3	3	3
1	225	11.25	11250000	23	12	8	6	5	4	4	3	3	3
1	226	11.3	11300000	23	12	8	6	5	4	4	3	3	3
1	227	11.35	11350000	23	12	8	6	5	4	4	3	3	3
1	228	11.4	11400000	23	12	8	6	5	4	4	3	3	3
1	229	11.45	11450000	23	12	8	6	5	4	4	3	3	3
1	230	11.5	11500000	23	12	8	6	5	4	4	3	3	3
1	231	11.55	11550000	24	12	8	6	5	4	4	3	3	3
1	232	11.6	11600000	24	12	8	6	5	4	4	3	3	3
1	233	11.65	11650000	24	12	8	6	5	4	4	3	3	3
1	234	11.7	11700000	24	12	8	6	5	4	4	3	3	3
1	235	11.75	11750000	24	12	8	6	5	4	4	3	3	3
1	236	11.8	11800000	24	12	8	6	5	4	4	3	3	3
1	237	11.85	11850000	24	12	8	6	5	4	4	3	3	3
1	238	11.9	11900000	24	12	8	6	5	4	4	3	3	3
1	239	11.95	11950000	24	12	8	6	5	4	4	3	3	3
1	240	12	12000000	24	12	8	6	5	4	4	3	3	3
1	241	12.05	12050000	25	13	9	7	5	5	4	4	3	3
1	242	12.1	12100000	25	13	9	7	5	5	4	4	3	3
1	243	12.15	12150000	25	13	9	7	5	5	4	4	3	3
1	244	12.2	12200000	25	13	9	7	5	5	4	4	3	3
1	245	12.25	12250000	25	13	9	7	5	5	4	4	3	3
1	246	12.3	12300000	25	13	9	7	5	5	4	4	3	3
1	247	12.35	12350000	25	13	9	7	5	5	4	4	3	3
1	248	12.4	12400000	25	13	9	7	5	5	4	4	3	3
1	249	12.45	12450000	25	13	9	7	5	5	4	4	3	3
1	250	12.5	12500000	25	13	9	7	5	5	4	4	3	3
1	251	12.55	12550000	26	13	9	7	6	5	4	4	3	3
1	252	12.6	12600000	26	13	9	7	6	5	4	4	3	3
1	253	12.65	12650000	26	13	9	7	6	5	4	4	3	3
1	254	12.7	12700000	26	13	9	7	6	5	4	4	3	3
1	255	12.75	12750000	26	13	9	7	6	5	4	4	3	3
1	256	12.8	12800000	26	13	9	7	6	5	4	4	3	3
1	257	12.85	12850000	26	13	9	7	6	5	4	4	3	3
1	258	12.9	12900000	26	13	9	7	6	5	4	4	3	3
1	259	12.95	12950000	26	13	9	7	6	5	4	4	3	3
1	260	13	13000000	26	13	9	7	6	5	4	4	3	3
1	261	13.05	13050000	27	14	9	7	6	5	4	4	3	3
1	262	13.1	13100000	27	14	9	7	6	5	4	4	3	3
1	263	13.15	13150000	27	14	9	7	6	5	4	4	3	3
1	264	13.2	13200000	27	14	9	7	6	5	4	4	3	3
1	265	13.25	13250000	27	14	9	7	6	5	4	4	3	3
1	266	13.3	13300000	27	14	9	7	6	5	4	4	3	3
1	267	13.35	13350000	27	14	9	7	6	5	4	4	3	3
1	268	13.4	13400000	27	14	9	7	6	5	4	4	3	3
1	269	13.45	13450000	27	14	9	7	6	5	4	4	3	3
1	270	13.5	13500000	27	14	9	7	6	5	4	4	3	3
1	271	13.55	13550000	28	14	10	7	6	5	4	4	4	3
1	272	13.6	13600000	28	14	10	7	6	5	4	4	4	3
1	273	13.65	13650000	28	14	10	7	6	5	4	4	4	3
1	274	13.7	13700000	28	14	10	7	6	5	4	4	4	3
1	275	13.75	13750000	28	14	10	7	6	5	4	4	4	3
1	276	13.8	13800000	28	14	10	7	6	5	4	4	4	3
1	277	13.85	13850000	28	14	10	7	6	5	4	4	4	3
1	278	13.9	13900000	28	14	10	7	6	5	4	4	4	3
1	279	13.95	13950000	28	14	10	7	6	5	4	4	4	3
1	280	14	14000000	28	14	10	7	6	5	4	4	4	3
1	281	14.05	14050000	29	15	10	8	6	5	5	4	4	3
1	282	14.1	14100000	29	15	10	8	6	5	5	4	4	3
1	283	14.15	14150000	29	15	10	8	6	5	5	4	4	3
1	284	14.2	14200000	29	15	10	8	6	5	5	4	4	3
1	285	14.25	14250000	29	15	10	8	6	5	5	4	4	3
1	286	14.3	14300000	29	15	10	8	6	5	5	4	4	3
1	287	14.35	14350000	29	15	10	8	6	5	5	4	4	3
1	288	14.4	14400000	29	15	10	8	6	5	5	4	4	3
1	289	14.45	14450000	29	15	10	8	6	5	5	4	4	3
1	290	14.5	14500000	29	15	10	8	6	5	5	4	4	3
1	291	14.55	14550000	30	15	10	8	6	5	5	4	4	3
1	292	14.6	14600000	30	15	10	8	6	5	5	4	4	3
1	293	14.65	14650000	30	15	10	8	6	5	5	4	4	3
1	294	14.7	14700000	30	15	10	8	6	5	5	4	4	3
1	295	14.75	14750000	30	15	10	8	6	5	5	4	4	3
1	296	14.8	14800000	30	15	10	8	6	5	5	4	4	3
1	297	14.85	14850000	30	15	10	8	6	5	5	4	4	3
1	298	14.9	14900000	30	15	10	8	6	5	5	4	4	3
1	299	14.95	14950000	30	15	10	8	6	5	5	4	4	3
1	300	15	15000000	30	15	10	8	6	5	5	4	4	3
1	301	15.05	15050000	31	16	11	8	7	6	5	4	4	4
1	302	15.1	15100000	31	16	11	8	7	6	5	4	4	4
1	303	15.15	15150000	31	16	11	8	7	6	5	4	4	4
1	304	15.2	15200000	31	16	11	8	7	6	5	4	4	4
1	305	15.25	15250000	31	16	11	8	7	6	5	4	4	4
1	306	15.3	15300000	31	16	11	8	7	6	5	4	4	4
1	307	15.35	15350000	31	16	11	8	7	6	5	4	4	4
1	308	15.4	15400000	31	16	11	8	7	6	5	4	4	4
1	309	15.45	15450000	31	16	11	8	7	6	5	4	4	4
1	310	15.5	15500000	31	16	11	8	7	6	5	4	4	4
1	311	15.55	15550000	32	16	11	8	7	6	5	4	4	4
1	312	15.6	15600000	32	16	11	8	7	6	5	4	4	4
1	313	15.65	15650000	32	16	11	8	7	6	5	4	4	4
1	314	15.7	15700000	32	16	11	8	7	6	5	4	4	4
1	315	15.75	15750000	32	16	11	8	7	6	5	4	4	4
1	316	15.8	15800000	32	16	11	8	7	6	5	4	4	4
1	317	15.85	15850000	32	16	11	8	7	6	5	4	4	4
1	318	15.9	15900000	32	16	11	8	7	6	5	4	4	4
1	319	15.95	15950000	32	16	11	8	7	6	5	4	4	4
1	320	16	16000000	32	16	11	8	7	6	5	4	4	4
1	321	16.05	16050000	33	17	11	9	7	6	5	5	4	4
1	322	16.1	16100000	33	17	11	9	7	6	5	5	4	4
1	323	16.15	16150000	33	17	11	9	7	6	5	5	4	4
1	324	16.2	16200000	33	17	11	9	7	6	5	5	4	4
1	325	16.25	16250000	33	17	11	9	7	6	5	5	4	4
1	326	16.3	16300000	33	17	11	9	7	6	5	5	4	4
1	327	16.35	16350000	33	17	11	9	7	6	5	5	4	4
1	328	16.4	16400000	33	17	11	9	7	6	5	5	4	4
1	329	16.45	16450000	33	17	11	9	7	6	5	5	4	4
1	330	16.5	16500000	33	17	11	9	7	6	5	5	4	4
1	331	16.55	16550000	34	17	12	9	7	6	5	5	4	4
1	332	16.6	16600000	34	17	12	9	7	6	5	5	4	4
1	333	16.65	16650000	34	17	12	9	7	6	5	5	4	4
1	334	16.7	16700000	34	17	12	9	7	6	5	5	4	4
1	335	16.75	16750000	34	17	12	9	7	6	5	5	4	4
1	336	16.8	16800000	34	17	12	9	7	6	5	5	4	4
1	337	16.85	16850000	34	17	12	9	7	6	5	5	4	4
1	338	16.9	16900000	34	17	12	9	7	6	5	5	4	4
1	339	16.95	16950000	34	17	12	9	7	6	5	5	4	4
1	340	17	17000000	34	17	12	9	7	6	5	5	4	4
1	341	17.05	17050000	35	18	12	9	7	6	5	5	4	4
1	342	17.1	17100000	35	18	12	9	7	6	5	5	4	4
1	343	17.15	17150000	35	18	12	9	7	6	5	5	4	4
1	344	17.2	17200000	35	18	12	9	7	6	5	5	4	4
1	345	17.25	17250000	35	18	12	9	7	6	5	5	4	4
1	346	17.3	17300000	35	18	12	9	7	6	5	5	4	4
1	347	17.35	17350000	35	18	12	9	7	6	5	5	4	4
1	348	17.4	17400000	35	18	12	9	7	6	5	5	4	4
1	349	17.45	17450000	35	18	12	9	7	6	5	5	4	4
1	350	17.5	17500000	35	18	12	9	7	6	5	5	4	4
1	351	17.55	17550000	36	18	12	9	8	6	6	5	4	4
1	352	17.6	17600000	36	18	12	9	8	6	6	5	4	4
1	353	17.65	17650000	36	18	12	9	8	6	6	5	4	4
1	354	17.7	17700000	36	18	12	9	8	6	6	5	4	4
1	355	17.75	17750000	36	18	12	9	8	6	6	5	4	4
1	356	17.8	17800000	36	18	12	9	8	6	6	5	4	4
1	357	17.85	17850000	36	18	12	9	8	6	6	5	4	4
1	358	17.9	17900000	36	18	12	9	8	6	6	5	4	4
1	359	17.95	17950000	36	18	12	9	8	6	6	5	4	4
1	360	18	18000000	36	18	12	9	8	6	6	5	4	4
1	361	18.05	18050000	37	19	13	10	8	7	6	5	5	4
1	362	18.1	18100000	37	19	13	10	8	7	6	5	5	4
1	363	18.15	18150000	37	19	13	10	8	7	6	5	5	4
1	364	18.2	18200000	37	19	13	10	8	7	6	5	5	4
1	365	18.25	18250000	37	19	13	10	8	7	6	5	5	4
1	366	18.3	18300000	37	19	13	10	8	7	6	5	5	4
1	367	18.35	18350000	37	19	13	10	8	7	6	5	5	4
1	368	18.4	18400000	37	19	13	10	8	7	6	5	5	4
1	369	18.45	18450000	37	19	13	10	8	7	6	5	5	4
1	370	18.5	18500000	37	19	13	10	8	7	6	5	5	4
1	371	18.55	18550000	38	19	13	10	8	7	6	5	5	4
1	372	18.6	18600000	38	19	13	10	8	7	6	5	5	4
1	373	18.65	18650000	38	19	13	10	8	7	6	5	5	4
1	374	18.7	18700000	38	19	13	10	8	7	6	5	5	4
1	375	18.75	18750000	38	19	13	10	8	7	6	5	5	4
1	376	18.8	18800000	38	19	13	10	8	7	6	5	5	4
1	377	18.85	18850000	38	19	13	10	8	7	6	5	5	4
1	378	18.9	18900000	38	19	13	10	8	7	6	5	5	4
1	379	18.95	18950000	38	19	13	10	8	7	6	5	5	4
1	380	19	19000000	38	19	13	10	8	7	6	5	5	4
1	381	19.05	19050000	39	20	13	10	8	7	6	5	5	4
1	382	19.1	19100000	39	20	13	10	8	7	6	5	5	4
1	383	19.15	19150000	39	20	13	10	8	7	6	5	5	4
1	384	19.2	19200000	39	20	13	10	8	7	6	5	5	4
1	385	19.25	19250000	39	20	13	10	8	7	6	5	5	4
1	386	19.3	19300000	39	20	13	10	8	7	6	5	5	4
1	387	19.35	19350000	39	20	13	10	8	7	6	5	5	4
1	388	19.4	19400000	39	20	13	10	8	7	6	5	5	4
1	389	19.45	19450000	39	20	13	10	8	7	6	5	5	4
1	390	19.5	19500000	39	20	13	10	8	7	6	5	5	4
1	391	19.55	19550000	40	20	14	10	8	7	6	5	5	4
1	392	19.6	19600000	40	20	14	10	8	7	6	5	5	4
1	393	19.65	19650000	40	20	14	10	8	7	6	5	5	4
1	394	19.7	19700000	40	20	14	10	8	7	6	5	5	4
1	395	19.75	19750000	40	20	14	10	8	7	6	5	5	4
1	396	19.8	19800000	40	20	14	10	8	7	6	5	5	4
1	397	19.85	19850000	40	20	14	10	8	7	6	5	5	4
1	398	19.9	19900000	40	20	14	10	8	7	6	5	5	4
1	399	19.95	19950000	40	20	14	10	8	7	6	5	5	4
1	400	20	20000000	40	20	14	10	8	7	6	5	5	4
1	401	20.05	20050000	41	21	14	11	9	7	6	6	5	5
1	402	20.1	20100000	41	21	14	11	9	7	6	6	5	5
1	403	20.15	20150000	41	21	14	11	9	7	6	6	5	5
1	404	20.2	20200000	41	21	14	11	9	7	6	6	5	5
1	405	20.25	20250000	41	21	14	11	9	7	6	6	5	5
1	406	20.3	20300000	41	21	14	11	9	7	6	6	5	5
1	407	20.35	20350000	41	21	14	11	9	7	6	6	5	5
1	408	20.4	20400000	41	21	14	11	9	7	6	6	5	5
1	409	20.45	20450000	41	21	14	11	9	7	6	6	5	5
1	410	20.5	20500000	41	21	14	11	9	7	6	6	5	5
1	411	20.55	20550000	42	21	14	11	9	7	6	6	5	5
1	412	20.6	20600000	42	21	14	11	9	7	6	6	5	5
1	413	20.65	20650000	42	21	14	11	9	7	6	6	5	5
1	414	20.7	20700000	42	21	14	11	9	7	6	6	5	5
1	415	20.75	20750000	42	21	14	11	9	7	6	6	5	5
1	416	20.8	20800000	42	21	14	11	9	7	6	6	5	5
1	417	20.85	20850000	42	21	14	11	9	7	6	6	5	5
1	418	20.9	20900000	42	21	14	11	9	7	6	6	5	5
1	419	20.95	20950000	42	21	14	11	9	7	6	6	5	5
1	420	21	21000000	42	21	14	11	9	7	6	6	5	5
1	421	21.05	21050000	43	22	15	11	9	8	7	6	5	5
1	422	21.1	21100000	43	22	15	11	9	8	7	6	5	5
1	423	21.15	21150000	43	22	15	11	9	8	7	6	5	5
1	424	21.2	21200000	43	22	15	11	9	8	7	6	5	5
1	425	21.25	21250000	43	22	15	11	9	8	7	6	5	5
1	426	21.3	21300000	43	22	15	11	9	8	7	6	5	5
1	427	21.35	21350000	43	22	15	11	9	8	7	6	5	5
1	428	21.4	21400000	43	22	15	11	9	8	7	6	5	5
1	429	21.45	21450000	43	22	15	11	9	8	7	6	5	5
1	430	21.5	21500000	43	22	15	11	9	8	7	6	5	5
1	431	21.55	21550000	44	22	15	11	9	8	7	6	5	5
1	432	21.6	21600000	44	22	15	11	9	8	7	6	5	5
1	433	21.65	21650000	44	22	15	11	9	8	7	6	5	5
1	434	21.7	21700000	44	22	15	11	9	8	7	6	5	5
1	435	21.75	21750000	44	22	15	11	9	8	7	6	5	5
1	436	21.8	21800000	44	22	15	11	9	8	7	6	5	5
1	437	21.85	21850000	44	22	15	11	9	8	7	6	5	5
1	438	21.9	21900000	44	22	15	11	9	8	7	6	5	5
1	439	21.95	21950000	44	22	15	11	9	8	7	6	5	5
1	440	22	22000000	44	22	15	11	9	8	7	6	5	5
1	441	22.05	22050000	45	23	15	12	9	8	7	6	5	5
1	442	22.1	22100000	45	23	15	12	9	8	7	6	5	5
1	443	22.15	22150000	45	23	15	12	9	8	7	6	5	5
1	444	22.2	22200000	45	23	15	12	9	8	7	6	5	5
1	445	22.25	22250000	45	23	15	12	9	8	7	6	5	5
1	446	22.3	22300000	45	23	15	12	9	8	7	6	5	5
1	447	22.35	22350000	45	23	15	12	9	8	7	6	5	5
1	448	22.4	22400000	45	23	15	12	9	8	7	6	5	5
1	449	22.45	22450000	45	23	15	12	9	8	7	6	5	5
1	450	22.5	22500000	45	23	15	12	9	8	7	6	5	5
1	451	22.55	22550000	46	23	16	12	10	8	7	6	6	5
1	452	22.6	22600000	46	23	16	12	10	8	7	6	6	5
1	453	22.65	22650000	46	23	16	12	10	8	7	6	6	5
1	454	22.7	22700000	46	23	16	12	10	8	7	6	6	5
1	455	22.75	22750000	46	23	16	12	10	8	7	6	6	5
1	456	22.8	22800000	46	23	16	12	10	8	7	6	6	5
1	457	22.85	22850000	46	23	16	12	10	8	7	6	6	5
1	458	22.9	22900000	46	23	16	12	10	8	7	6	6	5
1	459	22.95	22950000	46	23	16	12	10	8	7	6	6	5
1	460	23	23000000	46	23	16	12	10	8	7	6	6	5
1	461	23.05	23050000	47	24	16	12	10	8	7	6	6	5
1	462	23.1	23100000	47	24	16	12	10	8	7	6	6	5
1	463	23.15	23150000	47	24	16	12	10	8	7	6	6	5
1	464	23.2	23200000	47	24	16	12	10	8	7	6	6	5
1	465	23.25	23250000	47	24	16	12	10	8	7	6	6	5
1	466	23.3	23300000	47	24	16	12	10	8	7	6	6	5
1	467	23.35	23350000	47	24	16	12	10	8	7	6	6	5
1	468	23.4	23400000	47	24	16	12	10	8	7	6	6	5
1	469	23.45	23450000	47	24	16	12	10	8	7	6	6	5
1	470	23.5	23500000	47	24	16	12	10	8	7	6	6	5
1	471	23.55	23550000	48	24	16	12	10	8	7	6	6	5
1	472	23.6	23600000	48	24	16	12	10	8	7	6	6	5
1	473	23.65	23650000	48	24	16	12	10	8	7	6	6	5
1	474	23.7	23700000	48	24	16	12	10	8	7	6	6	5
1	475	23.75	23750000	48	24	16	12	10	8	7	6	6	5
1	476	23.8	23800000	48	24	16	12	10	8	7	6	6	5
1	477	23.85	23850000	48	24	16	12	10	8	7	6	6	5
1	478	23.9	23900000	48	24	16	12	10	8	7	6	6	5
1	479	23.95	23950000	48	24	16	12	10	8	7	6	6	5
1	480	24	24000000	48	24	16	12	10	8	7	6	6	5
1	481	24.05	24050000	49	25	17	13	10	9	7	7	6	5
1	482	24.1	24100000	49	25	17	13	10	9	7	7	6	5
1	483	24.15	24150000	49	25	17	13	10	9	7	7	6	5
1	484	24.2	24200000	49	25	17	13	10	9	7	7	6	5
1	485	24.25	24250000	49	25	17	13	10	9	7	7	6	5
1	486	24.3	24300000	49	25	17	13	10	9	7	7	6	5
1	487	24.35	24350000	49	25	17	13	10	9	7	7	6	5
1	488	24.4	24400000	49	25	17	13	10	9	7	7	6	5
1	489	24.45	24450000	49	25	17	13	10	9	7	7	6	5
1	490	24.5	24500000	49	25	17	13	10	9	7	7	6	5
1	491	24.55	24550000	50	25	17	13	10	9	8	7	6	5
1	492	24.6	24600000	50	25	17	13	10	9	8	7	6	5
1	493	24.65	24650000	50	25	17	13	10	9	8	7	6	5
1	494	24.7	24700000	50	25	17	13	10	9	8	7	6	5
1	495	24.75	24750000	50	25	17	13	10	9	8	7	6	5
1	496	24.8	24800000	50	25	17	13	10	9	8	7	6	5
1	497	24.85	24850000	50	25	17	13	10	9	8	7	6	5
1	498	24.9	24900000	50	25	17	13	10	9	8	7	6	5
1	499	24.95	24950000	50	25	17	13	10	9	8	7	6	5
1	500	25	25000000	50	25	17	13	10	9	8	7	6	5
1	501	25.05	25050000	51	26	17	13	11	9	8	7	6	6
1	502	25.1	25100000	51	26	17	13	11	9	8	7	6	6
1	503	25.15	25150000	51	26	17	13	11	9	8	7	6	6
1	504	25.2	25200000	51	26	17	13	11	9	8	7	6	6
1	505	25.25	25250000	51	26	17	13	11	9	8	7	6	6
1	506	25.3	25300000	51	26	17	13	11	9	8	7	6	6
1	507	25.35	25350000	51	26	17	13	11	9	8	7	6	6
1	508	25.4	25400000	51	26	17	13	11	9	8	7	6	6
1	509	25.45	25450000	51	26	17	13	11	9	8	7	6	6
1	510	25.5	25500000	51	26	17	13	11	9	8	7	6	6
1	511	25.55	25550000	52	26	18	13	11	9	8	7	6	6
1	512	25.6	25600000	52	26	18	13	11	9	8	7	6	6
1	513	25.65	25650000	52	26	18	13	11	9	8	7	6	6
1	514	25.7	25700000	52	26	18	13	11	9	8	7	6	6
1	515	25.75	25750000	52	26	18	13	11	9	8	7	6	6
1	516	25.8	25800000	52	26	18	13	11	9	8	7	6	6
1	517	25.85	25850000	52	26	18	13	11	9	8	7	6	6
1	518	25.9	25900000	52	26	18	13	11	9	8	7	6	6
1	519	25.95	25950000	52	26	18	13	11	9	8	7	6	6
1	520	26	26000000	52	26	18	13	11	9	8	7	6	6
1	521	26.05	26050000	53	27	18	14	11	9	8	7	6	6
1	522	26.1	26100000	53	27	18	14	11	9	8	7	6	6
1	523	26.15	26150000	53	27	18	14	11	9	8	7	6	6
1	524	26.2	26200000	53	27	18	14	11	9	8	7	6	6
1	525	26.25	26250000	53	27	18	14	11	9	8	7	6	6
1	526	26.3	26300000	53	27	18	14	11	9	8	7	6	6
1	527	26.35	26350000	53	27	18	14	11	9	8	7	6	6
1	528	26.4	26400000	53	27	18	14	11	9	8	7	6	6
1	529	26.45	26450000	53	27	18	14	11	9	8	7	6	6
1	530	26.5	26500000	53	27	18	14	11	9	8	7	6	6
1	531	26.55	26550000	54	27	18	14	11	9	8	7	6	6
1	532	26.6	26600000	54	27	18	14	11	9	8	7	6	6
1	533	26.65	26650000	54	27	18	14	11	9	8	7	6	6
1	534	26.7	26700000	54	27	18	14	11	9	8	7	6	6
1	535	26.75	26750000	54	27	18	14	11	9	8	7	6	6
1	536	26.8	26800000	54	27	18	14	11	9	8	7	6	6
1	537	26.85	26850000	54	27	18	14	11	9	8	7	6	6
1	538	26.9	26900000	54	27	18	14	11	9	8	7	6	6
1	539	26.95	26950000	54	27	18	14	11	9	8	7	6	6
1	540	27	27000000	54	27	18	14	11	9	8	7	6	6
1	541	27.05	27050000	55	28	19	14	11	10	8	7	7	6
1	542	27.1	27100000	55	28	19	14	11	10	8	7	7	6
1	543	27.15	27150000	55	28	19	14	11	10	8	7	7	6
1	544	27.2	27200000	55	28	19	14	11	10	8	7	7	6
1	545	27.25	27250000	55	28	19	14	11	10	8	7	7	6
1	546	27.3	27300000	55	28	19	14	11	10	8	7	7	6
1	547	27.35	27350000	55	28	19	14	11	10	8	7	7	6
1	548	27.4	27400000	55	28	19	14	11	10	8	7	7	6
1	549	27.45	27450000	55	28	19	14	11	10	8	7	7	6
1	550	27.5	27500000	55	28	19	14	11	10	8	7	7	6
1	551	27.55	27550000	56	28	19	14	12	10	8	7	7	6
1	552	27.6	27600000	56	28	19	14	12	10	8	7	7	6
1	553	27.65	27650000	56	28	19	14	12	10	8	7	7	6
1	554	27.7	27700000	56	28	19	14	12	10	8	7	7	6
1	555	27.75	27750000	56	28	19	14	12	10	8	7	7	6
1	556	27.8	27800000	56	28	19	14	12	10	8	7	7	6
1	557	27.85	27850000	56	28	19	14	12	10	8	7	7	6
1	558	27.9	27900000	56	28	19	14	12	10	8	7	7	6
1	559	27.95	27950000	56	28	19	14	12	10	8	7	7	6
1	560	28	28000000	56	28	19	14	12	10	8	7	7	6
1	561	28.05	28050000	57	29	19	15	12	10	9	8	7	6
1	562	28.1	28100000	57	29	19	15	12	10	9	8	7	6
1	563	28.15	28150000	57	29	19	15	12	10	9	8	7	6
1	564	28.2	28200000	57	29	19	15	12	10	9	8	7	6
1	565	28.25	28250000	57	29	19	15	12	10	9	8	7	6
1	566	28.3	28300000	57	29	19	15	12	10	9	8	7	6
1	567	28.35	28350000	57	29	19	15	12	10	9	8	7	6
1	568	28.4	28400000	57	29	19	15	12	10	9	8	7	6
1	569	28.45	28450000	57	29	19	15	12	10	9	8	7	6
1	570	28.5	28500000	57	29	19	15	12	10	9	8	7	6
1	571	28.55	28550000	58	29	20	15	12	10	9	8	7	6
1	572	28.6	28600000	58	29	20	15	12	10	9	8	7	6
1	573	28.65	28650000	58	29	20	15	12	10	9	8	7	6
1	574	28.7	28700000	58	29	20	15	12	10	9	8	7	6
1	575	28.75	28750000	58	29	20	15	12	10	9	8	7	6
1	576	28.8	28800000	58	29	20	15	12	10	9	8	7	6
1	577	28.85	28850000	58	29	20	15	12	10	9	8	7	6
1	578	28.9	28900000	58	29	20	15	12	10	9	8	7	6
1	579	28.95	28950000	58	29	20	15	12	10	9	8	7	6
1	580	29	29000000	58	29	20	15	12	10	9	8	7	6
1	581	29.05	29050000	59	30	20	15	12	10	9	8	7	6
1	582	29.1	29100000	59	30	20	15	12	10	9	8	7	6
1	583	29.15	29150000	59	30	20	15	12	10	9	8	7	6
1	584	29.2	29200000	59	30	20	15	12	10	9	8	7	6
1	585	29.25	29250000	59	30	20	15	12	10	9	8	7	6
1	586	29.3	29300000	59	30	20	15	12	10	9	8	7	6
1	587	29.35	29350000	59	30	20	15	12	10	9	8	7	6
1	588	29.4	29400000	59	30	20	15	12	10	9	8	7	6
1	589	29.45	29450000	59	30	20	15	12	10	9	8	7	6
1	590	29.5	29500000	59	30	20	15	12	10	9	8	7	6
1	591	29.55	29550000	60	30	20	15	12	10	9	8	7	6
1	592	29.6	29600000	60	30	20	15	12	10	9	8	7	6
1	593	29.65	29650000	60	30	20	15	12	10	9	8	7	6
1	594	29.7	29700000	60	30	20	15	12	10	9	8	7	6
1	595	29.75	29750000	60	30	20	15	12	10	9	8	7	6
1	596	29.8	29800000	60	30	20	15	12	10	9	8	7	6
1	597	29.85	29850000	60	30	20	15	12	10	9	8	7	6
1	598	29.9	29900000	60	30	20	15	12	10	9	8	7	6
1	599	29.95	29950000	60	30	20	15	12	10	9	8	7	6
1	600	30	30000000	60	30	20	15	12	10	9	8	7	6
1	601	30.05	30050000	61	31	21	16	13	11	9	8	7	7
1	602	30.1	30100000	61	31	21	16	13	11	9	8	7	7
1	603	30.15	30150000	61	31	21	16	13	11	9	8	7	7
1	604	30.2	30200000	61	31	21	16	13	11	9	8	7	7
1	605	30.25	30250000	61	31	21	16	13	11	9	8	7	7
1	606	30.3	30300000	61	31	21	16	13	11	9	8	7	7
1	607	30.35	30350000	61	31	21	16	13	11	9	8	7	7
1	608	30.4	30400000	61	31	21	16	13	11	9	8	7	7
1	609	30.45	30450000	61	31	21	16	13	11	9	8	7	7
1	610	30.5	30500000	61	31	21	16	13	11	9	8	7	7
1	611	30.55	30550000	62	31	21	16	13	11	9	8	7	7
1	612	30.6	30600000	62	31	21	16	13	11	9	8	7	7
1	613	30.65	30650000	62	31	21	16	13	11	9	8	7	7
1	614	30.7	30700000	62	31	21	16	13	11	9	8	7	7
1	615	30.75	30750000	62	31	21	16	13	11	9	8	7	7
1	616	30.8	30800000	62	31	21	16	13	11	9	8	7	7
1	617	30.85	30850000	62	31	21	16	13	11	9	8	7	7
1	618	30.9	30900000	62	31	21	16	13	11	9	8	7	7
1	619	30.95	30950000	62	31	21	16	13	11	9	8	7	7
1	620	31	31000000	62	31	21	16	13	11	9	8	7	7
1	621	31.05	31050000	63	32	21	16	13	11	9	8	7	7
1	622	31.1	31100000	63	32	21	16	13	11	9	8	7	7
1	623	31.15	31150000	63	32	21	16	13	11	9	8	7	7
1	624	31.2	31200000	63	32	21	16	13	11	9	8	7	7
1	625	31.25	31250000	63	32	21	16	13	11	9	8	7	7
1	626	31.3	31300000	63	32	21	16	13	11	9	8	7	7
1	627	31.35	31350000	63	32	21	16	13	11	9	8	7	7
1	628	31.4	31400000	63	32	21	16	13	11	9	8	7	7
1	629	31.45	31450000	63	32	21	16	13	11	9	8	7	7
1	630	31.5	31500000	63	32	21	16	13	11	9	8	7	7
1	631	31.55	31550000	64	32	22	16	13	11	10	8	8	7
1	632	31.6	31600000	64	32	22	16	13	11	10	8	8	7
1	633	31.65	31650000	64	32	22	16	13	11	10	8	8	7
1	634	31.7	31700000	64	32	22	16	13	11	10	8	8	7
1	635	31.75	31750000	64	32	22	16	13	11	10	8	8	7
1	636	31.8	31800000	64	32	22	16	13	11	10	8	8	7
1	637	31.85	31850000	64	32	22	16	13	11	10	8	8	7
1	638	31.9	31900000	64	32	22	16	13	11	10	8	8	7
1	639	31.95	31950000	64	32	22	16	13	11	10	8	8	7
1	640	32	32000000	64	32	22	16	13	11	10	8	8	7
1	641	32.05	32050000	65	33	22	17	13	11	10	9	8	7
1	642	32.1	32100000	65	33	22	17	13	11	10	9	8	7
1	643	32.15	32150000	65	33	22	17	13	11	10	9	8	7
1	644	32.2	32200000	65	33	22	17	13	11	10	9	8	7
1	645	32.25	32250000	65	33	22	17	13	11	10	9	8	7
1	646	32.3	32300000	65	33	22	17	13	11	10	9	8	7
1	647	32.35	32350000	65	33	22	17	13	11	10	9	8	7
1	648	32.4	32400000	65	33	22	17	13	11	10	9	8	7
1	649	32.45	32450000	65	33	22	17	13	11	10	9	8	7
1	650	32.5	32500000	65	33	22	17	13	11	10	9	8	7
1	651	32.55	32550000	66	33	22	17	14	11	10	9	8	7
1	652	32.6	32600000	66	33	22	17	14	11	10	9	8	7
1	653	32.65	32650000	66	33	22	17	14	11	10	9	8	7
1	654	32.7	32700000	66	33	22	17	14	11	10	9	8	7
1	655	32.75	32750000	66	33	22	17	14	11	10	9	8	7
1	656	32.8	32800000	66	33	22	17	14	11	10	9	8	7
1	657	32.85	32850000	66	33	22	17	14	11	10	9	8	7
1	658	32.9	32900000	66	33	22	17	14	11	10	9	8	7
1	659	32.95	32950000	66	33	22	17	14	11	10	9	8	7
1	660	33	33000000	66	33	22	17	14	11	10	9	8	7
1	661	33.05	33050000	67	34	23	17	14	12	10	9	8	7
1	662	33.1	33100000	67	34	23	17	14	12	10	9	8	7
1	663	33.15	33150000	67	34	23	17	14	12	10	9	8	7
1	664	33.2	33200000	67	34	23	17	14	12	10	9	8	7
1	665	33.25	33250000	67	34	23	17	14	12	10	9	8	7
1	666	33.3	33300000	67	34	23	17	14	12	10	9	8	7
1	667	33.35	33350000	67	34	23	17	14	12	10	9	8	7
1	668	33.4	33400000	67	34	23	17	14	12	10	9	8	7
1	669	33.45	33450000	67	34	23	17	14	12	10	9	8	7
1	670	33.5	33500000	67	34	23	17	14	12	10	9	8	7
1	671	33.55	33550000	68	34	23	17	14	12	10	9	8	7
1	672	33.6	33600000	68	34	23	17	14	12	10	9	8	7
1	673	33.65	33650000	68	34	23	17	14	12	10	9	8	7
1	674	33.7	33700000	68	34	23	17	14	12	10	9	8	7
1	675	33.75	33750000	68	34	23	17	14	12	10	9	8	7
1	676	33.8	33800000	68	34	23	17	14	12	10	9	8	7
1	677	33.85	33850000	68	34	23	17	14	12	10	9	8	7
1	678	33.9	33900000	68	34	23	17	14	12	10	9	8	7
1	679	33.95	33950000	68	34	23	17	14	12	10	9	8	7
1	680	34	34000000	68	34	23	17	14	12	10	9	8	7
1	681	34.05	34050000	69	35	23	18	14	12	10	9	8	7
1	682	34.1	34100000	69	35	23	18	14	12	10	9	8	7
1	683	34.15	34150000	69	35	23	18	14	12	10	9	8	7
1	684	34.2	34200000	69	35	23	18	14	12	10	9	8	7
1	685	34.25	34250000	69	35	23	18	14	12	10	9	8	7
1	686	34.3	34300000	69	35	23	18	14	12	10	9	8	7
1	687	34.35	34350000	69	35	23	18	14	12	10	9	8	7
1	688	34.4	34400000	69	35	23	18	14	12	10	9	8	7
1	689	34.45	34450000	69	35	23	18	14	12	10	9	8	7
1	690	34.5	34500000	69	35	23	18	14	12	10	9	8	7
1	691	34.55	34550000	70	35	24	18	14	12	10	9	8	7
1	692	34.6	34600000	70	35	24	18	14	12	10	9	8	7
1	693	34.65	34650000	70	35	24	18	14	12	10	9	8	7
1	694	34.7	34700000	70	35	24	18	14	12	10	9	8	7
1	695	34.75	34750000	70	35	24	18	14	12	10	9	8	7
1	696	34.8	34800000	70	35	24	18	14	12	10	9	8	7
1	697	34.85	34850000	70	35	24	18	14	12	10	9	8	7
1	698	34.9	34900000	70	35	24	18	14	12	10	9	8	7
1	699	34.95	34950000	70	35	24	18	14	12	10	9	8	7
1	700	35	35000000	70	35	24	18	14	12	10	9	8	7
1	701	35.05	35050000	71	36	24	18	15	12	11	9	8	8
1	702	35.1	35100000	71	36	24	18	15	12	11	9	8	8
1	703	35.15	35150000	71	36	24	18	15	12	11	9	8	8
1	704	35.2	35200000	71	36	24	18	15	12	11	9	8	8
1	705	35.25	35250000	71	36	24	18	15	12	11	9	8	8
1	706	35.3	35300000	71	36	24	18	15	12	11	9	8	8
1	707	35.35	35350000	71	36	24	18	15	12	11	9	8	8
1	708	35.4	35400000	71	36	24	18	15	12	11	9	8	8
1	709	35.45	35450000	71	36	24	18	15	12	11	9	8	8
1	710	35.5	35500000	71	36	24	18	15	12	11	9	8	8
1	711	35.55	35550000	72	36	24	18	15	12	11	9	8	8
1	712	35.6	35600000	72	36	24	18	15	12	11	9	8	8
1	713	35.65	35650000	72	36	24	18	15	12	11	9	8	8
1	714	35.7	35700000	72	36	24	18	15	12	11	9	8	8
1	715	35.75	35750000	72	36	24	18	15	12	11	9	8	8
1	716	35.8	35800000	72	36	24	18	15	12	11	9	8	8
1	717	35.85	35850000	72	36	24	18	15	12	11	9	8	8
1	718	35.9	35900000	72	36	24	18	15	12	11	9	8	8
1	719	35.95	35950000	72	36	24	18	15	12	11	9	8	8
1	720	36	36000000	72	36	24	18	15	12	11	9	8	8
1	721	36.05	36050000	73	37	25	19	15	13	11	10	9	8
1	722	36.1	36100000	73	37	25	19	15	13	11	10	9	8
1	723	36.15	36150000	73	37	25	19	15	13	11	10	9	8
1	724	36.2	36200000	73	37	25	19	15	13	11	10	9	8
1	725	36.25	36250000	73	37	25	19	15	13	11	10	9	8
1	726	36.3	36300000	73	37	25	19	15	13	11	10	9	8
1	727	36.35	36350000	73	37	25	19	15	13	11	10	9	8
1	728	36.4	36400000	73	37	25	19	15	13	11	10	9	8
1	729	36.45	36450000	73	37	25	19	15	13	11	10	9	8
1	730	36.5	36500000	73	37	25	19	15	13	11	10	9	8
1	731	36.55	36550000	74	37	25	19	15	13	11	10	9	8
1	732	36.6	36600000	74	37	25	19	15	13	11	10	9	8
1	733	36.65	36650000	74	37	25	19	15	13	11	10	9	8
1	734	36.7	36700000	74	37	25	19	15	13	11	10	9	8
1	735	36.75	36750000	74	37	25	19	15	13	11	10	9	8
1	736	36.8	36800000	74	37	25	19	15	13	11	10	9	8
1	737	36.85	36850000	74	37	25	19	15	13	11	10	9	8
1	738	36.9	36900000	74	37	25	19	15	13	11	10	9	8
1	739	36.95	36950000	74	37	25	19	15	13	11	10	9	8
1	740	37	37000000	74	37	25	19	15	13	11	10	9	8
1	741	37.05	37050000	75	38	25	19	15	13	11	10	9	8
1	742	37.1	37100000	75	38	25	19	15	13	11	10	9	8
1	743	37.15	37150000	75	38	25	19	15	13	11	10	9	8
1	744	37.2	37200000	75	38	25	19	15	13	11	10	9	8
1	745	37.25	37250000	75	38	25	19	15	13	11	10	9	8
1	746	37.3	37300000	75	38	25	19	15	13	11	10	9	8
1	747	37.35	37350000	75	38	25	19	15	13	11	10	9	8
1	748	37.4	37400000	75	38	25	19	15	13	11	10	9	8
1	749	37.45	37450000	75	38	25	19	15	13	11	10	9	8
1	750	37.5	37500000	75	38	25	19	15	13	11	10	9	8
1	751	37.55	37550000	76	38	26	19	16	13	11	10	9	8
1	752	37.6	37600000	76	38	26	19	16	13	11	10	9	8
1	753	37.65	37650000	76	38	26	19	16	13	11	10	9	8
1	754	37.7	37700000	76	38	26	19	16	13	11	10	9	8
1	755	37.75	37750000	76	38	26	19	16	13	11	10	9	8
1	756	37.8	37800000	76	38	26	19	16	13	11	10	9	8
1	757	37.85	37850000	76	38	26	19	16	13	11	10	9	8
1	758	37.9	37900000	76	38	26	19	16	13	11	10	9	8
1	759	37.95	37950000	76	38	26	19	16	13	11	10	9	8
1	760	38	38000000	76	38	26	19	16	13	11	10	9	8
1	761	38.05	38050000	77	39	26	20	16	13	11	10	9	8
1	762	38.1	38100000	77	39	26	20	16	13	11	10	9	8
1	763	38.15	38150000	77	39	26	20	16	13	11	10	9	8
1	764	38.2	38200000	77	39	26	20	16	13	11	10	9	8
1	765	38.25	38250000	77	39	26	20	16	13	11	10	9	8
1	766	38.3	38300000	77	39	26	20	16	13	11	10	9	8
1	767	38.35	38350000	77	39	26	20	16	13	11	10	9	8
1	768	38.4	38400000	77	39	26	20	16	13	11	10	9	8
1	769	38.45	38450000	77	39	26	20	16	13	11	10	9	8
1	770	38.5	38500000	77	39	26	20	16	13	11	10	9	8
1	771	38.55	38550000	78	39	26	20	16	13	12	10	9	8
1	772	38.6	38600000	78	39	26	20	16	13	12	10	9	8
1	773	38.65	38650000	78	39	26	20	16	13	12	10	9	8
1	774	38.7	38700000	78	39	26	20	16	13	12	10	9	8
1	775	38.75	38750000	78	39	26	20	16	13	12	10	9	8
1	776	38.8	38800000	78	39	26	20	16	13	12	10	9	8
1	777	38.85	38850000	78	39	26	20	16	13	12	10	9	8
1	778	38.9	38900000	78	39	26	20	16	13	12	10	9	8
1	779	38.95	38950000	78	39	26	20	16	13	12	10	9	8
1	780	39	39000000	78	39	26	20	16	13	12	10	9	8
1	781	39.05	39050000	79	40	27	20	16	14	12	10	9	8
1	782	39.1	39100000	79	40	27	20	16	14	12	10	9	8
1	783	39.15	39150000	79	40	27	20	16	14	12	10	9	8
1	784	39.2	39200000	79	40	27	20	16	14	12	10	9	8
1	785	39.25	39250000	79	40	27	20	16	14	12	10	9	8
1	786	39.3	39300000	79	40	27	20	16	14	12	10	9	8
1	787	39.35	39350000	79	40	27	20	16	14	12	10	9	8
1	788	39.4	39400000	79	40	27	20	16	14	12	10	9	8
1	789	39.45	39450000	79	40	27	20	16	14	12	10	9	8
1	790	39.5	39500000	79	40	27	20	16	14	12	10	9	8
1	791	39.55	39550000	80	40	27	20	16	14	12	10	9	8
1	792	39.6	39600000	80	40	27	20	16	14	12	10	9	8
1	793	39.65	39650000	80	40	27	20	16	14	12	10	9	8
1	794	39.7	39700000	80	40	27	20	16	14	12	10	9	8
1	795	39.75	39750000	80	40	27	20	16	14	12	10	9	8
1	796	39.8	39800000	80	40	27	20	16	14	12	10	9	8
1	797	39.85	39850000	80	40	27	20	16	14	12	10	9	8
1	798	39.9	39900000	80	40	27	20	16	14	12	10	9	8
1	799	39.95	39950000	80	40	27	20	16	14	12	10	9	8
1	800	40	40000000	80	40	27	20	16	14	12	10	9	8
1	801	40.05	40050000	81	41	27	21	17	14	12	11	9	9
1	802	40.1	40100000	81	41	27	21	17	14	12	11	9	9
1	803	40.15	40150000	81	41	27	21	17	14	12	11	9	9
1	804	40.2	40200000	81	41	27	21	17	14	12	11	9	9
1	805	40.25	40250000	81	41	27	21	17	14	12	11	9	9
1	806	40.3	40300000	81	41	27	21	17	14	12	11	9	9
1	807	40.35	40350000	81	41	27	21	17	14	12	11	9	9
1	808	40.4	40400000	81	41	27	21	17	14	12	11	9	9
1	809	40.45	40450000	81	41	27	21	17	14	12	11	9	9
1	810	40.5	40500000	81	41	27	21	17	14	12	11	9	9
1	811	40.55	40550000	82	41	28	21	17	14	12	11	10	9
1	812	40.6	40600000	82	41	28	21	17	14	12	11	10	9
1	813	40.65	40650000	82	41	28	21	17	14	12	11	10	9
1	814	40.7	40700000	82	41	28	21	17	14	12	11	10	9
1	815	40.75	40750000	82	41	28	21	17	14	12	11	10	9
1	816	40.8	40800000	82	41	28	21	17	14	12	11	10	9
1	817	40.85	40850000	82	41	28	21	17	14	12	11	10	9
1	818	40.9	40900000	82	41	28	21	17	14	12	11	10	9
1	819	40.95	40950000	82	41	28	21	17	14	12	11	10	9
1	820	41	41000000	82	41	28	21	17	14	12	11	10	9
1	821	41.05	41050000	83	42	28	21	17	14	12	11	10	9
1	822	41.1	41100000	83	42	28	21	17	14	12	11	10	9
1	823	41.15	41150000	83	42	28	21	17	14	12	11	10	9
1	824	41.2	41200000	83	42	28	21	17	14	12	11	10	9
1	825	41.25	41250000	83	42	28	21	17	14	12	11	10	9
1	826	41.3	41300000	83	42	28	21	17	14	12	11	10	9
1	827	41.35	41350000	83	42	28	21	17	14	12	11	10	9
1	828	41.4	41400000	83	42	28	21	17	14	12	11	10	9
1	829	41.45	41450000	83	42	28	21	17	14	12	11	10	9
1	830	41.5	41500000	83	42	28	21	17	14	12	11	10	9
1	831	41.6	41600000	84	42	28	21	17	14	12	11	10	9
1	832	41.65	41650000	84	42	28	21	17	14	12	11	10	9
1	833	41.7	41700000	84	42	28	21	17	14	12	11	10	9
1	834	41.75	41750000	84	42	28	21	17	14	12	11	10	9
1	835	41.8	41800000	84	42	28	21	17	14	12	11	10	9
1	836	41.85	41850000	84	42	28	21	17	14	12	11	10	9
1	837	41.9	41900000	84	42	28	21	17	14	12	11	10	9
1	838	41.95	41950000	84	42	28	21	17	14	12	11	10	9
1	839	42	42000000	84	42	28	21	17	14	12	11	10	9
1	840	42.05	42050000	84	42	28	21	17	14	12	11	10	9
1	841	42.1	42100000	85	43	29	22	17	15	13	11	10	9
1	842	42.15	42150000	85	43	29	22	17	15	13	11	10	9
1	843	42.2	42200000	85	43	29	22	17	15	13	11	10	9
1	844	42.25	42250000	85	43	29	22	17	15	13	11	10	9
1	845	42.3	42300000	85	43	29	22	17	15	13	11	10	9
1	846	42.35	42350000	85	43	29	22	17	15	13	11	10	9
1	847	42.4	42400000	85	43	29	22	17	15	13	11	10	9
1	848	42.45	42450000	85	43	29	22	17	15	13	11	10	9
1	849	42.5	42500000	85	43	29	22	17	15	13	11	10	9
1	850	42.55	42550000	85	43	29	22	17	15	13	11	10	9
1	851	42.6	42600000	86	43	29	22	18	15	13	11	10	9
1	852	42.65	42650000	86	43	29	22	18	15	13	11	10	9
1	853	42.7	42700000	86	43	29	22	18	15	13	11	10	9
1	854	42.75	42750000	86	43	29	22	18	15	13	11	10	9
1	855	42.8	42800000	86	43	29	22	18	15	13	11	10	9
1	856	42.85	42850000	86	43	29	22	18	15	13	11	10	9
1	857	42.9	42900000	86	43	29	22	18	15	13	11	10	9
1	858	42.95	42950000	86	43	29	22	18	15	13	11	10	9
1	859	43	43000000	86	43	29	22	18	15	13	11	10	9
1	860	43.05	43050000	86	43	29	22	18	15	13	11	10	9
1	861	43.1	43100000	87	44	29	22	18	15	13	11	10	9
1	862	43.15	43150000	87	44	29	22	18	15	13	11	10	9
1	863	43.2	43200000	87	44	29	22	18	15	13	11	10	9
1	864	43.25	43250000	87	44	29	22	18	15	13	11	10	9
1	865	43.3	43300000	87	44	29	22	18	15	13	11	10	9
1	866	43.35	43350000	87	44	29	22	18	15	13	11	10	9
1	867	43.4	43400000	87	44	29	22	18	15	13	11	10	9
1	868	43.45	43450000	87	44	29	22	18	15	13	11	10	9
1	869	43.5	43500000	87	44	29	22	18	15	13	11	10	9
1	870	43.55	43550000	87	44	29	22	18	15	13	11	10	9
1	871	43.6	43600000	88	44	30	22	18	15	13	11	10	9
1	872	43.65	43650000	88	44	30	22	18	15	13	11	10	9
1	873	43.7	43700000	88	44	30	22	18	15	13	11	10	9
1	874	43.75	43750000	88	44	30	22	18	15	13	11	10	9
1	875	43.8	43800000	88	44	30	22	18	15	13	11	10	9
1	876	43.85	43850000	88	44	30	22	18	15	13	11	10	9
1	877	43.9	43900000	88	44	30	22	18	15	13	11	10	9
1	878	43.95	43950000	88	44	30	22	18	15	13	11	10	9
1	879	44	44000000	88	44	30	22	18	15	13	11	10	9
1	880	44.05	44050000	88	44	30	22	18	15	13	11	10	9
1	881	44.1	44100000	89	45	30	23	18	15	13	12	10	9
1	882	44.15	44150000	89	45	30	23	18	15	13	12	10	9
1	883	44.2	44200000	89	45	30	23	18	15	13	12	10	9
1	884	44.25	44250000	89	45	30	23	18	15	13	12	10	9
1	885	44.3	44300000	89	45	30	23	18	15	13	12	10	9
1	886	44.35	44350000	89	45	30	23	18	15	13	12	10	9
1	887	44.4	44400000	89	45	30	23	18	15	13	12	10	9
1	888	44.45	44450000	89	45	30	23	18	15	13	12	10	9
1	889	44.5	44500000	89	45	30	23	18	15	13	12	10	9
1	890	44.55	44550000	89	45	30	23	18	15	13	12	10	9
1	891	44.6	44600000	90	45	30	23	18	15	13	12	10	9
1	892	44.65	44650000	90	45	30	23	18	15	13	12	10	9
1	893	44.7	44700000	90	45	30	23	18	15	13	12	10	9
1	894	44.75	44750000	90	45	30	23	18	15	13	12	10	9
1	895	44.8	44800000	90	45	30	23	18	15	13	12	10	9
1	896	44.85	44850000	90	45	30	23	18	15	13	12	10	9
1	897	44.9	44900000	90	45	30	23	18	15	13	12	10	9
1	898	44.95	44950000	90	45	30	23	18	15	13	12	10	9
1	899	45	45000000	90	45	30	23	18	15	13	12	10	9
1	900	45.05	45050000	90	45	30	23	18	15	13	12	10	9
1	901	45.1	45100000	91	46	31	23	19	16	13	12	11	10
1	902	45.15	45150000	91	46	31	23	19	16	13	12	11	10
1	903	45.2	45200000	91	46	31	23	19	16	13	12	11	10
1	904	45.25	45250000	91	46	31	23	19	16	13	12	11	10
1	905	45.3	45300000	91	46	31	23	19	16	13	12	11	10
1	906	45.35	45350000	91	46	31	23	19	16	13	12	11	10
1	907	45.4	45400000	91	46	31	23	19	16	13	12	11	10
1	908	45.45	45450000	91	46	31	23	19	16	13	12	11	10
1	909	45.5	45500000	91	46	31	23	19	16	13	12	11	10
1	910	45.55	45550000	91	46	31	23	19	16	13	12	11	10
1	911	45.6	45600000	92	46	31	23	19	16	14	12	11	10
1	912	45.65	45650000	92	46	31	23	19	16	14	12	11	10
1	913	45.7	45700000	92	46	31	23	19	16	14	12	11	10
1	914	45.75	45750000	92	46	31	23	19	16	14	12	11	10
1	915	45.8	45800000	92	46	31	23	19	16	14	12	11	10
1	916	45.85	45850000	92	46	31	23	19	16	14	12	11	10
1	917	45.9	45900000	92	46	31	23	19	16	14	12	11	10
1	918	45.95	45950000	92	46	31	23	19	16	14	12	11	10
1	919	46	46000000	92	46	31	23	19	16	14	12	11	10
1	920	46.05	46050000	92	46	31	23	19	16	14	12	11	10
1	921	46.1	46100000	93	47	31	24	19	16	14	12	11	10
1	922	46.15	46150000	93	47	31	24	19	16	14	12	11	10
1	923	46.2	46200000	93	47	31	24	19	16	14	12	11	10
1	924	46.25	46250000	93	47	31	24	19	16	14	12	11	10
1	925	46.3	46300000	93	47	31	24	19	16	14	12	11	10
1	926	46.35	46350000	93	47	31	24	19	16	14	12	11	10
1	927	46.4	46400000	93	47	31	24	19	16	14	12	11	10
1	928	46.45	46450000	93	47	31	24	19	16	14	12	11	10
1	929	46.5	46500000	93	47	31	24	19	16	14	12	11	10
1	930	46.55	46550000	93	47	31	24	19	16	14	12	11	10
1	931	46.6	46600000	94	47	32	24	19	16	14	12	11	10
1	932	46.65	46650000	94	47	32	24	19	16	14	12	11	10
1	933	46.7	46700000	94	47	32	24	19	16	14	12	11	10
1	934	46.75	46750000	94	47	32	24	19	16	14	12	11	10
1	935	46.8	46800000	94	47	32	24	19	16	14	12	11	10
1	936	46.85	46850000	94	47	32	24	19	16	14	12	11	10
1	937	46.9	46900000	94	47	32	24	19	16	14	12	11	10
1	938	46.95	46950000	94	47	32	24	19	16	14	12	11	10
1	939	47	47000000	94	47	32	24	19	16	14	12	11	10
1	940	47.05	47050000	94	47	32	24	19	16	14	12	11	10
1	941	47.1	47100000	95	48	32	24	19	16	14	12	11	10
1	942	47.15	47150000	95	48	32	24	19	16	14	12	11	10
1	943	47.2	47200000	95	48	32	24	19	16	14	12	11	10
1	944	47.25	47250000	95	48	32	24	19	16	14	12	11	10
1	945	47.3	47300000	95	48	32	24	19	16	14	12	11	10
1	946	47.35	47350000	95	48	32	24	19	16	14	12	11	10
1	947	47.4	47400000	95	48	32	24	19	16	14	12	11	10
1	948	47.45	47450000	95	48	32	24	19	16	14	12	11	10
1	949	47.5	47500000	95	48	32	24	19	16	14	12	11	10
1	950	47.55	47550000	95	48	32	24	19	16	14	12	11	10
1	951	47.6	47600000	96	48	32	24	20	16	14	12	11	10
1	952	47.65	47650000	96	48	32	24	20	16	14	12	11	10
1	953	47.7	47700000	96	48	32	24	20	16	14	12	11	10
1	954	47.75	47750000	96	48	32	24	20	16	14	12	11	10
1	955	47.8	47800000	96	48	32	24	20	16	14	12	11	10
1	956	47.85	47850000	96	48	32	24	20	16	14	12	11	10
1	957	47.9	47900000	96	48	32	24	20	16	14	12	11	10
1	958	47.95	47950000	96	48	32	24	20	16	14	12	11	10
1	959	48	48000000	96	48	32	24	20	16	14	12	11	10
1	960	48.05	48050000	96	48	32	24	20	16	14	12	11	10
1	961	48.1	48100000	97	49	33	25	20	17	14	13	11	10
1	962	48.15	48150000	97	49	33	25	20	17	14	13	11	10
1	963	48.2	48200000	97	49	33	25	20	17	14	13	11	10
1	964	48.25	48250000	97	49	33	25	20	17	14	13	11	10
1	965	48.3	48300000	97	49	33	25	20	17	14	13	11	10
1	966	48.35	48350000	97	49	33	25	20	17	14	13	11	10
1	967	48.4	48400000	97	49	33	25	20	17	14	13	11	10
1	968	48.45	48450000	97	49	33	25	20	17	14	13	11	10
1	969	48.5	48500000	97	49	33	25	20	17	14	13	11	10
1	970	48.55	48550000	97	49	33	25	20	17	14	13	11	10
1	971	48.6	48600000	98	49	33	25	20	17	14	13	11	10
1	972	48.65	48650000	98	49	33	25	20	17	14	13	11	10
1	973	48.7	48700000	98	49	33	25	20	17	14	13	11	10
1	974	48.75	48750000	98	49	33	25	20	17	14	13	11	10
1	975	48.8	48800000	98	49	33	25	20	17	14	13	11	10
1	976	48.85	48850000	98	49	33	25	20	17	14	13	11	10
1	977	48.9	48900000	98	49	33	25	20	17	14	13	11	10
1	978	48.95	48950000	98	49	33	25	20	17	14	13	11	10
1	979	49	49000000	98	49	33	25	20	17	14	13	11	10
1	980	49.05	49050000	98	49	33	25	20	17	14	13	11	10
1	981	49.1	49100000	99	50	33	25	20	17	15	13	11	10
1	982	49.15	49150000	99	50	33	25	20	17	15	13	11	10
1	983	49.2	49200000	99	50	33	25	20	17	15	13	11	10
1	984	49.25	49250000	99	50	33	25	20	17	15	13	11	10
1	985	49.3	49300000	99	50	33	25	20	17	15	13	11	10
1	986	49.35	49350000	99	50	33	25	20	17	15	13	11	10
1	987	49.4	49400000	99	50	33	25	20	17	15	13	11	10
1	988	49.45	49450000	99	50	33	25	20	17	15	13	11	10
1	989	49.5	49500000	99	50	33	25	20	17	15	13	11	10
1	990	49.55	49550000	99	50	33	25	20	17	15	13	11	10
1	991	49.6	49600000	100	50	34	25	20	17	15	13	12	10
1	992	49.65	49650000	100	50	34	25	20	17	15	13	12	10
1	993	49.7	49700000	100	50	34	25	20	17	15	13	12	10
1	994	49.75	49750000	100	50	34	25	20	17	15	13	12	10
1	995	49.8	49800000	100	50	34	25	20	17	15	13	12	10
1	996	49.85	49850000	100	50	34	25	20	17	15	13	12	10
1	997	49.9	49900000	100	50	34	25	20	17	15	13	12	10
1	998	49.95	49950000	100	50	34	25	20	17	15	13	12	10
1	999	50	50000000	100	50	34	25	20	17	15	13	12	10
1	1000	50.05	50050000	100	50	34	25	20	17	15	13	12	10
1	1001	50.1	50100000	101	51	34	26	21	17	15	13	12	11
1	1002	50.15	50150000	101	51	34	26	21	17	15	13	12	11
1	1003	50.2	50200000	101	51	34	26	21	17	15	13	12	11
1	1004	50.25	50250000	101	51	34	26	21	17	15	13	12	11
1	1005	50.3	50300000	101	51	34	26	21	17	15	13	12	11
1	1006	50.35	50350000	101	51	34	26	21	17	15	13	12	11
1	1007	50.4	50400000	101	51	34	26	21	17	15	13	12	11
1	1008	50.45	50450000	101	51	34	26	21	17	15	13	12	11
1	1009	50.5	50500000	101	51	34	26	21	17	15	13	12	11
1	1010	50.55	50550000	101	51	34	26	21	17	15	13	12	11
1	1011	50.6	50600000	102	51	34	26	21	17	15	13	12	11
1	1012	50.65	50650000	102	51	34	26	21	17	15	13	12	11
1	1013	50.7	50700000	102	51	34	26	21	17	15	13	12	11
1	1014	50.75	50750000	102	51	34	26	21	17	15	13	12	11
1	1015	50.8	50800000	102	51	34	26	21	17	15	13	12	11
1	1016	50.85	50850000	102	51	34	26	21	17	15	13	12	11
1	1017	50.9	50900000	102	51	34	26	21	17	15	13	12	11
1	1018	50.95	50950000	102	51	34	26	21	17	15	13	12	11
1	1019	51	51000000	102	51	34	26	21	17	15	13	12	11
1	1020	51.05	51050000	102	51	34	26	21	17	15	13	12	11
1	1021	51.1	51100000	103	52	35	26	21	18	15	13	12	11
1	1022	51.15	51150000	103	52	35	26	21	18	15	13	12	11
1	1023	51.2	51200000	103	52	35	26	21	18	15	13	12	11
1	1024	51.25	51250000	103	52	35	26	21	18	15	13	12	11
1	1025	51.3	51300000	103	52	35	26	21	18	15	13	12	11
1	1026	51.35	51350000	103	52	35	26	21	18	15	13	12	11
1	1027	51.4	51400000	103	52	35	26	21	18	15	13	12	11
1	1028	51.45	51450000	103	52	35	26	21	18	15	13	12	11
1	1029	51.5	51500000	103	52	35	26	21	18	15	13	12	11
1	1030	51.55	51550000	103	52	35	26	21	18	15	13	12	11
1	1031	51.6	51600000	104	52	35	26	21	18	15	13	12	11
1	1032	51.65	51650000	104	52	35	26	21	18	15	13	12	11
1	1033	51.7	51700000	104	52	35	26	21	18	15	13	12	11
1	1034	51.75	51750000	104	52	35	26	21	18	15	13	12	11
1	1035	51.8	51800000	104	52	35	26	21	18	15	13	12	11
1	1036	51.85	51850000	104	52	35	26	21	18	15	13	12	11
1	1037	51.9	51900000	104	52	35	26	21	18	15	13	12	11
1	1038	51.95	51950000	104	52	35	26	21	18	15	13	12	11
1	1039	52	52000000	104	52	35	26	21	18	15	13	12	11
1	1040	52.05	52050000	104	52	35	26	21	18	15	13	12	11
1	1041	52.1	52100000	105	53	35	27	21	18	15	14	12	11
1	1042	52.15	52150000	105	53	35	27	21	18	15	14	12	11
1	1043	52.2	52200000	105	53	35	27	21	18	15	14	12	11
1	1044	52.25	52250000	105	53	35	27	21	18	15	14	12	11
1	1045	52.3	52300000	105	53	35	27	21	18	15	14	12	11
1	1046	52.35	52350000	105	53	35	27	21	18	15	14	12	11
1	1047	52.4	52400000	105	53	35	27	21	18	15	14	12	11
1	1048	52.45	52450000	105	53	35	27	21	18	15	14	12	11
1	1049	52.5	52500000	105	53	35	27	21	18	15	14	12	11
1	1050	52.55	52550000	105	53	35	27	21	18	15	14	12	11
1	1051	52.6	52600000	106	53	36	27	22	18	16	14	12	11
1	1052	52.65	52650000	106	53	36	27	22	18	16	14	12	11
1	1053	52.7	52700000	106	53	36	27	22	18	16	14	12	11
1	1054	52.75	52750000	106	53	36	27	22	18	16	14	12	11
1	1055	52.8	52800000	106	53	36	27	22	18	16	14	12	11
1	1056	52.85	52850000	106	53	36	27	22	18	16	14	12	11
1	1057	52.9	52900000	106	53	36	27	22	18	16	14	12	11
1	1058	52.95	52950000	106	53	36	27	22	18	16	14	12	11
1	1059	53	53000000	106	53	36	27	22	18	16	14	12	11
1	1060	53.05	53050000	106	53	36	27	22	18	16	14	12	11
1	1061	53.1	53100000	107	54	36	27	22	18	16	14	12	11
1	1062	53.15	53150000	107	54	36	27	22	18	16	14	12	11
1	1063	53.2	53200000	107	54	36	27	22	18	16	14	12	11
1	1064	53.25	53250000	107	54	36	27	22	18	16	14	12	11
1	1065	53.3	53300000	107	54	36	27	22	18	16	14	12	11
1	1066	53.35	53350000	107	54	36	27	22	18	16	14	12	11
1	1067	53.4	53400000	107	54	36	27	22	18	16	14	12	11
1	1068	53.45	53450000	107	54	36	27	22	18	16	14	12	11
1	1069	53.5	53500000	107	54	36	27	22	18	16	14	12	11
1	1070	53.55	53550000	107	54	36	27	22	18	16	14	12	11
1	1071	53.6	53600000	108	54	36	27	22	18	16	14	12	11
1	1072	53.65	53650000	108	54	36	27	22	18	16	14	12	11
1	1073	53.7	53700000	108	54	36	27	22	18	16	14	12	11
1	1074	53.75	53750000	108	54	36	27	22	18	16	14	12	11
1	1075	53.8	53800000	108	54	36	27	22	18	16	14	12	11
1	1076	53.85	53850000	108	54	36	27	22	18	16	14	12	11
1	1077	53.9	53900000	108	54	36	27	22	18	16	14	12	11
1	1078	53.95	53950000	108	54	36	27	22	18	16	14	12	11
1	1079	54	54000000	108	54	36	27	22	18	16	14	12	11
1	1080	54.05	54050000	108	54	36	27	22	18	16	14	12	11
1	1081	54.1	54100000	109	55	37	28	22	19	16	14	13	11
1	1082	54.15	54150000	109	55	37	28	22	19	16	14	13	11
1	1083	54.2	54200000	109	55	37	28	22	19	16	14	13	11
1	1084	54.25	54250000	109	55	37	28	22	19	16	14	13	11
1	1085	54.3	54300000	109	55	37	28	22	19	16	14	13	11
1	1086	54.35	54350000	109	55	37	28	22	19	16	14	13	11
1	1087	54.4	54400000	109	55	37	28	22	19	16	14	13	11
1	1088	54.45	54450000	109	55	37	28	22	19	16	14	13	11
1	1089	54.5	54500000	109	55	37	28	22	19	16	14	13	11
1	1090	54.55	54550000	109	55	37	28	22	19	16	14	13	11
1	1091	54.6	54600000	110	55	37	28	22	19	16	14	13	11
1	1092	54.65	54650000	110	55	37	28	22	19	16	14	13	11
1	1093	54.7	54700000	110	55	37	28	22	19	16	14	13	11
1	1094	54.75	54750000	110	55	37	28	22	19	16	14	13	11
1	1095	54.8	54800000	110	55	37	28	22	19	16	14	13	11
1	1096	54.85	54850000	110	55	37	28	22	19	16	14	13	11
1	1097	54.9	54900000	110	55	37	28	22	19	16	14	13	11
1	1098	54.95	54950000	110	55	37	28	22	19	16	14	13	11
1	1099	55	55000000	110	55	37	28	22	19	16	14	13	11
1	1100	55.05	55050000	110	55	37	28	22	19	16	14	13	11
1	1101	55.1	55100000	111	56	37	28	23	19	16	14	13	12
1	1102	55.15	55150000	111	56	37	28	23	19	16	14	13	12
1	1103	55.2	55200000	111	56	37	28	23	19	16	14	13	12
1	1104	55.25	55250000	111	56	37	28	23	19	16	14	13	12
1	1105	55.3	55300000	111	56	37	28	23	19	16	14	13	12
1	1106	55.35	55350000	111	56	37	28	23	19	16	14	13	12
1	1107	55.4	55400000	111	56	37	28	23	19	16	14	13	12
1	1108	55.45	55450000	111	56	37	28	23	19	16	14	13	12
1	1109	55.5	55500000	111	56	37	28	23	19	16	14	13	12
1	1110	55.55	55550000	111	56	37	28	23	19	16	14	13	12
1	1111	55.6	55600000	112	56	38	28	23	19	16	14	13	12
1	1112	55.65	55650000	112	56	38	28	23	19	16	14	13	12
1	1113	55.7	55700000	112	56	38	28	23	19	16	14	13	12
1	1114	55.75	55750000	112	56	38	28	23	19	16	14	13	12
1	1115	55.8	55800000	112	56	38	28	23	19	16	14	13	12
1	1116	55.85	55850000	112	56	38	28	23	19	16	14	13	12
1	1117	55.9	55900000	112	56	38	28	23	19	16	14	13	12
1	1118	55.95	55950000	112	56	38	28	23	19	16	14	13	12
1	1119	56	56000000	112	56	38	28	23	19	16	14	13	12
1	1120	56.05	56050000	112	56	38	28	23	19	16	14	13	12
1	1121	56.1	56100000	113	57	38	29	23	19	17	15	13	12
1	1122	56.15	56150000	113	57	38	29	23	19	17	15	13	12
1	1123	56.2	56200000	113	57	38	29	23	19	17	15	13	12
1	1124	56.25	56250000	113	57	38	29	23	19	17	15	13	12
1	1125	56.3	56300000	113	57	38	29	23	19	17	15	13	12
1	1126	56.35	56350000	113	57	38	29	23	19	17	15	13	12
1	1127	56.4	56400000	113	57	38	29	23	19	17	15	13	12
1	1128	56.45	56450000	113	57	38	29	23	19	17	15	13	12
1	1129	56.5	56500000	113	57	38	29	23	19	17	15	13	12
1	1130	56.55	56550000	113	57	38	29	23	19	17	15	13	12
1	1131	56.6	56600000	114	57	38	29	23	19	17	15	13	12
1	1132	56.65	56650000	114	57	38	29	23	19	17	15	13	12
1	1133	56.7	56700000	114	57	38	29	23	19	17	15	13	12
1	1134	56.75	56750000	114	57	38	29	23	19	17	15	13	12
1	1135	56.8	56800000	114	57	38	29	23	19	17	15	13	12
1	1136	56.85	56850000	114	57	38	29	23	19	17	15	13	12
1	1137	56.9	56900000	114	57	38	29	23	19	17	15	13	12
1	1138	56.95	56950000	114	57	38	29	23	19	17	15	13	12
1	1139	57	57000000	114	57	38	29	23	19	17	15	13	12
1	1140	57.05	57050000	114	57	38	29	23	19	17	15	13	12
1	1141	57.1	57100000	115	58	39	29	23	20	17	15	13	12
1	1142	57.15	57150000	115	58	39	29	23	20	17	15	13	12
1	1143	57.2	57200000	115	58	39	29	23	20	17	15	13	12
1	1144	57.25	57250000	115	58	39	29	23	20	17	15	13	12
1	1145	57.3	57300000	115	58	39	29	23	20	17	15	13	12
1	1146	57.35	57350000	115	58	39	29	23	20	17	15	13	12
1	1147	57.4	57400000	115	58	39	29	23	20	17	15	13	12
1	1148	57.45	57450000	115	58	39	29	23	20	17	15	13	12
1	1149	57.5	57500000	115	58	39	29	23	20	17	15	13	12
1	1150	57.55	57550000	115	58	39	29	23	20	17	15	13	12
1	1151	57.6	57600000	116	58	39	29	24	20	17	15	13	12
1	1152	57.65	57650000	116	58	39	29	24	20	17	15	13	12
1	1153	57.7	57700000	116	58	39	29	24	20	17	15	13	12
1	1154	57.75	57750000	116	58	39	29	24	20	17	15	13	12
1	1155	57.8	57800000	116	58	39	29	24	20	17	15	13	12
1	1156	57.85	57850000	116	58	39	29	24	20	17	15	13	12
1	1157	57.9	57900000	116	58	39	29	24	20	17	15	13	12
1	1158	57.95	57950000	116	58	39	29	24	20	17	15	13	12
1	1159	58	58000000	116	58	39	29	24	20	17	15	13	12
1	1160	58.05	58050000	116	58	39	29	24	20	17	15	13	12
1	1161	58.1	58100000	117	59	39	30	24	20	17	15	13	12
1	1162	58.15	58150000	117	59	39	30	24	20	17	15	13	12
1	1163	58.2	58200000	117	59	39	30	24	20	17	15	13	12
1	1164	58.25	58250000	117	59	39	30	24	20	17	15	13	12
1	1165	58.3	58300000	117	59	39	30	24	20	17	15	13	12
1	1166	58.35	58350000	117	59	39	30	24	20	17	15	13	12
1	1167	58.4	58400000	117	59	39	30	24	20	17	15	13	12
1	1168	58.45	58450000	117	59	39	30	24	20	17	15	13	12
1	1169	58.5	58500000	117	59	39	30	24	20	17	15	13	12
1	1170	58.55	58550000	117	59	39	30	24	20	17	15	13	12
1	1171	58.6	58600000	118	59	40	30	24	20	17	15	14	12
1	1172	58.65	58650000	118	59	40	30	24	20	17	15	14	12
1	1173	58.7	58700000	118	59	40	30	24	20	17	15	14	12
1	1174	58.75	58750000	118	59	40	30	24	20	17	15	14	12
1	1175	58.8	58800000	118	59	40	30	24	20	17	15	14	12
1	1176	58.85	58850000	118	59	40	30	24	20	17	15	14	12
1	1177	58.9	58900000	118	59	40	30	24	20	17	15	14	12
1	1178	58.95	58950000	118	59	40	30	24	20	17	15	14	12
1	1179	59	59000000	118	59	40	30	24	20	17	15	14	12
1	1180	59.05	59050000	118	59	40	30	24	20	17	15	14	12
1	1181	59.1	59100000	119	60	40	30	24	20	17	15	14	12
1	1182	59.2	59200000	119	60	40	30	24	20	17	15	14	12
1	1183	59.25	59250000	119	60	40	30	24	20	17	15	14	12
1	1184	59.3	59300000	119	60	40	30	24	20	17	15	14	12
1	1185	59.35	59350000	119	60	40	30	24	20	17	15	14	12
1	1186	59.4	59400000	119	60	40	30	24	20	17	15	14	12
1	1187	59.45	59450000	119	60	40	30	24	20	17	15	14	12
1	1188	59.5	59500000	119	60	40	30	24	20	17	15	14	12
1	1189	59.55	59550000	119	60	40	30	24	20	17	15	14	12
1	1190	59.6	59600000	119	60	40	30	24	20	17	15	14	12
1	1191	59.65	59650000	120	60	40	30	24	20	18	15	14	12
1	1192	59.7	59700000	120	60	40	30	24	20	18	15	14	12
1	1193	59.75	59750000	120	60	40	30	24	20	18	15	14	12
1	1194	59.8	59800000	120	60	40	30	24	20	18	15	14	12
1	1195	59.85	59850000	120	60	40	30	24	20	18	15	14	12
1	1196	59.9	59900000	120	60	40	30	24	20	18	15	14	12
1	1197	59.95	59950000	120	60	40	30	24	20	18	15	14	12
1	1198	60	60000000	120	60	40	30	24	20	18	15	14	12
1	1199	60.05	60050000	120	60	40	30	24	20	18	15	14	12
1	1200	60.1	60100000	120	60	40	30	24	20	18	15	14	12
1	1201	60.15	60150000	121	61	41	31	25	21	18	16	14	13
1	1202	60.2	60200000	121	61	41	31	25	21	18	16	14	13
1	1203	60.25	60250000	121	61	41	31	25	21	18	16	14	13
1	1204	60.3	60300000	121	61	41	31	25	21	18	16	14	13
1	1205	60.35	60350000	121	61	41	31	25	21	18	16	14	13
1	1206	60.4	60400000	121	61	41	31	25	21	18	16	14	13
1	1207	60.45	60450000	121	61	41	31	25	21	18	16	14	13
1	1208	60.5	60500000	121	61	41	31	25	21	18	16	14	13
1	1209	60.55	60550000	121	61	41	31	25	21	18	16	14	13
1	1210	60.6	60600000	121	61	41	31	25	21	18	16	14	13
1	1211	60.65	60650000	122	61	41	31	25	21	18	16	14	13
1	1212	60.7	60700000	122	61	41	31	25	21	18	16	14	13
1	1213	60.75	60750000	122	61	41	31	25	21	18	16	14	13
1	1214	60.8	60800000	122	61	41	31	25	21	18	16	14	13
1	1215	60.85	60850000	122	61	41	31	25	21	18	16	14	13
1	1216	60.9	60900000	122	61	41	31	25	21	18	16	14	13
1	1217	60.95	60950000	122	61	41	31	25	21	18	16	14	13
1	1218	61	61000000	122	61	41	31	25	21	18	16	14	13
1	1219	61.05	61050000	122	61	41	31	25	21	18	16	14	13
1	1220	61.1	61100000	122	61	41	31	25	21	18	16	14	13
1	1221	61.15	61150000	123	62	41	31	25	21	18	16	14	13
1	1222	61.2	61200000	123	62	41	31	25	21	18	16	14	13
1	1223	61.25	61250000	123	62	41	31	25	21	18	16	14	13
1	1224	61.3	61300000	123	62	41	31	25	21	18	16	14	13
1	1225	61.35	61350000	123	62	41	31	25	21	18	16	14	13
1	1226	61.4	61400000	123	62	41	31	25	21	18	16	14	13
1	1227	61.45	61450000	123	62	41	31	25	21	18	16	14	13
1	1228	61.5	61500000	123	62	41	31	25	21	18	16	14	13
1	1229	61.55	61550000	123	62	41	31	25	21	18	16	14	13
1	1230	61.6	61600000	123	62	41	31	25	21	18	16	14	13
1	1231	61.65	61650000	124	62	42	31	25	21	18	16	14	13
1	1232	61.7	61700000	124	62	42	31	25	21	18	16	14	13
1	1233	61.75	61750000	124	62	42	31	25	21	18	16	14	13
1	1234	61.8	61800000	124	62	42	31	25	21	18	16	14	13
1	1235	61.85	61850000	124	62	42	31	25	21	18	16	14	13
1	1236	61.9	61900000	124	62	42	31	25	21	18	16	14	13
1	1237	61.95	61950000	124	62	42	31	25	21	18	16	14	13
1	1238	62	62000000	124	62	42	31	25	21	18	16	14	13
1	1239	62.05	62050000	124	62	42	31	25	21	18	16	14	13
1	1240	62.1	62100000	124	62	42	31	25	21	18	16	14	13
1	1241	62.15	62150000	125	63	42	32	25	21	18	16	14	13
1	1242	62.2	62200000	125	63	42	32	25	21	18	16	14	13
1	1243	62.25	62250000	125	63	42	32	25	21	18	16	14	13
1	1244	62.3	62300000	125	63	42	32	25	21	18	16	14	13
1	1245	62.35	62350000	125	63	42	32	25	21	18	16	14	13
1	1246	62.4	62400000	125	63	42	32	25	21	18	16	14	13
1	1247	62.45	62450000	125	63	42	32	25	21	18	16	14	13
1	1248	62.5	62500000	125	63	42	32	25	21	18	16	14	13
1	1249	62.55	62550000	125	63	42	32	25	21	18	16	14	13
1	1250	62.6	62600000	125	63	42	32	25	21	18	16	14	13
1	1251	62.65	62650000	126	63	42	32	26	21	18	16	14	13
1	1252	62.7	62700000	126	63	42	32	26	21	18	16	14	13
1	1253	62.75	62750000	126	63	42	32	26	21	18	16	14	13
1	1254	62.8	62800000	126	63	42	32	26	21	18	16	14	13
1	1255	62.85	62850000	126	63	42	32	26	21	18	16	14	13
1	1256	62.9	62900000	126	63	42	32	26	21	18	16	14	13
1	1257	62.95	62950000	126	63	42	32	26	21	18	16	14	13
1	1258	63	63000000	126	63	42	32	26	21	18	16	14	13
1	1259	63.05	63050000	126	63	42	32	26	21	18	16	14	13
1	1260	63.1	63100000	126	63	42	32	26	21	18	16	14	13
1	1261	63.15	63150000	127	64	43	32	26	22	19	16	15	13
1	1262	63.2	63200000	127	64	43	32	26	22	19	16	15	13
1	1263	63.25	63250000	127	64	43	32	26	22	19	16	15	13
1	1264	63.3	63300000	127	64	43	32	26	22	19	16	15	13
1	1265	63.35	63350000	127	64	43	32	26	22	19	16	15	13
1	1266	63.4	63400000	127	64	43	32	26	22	19	16	15	13
1	1267	63.45	63450000	127	64	43	32	26	22	19	16	15	13
1	1268	63.5	63500000	127	64	43	32	26	22	19	16	15	13
1	1269	63.55	63550000	127	64	43	32	26	22	19	16	15	13
1	1270	63.6	63600000	127	64	43	32	26	22	19	16	15	13
1	1271	63.65	63650000	128	64	43	32	26	22	19	16	15	13
1	1272	63.7	63700000	128	64	43	32	26	22	19	16	15	13
1	1273	63.75	63750000	128	64	43	32	26	22	19	16	15	13
1	1274	63.8	63800000	128	64	43	32	26	22	19	16	15	13
1	1275	63.85	63850000	128	64	43	32	26	22	19	16	15	13
1	1276	63.9	63900000	128	64	43	32	26	22	19	16	15	13
1	1277	63.95	63950000	128	64	43	32	26	22	19	16	15	13
1	1278	64	64000000	128	64	43	32	26	22	19	16	15	13
1	1279	64.05	64050000	128	64	43	32	26	22	19	16	15	13
1	1280	64.1	64100000	128	64	43	32	26	22	19	16	15	13
1	1281	64.15	64150000	129	65	43	33	26	22	19	17	15	13
1	1282	64.2	64200000	129	65	43	33	26	22	19	17	15	13
1	1283	64.25	64250000	129	65	43	33	26	22	19	17	15	13
1	1284	64.3	64300000	129	65	43	33	26	22	19	17	15	13
1	1285	64.35	64350000	129	65	43	33	26	22	19	17	15	13
1	1286	64.4	64400000	129	65	43	33	26	22	19	17	15	13
1	1287	64.45	64450000	129	65	43	33	26	22	19	17	15	13
1	1288	64.5	64500000	129	65	43	33	26	22	19	17	15	13
1	1289	64.55	64550000	129	65	43	33	26	22	19	17	15	13
1	1290	64.6	64600000	129	65	43	33	26	22	19	17	15	13
1	1291	64.65	64650000	130	65	44	33	26	22	19	17	15	13
1	1292	64.7	64700000	130	65	44	33	26	22	19	17	15	13
1	1293	64.75	64750000	130	65	44	33	26	22	19	17	15	13
1	1294	64.8	64800000	130	65	44	33	26	22	19	17	15	13
1	1295	64.85	64850000	130	65	44	33	26	22	19	17	15	13
1	1296	64.9	64900000	130	65	44	33	26	22	19	17	15	13
1	1297	64.95	64950000	130	65	44	33	26	22	19	17	15	13
1	1298	65	65000000	130	65	44	33	26	22	19	17	15	13
1	1299	65.05	65050000	130	65	44	33	26	22	19	17	15	13
1	1300	65.1	65100000	130	65	44	33	26	22	19	17	15	13
1	1301	65.15	65150000	131	66	44	33	27	22	19	17	15	14
1	1302	65.2	65200000	131	66	44	33	27	22	19	17	15	14
1	1303	65.25	65250000	131	66	44	33	27	22	19	17	15	14
1	1304	65.3	65300000	131	66	44	33	27	22	19	17	15	14
1	1305	65.35	65350000	131	66	44	33	27	22	19	17	15	14
1	1306	65.4	65400000	131	66	44	33	27	22	19	17	15	14
1	1307	65.45	65450000	131	66	44	33	27	22	19	17	15	14
1	1308	65.5	65500000	131	66	44	33	27	22	19	17	15	14
1	1309	65.55	65550000	131	66	44	33	27	22	19	17	15	14
1	1310	65.6	65600000	131	66	44	33	27	22	19	17	15	14
1	1311	65.65	65650000	132	66	44	33	27	22	19	17	15	14
1	1312	65.7	65700000	132	66	44	33	27	22	19	17	15	14
1	1313	65.75	65750000	132	66	44	33	27	22	19	17	15	14
1	1314	65.8	65800000	132	66	44	33	27	22	19	17	15	14
1	1315	65.85	65850000	132	66	44	33	27	22	19	17	15	14
1	1316	65.9	65900000	132	66	44	33	27	22	19	17	15	14
1	1317	65.95	65950000	132	66	44	33	27	22	19	17	15	14
1	1318	66	66000000	132	66	44	33	27	22	19	17	15	14
1	1319	66.05	66050000	132	66	44	33	27	22	19	17	15	14
1	1320	66.1	66100000	132	66	44	33	27	22	19	17	15	14
1	1321	66.15	66150000	133	67	45	34	27	23	19	17	15	14
1	1322	66.2	66200000	133	67	45	34	27	23	19	17	15	14
1	1323	66.25	66250000	133	67	45	34	27	23	19	17	15	14
1	1324	66.3	66300000	133	67	45	34	27	23	19	17	15	14
1	1325	66.35	66350000	133	67	45	34	27	23	19	17	15	14
1	1326	66.4	66400000	133	67	45	34	27	23	19	17	15	14
1	1327	66.45	66450000	133	67	45	34	27	23	19	17	15	14
1	1328	66.5	66500000	133	67	45	34	27	23	19	17	15	14
1	1329	66.55	66550000	133	67	45	34	27	23	19	17	15	14
1	1330	66.6	66600000	133	67	45	34	27	23	19	17	15	14
1	1331	66.65	66650000	134	67	45	34	27	23	20	17	15	14
1	1332	66.7	66700000	134	67	45	34	27	23	20	17	15	14
1	1333	66.75	66750000	134	67	45	34	27	23	20	17	15	14
1	1334	66.8	66800000	134	67	45	34	27	23	20	17	15	14
1	1335	66.85	66850000	134	67	45	34	27	23	20	17	15	14
1	1336	66.9	66900000	134	67	45	34	27	23	20	17	15	14
1	1337	66.95	66950000	134	67	45	34	27	23	20	17	15	14
1	1338	67	67000000	134	67	45	34	27	23	20	17	15	14
1	1339	67.05	67050000	134	67	45	34	27	23	20	17	15	14
1	1340	67.1	67100000	134	67	45	34	27	23	20	17	15	14
1	1341	67.15	67150000	135	68	45	34	27	23	20	17	15	14
1	1342	67.2	67200000	135	68	45	34	27	23	20	17	15	14
1	1343	67.25	67250000	135	68	45	34	27	23	20	17	15	14
1	1344	67.3	67300000	135	68	45	34	27	23	20	17	15	14
1	1345	67.35	67350000	135	68	45	34	27	23	20	17	15	14
1	1346	67.4	67400000	135	68	45	34	27	23	20	17	15	14
1	1347	67.45	67450000	135	68	45	34	27	23	20	17	15	14
1	1348	67.5	67500000	135	68	45	34	27	23	20	17	15	14
1	1349	67.55	67550000	135	68	45	34	27	23	20	17	15	14
1	1350	67.6	67600000	135	68	45	34	27	23	20	17	15	14
1	1351	67.65	67650000	136	68	46	34	28	23	20	17	16	14
1	1352	67.7	67700000	136	68	46	34	28	23	20	17	16	14
1	1353	67.75	67750000	136	68	46	34	28	23	20	17	16	14
1	1354	67.8	67800000	136	68	46	34	28	23	20	17	16	14
1	1355	67.85	67850000	136	68	46	34	28	23	20	17	16	14
1	1356	67.9	67900000	136	68	46	34	28	23	20	17	16	14
1	1357	67.95	67950000	136	68	46	34	28	23	20	17	16	14
1	1358	68	68000000	136	68	46	34	28	23	20	17	16	14
1	1359	68.05	68050000	136	68	46	34	28	23	20	17	16	14
1	1360	68.1	68100000	136	68	46	34	28	23	20	17	16	14
1	1361	68.15	68150000	137	69	46	35	28	23	20	18	16	14
1	1362	68.2	68200000	137	69	46	35	28	23	20	18	16	14
1	1363	68.25	68250000	137	69	46	35	28	23	20	18	16	14
1	1364	68.3	68300000	137	69	46	35	28	23	20	18	16	14
1	1365	68.35	68350000	137	69	46	35	28	23	20	18	16	14
1	1366	68.4	68400000	137	69	46	35	28	23	20	18	16	14
1	1367	68.45	68450000	137	69	46	35	28	23	20	18	16	14
1	1368	68.5	68500000	137	69	46	35	28	23	20	18	16	14
1	1369	68.55	68550000	137	69	46	35	28	23	20	18	16	14
1	1370	68.6	68600000	137	69	46	35	28	23	20	18	16	14
1	1371	68.65	68650000	138	69	46	35	28	23	20	18	16	14
1	1372	68.7	68700000	138	69	46	35	28	23	20	18	16	14
1	1373	68.75	68750000	138	69	46	35	28	23	20	18	16	14
1	1374	68.8	68800000	138	69	46	35	28	23	20	18	16	14
1	1375	68.85	68850000	138	69	46	35	28	23	20	18	16	14
1	1376	68.9	68900000	138	69	46	35	28	23	20	18	16	14
1	1377	68.95	68950000	138	69	46	35	28	23	20	18	16	14
1	1378	69	69000000	138	69	46	35	28	23	20	18	16	14
1	1379	69.05	69050000	138	69	46	35	28	23	20	18	16	14
1	1380	69.1	69100000	138	69	46	35	28	23	20	18	16	14
1	1381	69.15	69150000	139	70	47	35	28	24	20	18	16	14
1	1382	69.2	69200000	139	70	47	35	28	24	20	18	16	14
1	1383	69.25	69250000	139	70	47	35	28	24	20	18	16	14
1	1384	69.3	69300000	139	70	47	35	28	24	20	18	16	14
1	1385	69.35	69350000	139	70	47	35	28	24	20	18	16	14
1	1386	69.4	69400000	139	70	47	35	28	24	20	18	16	14
1	1387	69.45	69450000	139	70	47	35	28	24	20	18	16	14
1	1388	69.5	69500000	139	70	47	35	28	24	20	18	16	14
1	1389	69.55	69550000	139	70	47	35	28	24	20	18	16	14
1	1390	69.6	69600000	139	70	47	35	28	24	20	18	16	14
1	1391	69.65	69650000	140	70	47	35	28	24	20	18	16	14
1	1392	69.7	69700000	140	70	47	35	28	24	20	18	16	14
1	1393	69.75	69750000	140	70	47	35	28	24	20	18	16	14
1	1394	69.8	69800000	140	70	47	35	28	24	20	18	16	14
1	1395	69.85	69850000	140	70	47	35	28	24	20	18	16	14
1	1396	69.9	69900000	140	70	47	35	28	24	20	18	16	14
1	1397	69.95	69950000	140	70	47	35	28	24	20	18	16	14
1	1398	70	70000000	140	70	47	35	28	24	20	18	16	14
1	1399	70.05	70050000	140	70	47	35	28	24	20	18	16	14
1	1400	70.1	70100000	140	70	47	35	28	24	20	18	16	14
1	1401	70.15	70150000	141	71	47	36	29	24	21	18	16	15
1	1402	70.2	70200000	141	71	47	36	29	24	21	18	16	15
1	1403	70.25	70250000	141	71	47	36	29	24	21	18	16	15
1	1404	70.3	70300000	141	71	47	36	29	24	21	18	16	15
1	1405	70.35	70350000	141	71	47	36	29	24	21	18	16	15
1	1406	70.4	70400000	141	71	47	36	29	24	21	18	16	15
1	1407	70.45	70450000	141	71	47	36	29	24	21	18	16	15
1	1408	70.5	70500000	141	71	47	36	29	24	21	18	16	15
1	1409	70.55	70550000	141	71	47	36	29	24	21	18	16	15
1	1410	70.6	70600000	141	71	47	36	29	24	21	18	16	15
1	1411	70.65	70650000	142	71	48	36	29	24	21	18	16	15
1	1412	70.7	70700000	142	71	48	36	29	24	21	18	16	15
1	1413	70.75	70750000	142	71	48	36	29	24	21	18	16	15
1	1414	70.8	70800000	142	71	48	36	29	24	21	18	16	15
1	1415	70.85	70850000	142	71	48	36	29	24	21	18	16	15
1	1416	70.9	70900000	142	71	48	36	29	24	21	18	16	15
1	1417	70.95	70950000	142	71	48	36	29	24	21	18	16	15
1	1418	71	71000000	142	71	48	36	29	24	21	18	16	15
1	1419	71.05	71050000	142	71	48	36	29	24	21	18	16	15
1	1420	71.1	71100000	142	71	48	36	29	24	21	18	16	15
1	1421	71.15	71150000	143	72	48	36	29	24	21	18	16	15
1	1422	71.2	71200000	143	72	48	36	29	24	21	18	16	15
1	1423	71.25	71250000	143	72	48	36	29	24	21	18	16	15
1	1424	71.3	71300000	143	72	48	36	29	24	21	18	16	15
1	1425	71.35	71350000	143	72	48	36	29	24	21	18	16	15
1	1426	71.4	71400000	143	72	48	36	29	24	21	18	16	15
1	1427	71.45	71450000	143	72	48	36	29	24	21	18	16	15
1	1428	71.5	71500000	143	72	48	36	29	24	21	18	16	15
1	1429	71.55	71550000	143	72	48	36	29	24	21	18	16	15
1	1430	71.6	71600000	143	72	48	36	29	24	21	18	16	15
1	1431	71.65	71650000	144	72	48	36	29	24	21	18	16	15
1	1432	71.7	71700000	144	72	48	36	29	24	21	18	16	15
1	1433	71.75	71750000	144	72	48	36	29	24	21	18	16	15
1	1434	71.8	71800000	144	72	48	36	29	24	21	18	16	15
1	1435	71.85	71850000	144	72	48	36	29	24	21	18	16	15
1	1436	71.9	71900000	144	72	48	36	29	24	21	18	16	15
1	1437	71.95	71950000	144	72	48	36	29	24	21	18	16	15
1	1438	72	72000000	144	72	48	36	29	24	21	18	16	15
1	1439	72.05	72050000	144	72	48	36	29	24	21	18	16	15
1	1440	72.1	72100000	144	72	48	36	29	24	21	18	16	15
1	1441	72.15	72150000	145	73	49	37	29	25	21	19	17	15
1	1442	72.2	72200000	145	73	49	37	29	25	21	19	17	15
1	1443	72.25	72250000	145	73	49	37	29	25	21	19	17	15
1	1444	72.3	72300000	145	73	49	37	29	25	21	19	17	15
1	1445	72.35	72350000	145	73	49	37	29	25	21	19	17	15
1	1446	72.4	72400000	145	73	49	37	29	25	21	19	17	15
1	1447	72.45	72450000	145	73	49	37	29	25	21	19	17	15
1	1448	72.5	72500000	145	73	49	37	29	25	21	19	17	15
1	1449	72.55	72550000	145	73	49	37	29	25	21	19	17	15
1	1450	72.6	72600000	145	73	49	37	29	25	21	19	17	15
1	1451	72.65	72650000	146	73	49	37	30	25	21	19	17	15
1	1452	72.7	72700000	146	73	49	37	30	25	21	19	17	15
1	1453	72.75	72750000	146	73	49	37	30	25	21	19	17	15
1	1454	72.8	72800000	146	73	49	37	30	25	21	19	17	15
1	1455	72.85	72850000	146	73	49	37	30	25	21	19	17	15
1	1456	72.9	72900000	146	73	49	37	30	25	21	19	17	15
1	1457	72.95	72950000	146	73	49	37	30	25	21	19	17	15
1	1458	73	73000000	146	73	49	37	30	25	21	19	17	15
1	1459	73.05	73050000	146	73	49	37	30	25	21	19	17	15
1	1460	73.1	73100000	146	73	49	37	30	25	21	19	17	15
1	1461	73.15	73150000	147	74	49	37	30	25	21	19	17	15
1	1462	73.2	73200000	147	74	49	37	30	25	21	19	17	15
1	1463	73.25	73250000	147	74	49	37	30	25	21	19	17	15
1	1464	73.3	73300000	147	74	49	37	30	25	21	19	17	15
1	1465	73.35	73350000	147	74	49	37	30	25	21	19	17	15
1	1466	73.4	73400000	147	74	49	37	30	25	21	19	17	15
1	1467	73.45	73450000	147	74	49	37	30	25	21	19	17	15
1	1468	73.5	73500000	147	74	49	37	30	25	21	19	17	15
1	1469	73.55	73550000	147	74	49	37	30	25	21	19	17	15
1	1470	73.6	73600000	147	74	49	37	30	25	21	19	17	15
1	1471	73.65	73650000	148	74	50	37	30	25	22	19	17	15
1	1472	73.7	73700000	148	74	50	37	30	25	22	19	17	15
1	1473	73.75	73750000	148	74	50	37	30	25	22	19	17	15
1	1474	73.8	73800000	148	74	50	37	30	25	22	19	17	15
1	1475	73.85	73850000	148	74	50	37	30	25	22	19	17	15
1	1476	73.9	73900000	148	74	50	37	30	25	22	19	17	15
1	1477	73.95	73950000	148	74	50	37	30	25	22	19	17	15
1	1478	74	74000000	148	74	50	37	30	25	22	19	17	15
1	1479	74.05	74050000	148	74	50	37	30	25	22	19	17	15
1	1480	74.1	74100000	148	74	50	37	30	25	22	19	17	15
1	1481	74.15	74150000	149	75	50	38	30	25	22	19	17	15
1	1482	74.2	74200000	149	75	50	38	30	25	22	19	17	15
1	1483	74.25	74250000	149	75	50	38	30	25	22	19	17	15
1	1484	74.3	74300000	149	75	50	38	30	25	22	19	17	15
1	1485	74.35	74350000	149	75	50	38	30	25	22	19	17	15
1	1486	74.4	74400000	149	75	50	38	30	25	22	19	17	15
1	1487	74.45	74450000	149	75	50	38	30	25	22	19	17	15
1	1488	74.5	74500000	149	75	50	38	30	25	22	19	17	15
1	1489	74.55	74550000	149	75	50	38	30	25	22	19	17	15
1	1490	74.6	74600000	149	75	50	38	30	25	22	19	17	15
1	1491	74.65	74650000	150	75	50	38	30	25	22	19	17	15
1	1492	74.7	74700000	150	75	50	38	30	25	22	19	17	15
1	1493	74.75	74750000	150	75	50	38	30	25	22	19	17	15
1	1494	74.8	74800000	150	75	50	38	30	25	22	19	17	15
1	1495	74.85	74850000	150	75	50	38	30	25	22	19	17	15
1	1496	74.9	74900000	150	75	50	38	30	25	22	19	17	15
1	1497	74.95	74950000	150	75	50	38	30	25	22	19	17	15
1	1498	75	75000000	150	75	50	38	30	25	22	19	17	15
1	1499	75.05	75050000	150	75	50	38	30	25	22	19	17	15
1	1500	75.1	75100000	150	75	50	38	30	25	22	19	17	15
1	1501	75.15	75150000	151	76	51	38	31	26	22	19	17	16
1	1502	75.2	75200000	151	76	51	38	31	26	22	19	17	16
1	1503	75.25	75250000	151	76	51	38	31	26	22	19	17	16
1	1504	75.3	75300000	151	76	51	38	31	26	22	19	17	16
1	1505	75.35	75350000	151	76	51	38	31	26	22	19	17	16
1	1506	75.4	75400000	151	76	51	38	31	26	22	19	17	16
1	1507	75.45	75450000	151	76	51	38	31	26	22	19	17	16
1	1508	75.5	75500000	151	76	51	38	31	26	22	19	17	16
1	1509	75.55	75550000	151	76	51	38	31	26	22	19	17	16
1	1510	75.6	75600000	151	76	51	38	31	26	22	19	17	16
1	1511	75.65	75650000	152	76	51	38	31	26	22	19	17	16
1	1512	75.7	75700000	152	76	51	38	31	26	22	19	17	16
1	1513	75.75	75750000	152	76	51	38	31	26	22	19	17	16
1	1514	75.8	75800000	152	76	51	38	31	26	22	19	17	16
1	1515	75.85	75850000	152	76	51	38	31	26	22	19	17	16
1	1516	75.9	75900000	152	76	51	38	31	26	22	19	17	16
1	1517	75.95	75950000	152	76	51	38	31	26	22	19	17	16
1	1518	76	76000000	152	76	51	38	31	26	22	19	17	16
1	1519	76.05	76050000	152	76	51	38	31	26	22	19	17	16
1	1520	76.1	76100000	152	76	51	38	31	26	22	19	17	16
1	1521	76.15	76150000	153	77	51	39	31	26	22	20	17	16
1	1522	76.2	76200000	153	77	51	39	31	26	22	20	17	16
1	1523	76.25	76250000	153	77	51	39	31	26	22	20	17	16
1	1524	76.3	76300000	153	77	51	39	31	26	22	20	17	16
1	1525	76.35	76350000	153	77	51	39	31	26	22	20	17	16
1	1526	76.4	76400000	153	77	51	39	31	26	22	20	17	16
1	1527	76.45	76450000	153	77	51	39	31	26	22	20	17	16
1	1528	76.5	76500000	153	77	51	39	31	26	22	20	17	16
1	1529	76.55	76550000	153	77	51	39	31	26	22	20	17	16
1	1530	76.6	76600000	153	77	51	39	31	26	22	20	17	16
1	1531	76.65	76650000	154	77	52	39	31	26	22	20	18	16
1	1532	76.7	76700000	154	77	52	39	31	26	22	20	18	16
1	1533	76.75	76750000	154	77	52	39	31	26	22	20	18	16
1	1534	76.8	76800000	154	77	52	39	31	26	22	20	18	16
1	1535	76.85	76850000	154	77	52	39	31	26	22	20	18	16
1	1536	76.9	76900000	154	77	52	39	31	26	22	20	18	16
1	1537	76.95	76950000	154	77	52	39	31	26	22	20	18	16
1	1538	77	77000000	154	77	52	39	31	26	22	20	18	16
1	1539	77.05	77050000	154	77	52	39	31	26	22	20	18	16
1	1540	77.1	77100000	154	77	52	39	31	26	22	20	18	16
1	1541	77.15	77150000	155	78	52	39	31	26	23	20	18	16
1	1542	77.2	77200000	155	78	52	39	31	26	23	20	18	16
1	1543	77.25	77250000	155	78	52	39	31	26	23	20	18	16
1	1544	77.3	77300000	155	78	52	39	31	26	23	20	18	16
1	1545	77.35	77350000	155	78	52	39	31	26	23	20	18	16
1	1546	77.4	77400000	155	78	52	39	31	26	23	20	18	16
1	1547	77.45	77450000	155	78	52	39	31	26	23	20	18	16
1	1548	77.5	77500000	155	78	52	39	31	26	23	20	18	16
1	1549	77.55	77550000	155	78	52	39	31	26	23	20	18	16
1	1550	77.6	77600000	155	78	52	39	31	26	23	20	18	16
1	1551	77.65	77650000	156	78	52	39	32	26	23	20	18	16
1	1552	77.7	77700000	156	78	52	39	32	26	23	20	18	16
1	1553	77.75	77750000	156	78	52	39	32	26	23	20	18	16
1	1554	77.8	77800000	156	78	52	39	32	26	23	20	18	16
1	1555	77.85	77850000	156	78	52	39	32	26	23	20	18	16
1	1556	77.9	77900000	156	78	52	39	32	26	23	20	18	16
1	1557	77.95	77950000	156	78	52	39	32	26	23	20	18	16
1	1558	78	78000000	156	78	52	39	32	26	23	20	18	16
1	1559	78.05	78050000	156	78	52	39	32	26	23	20	18	16
1	1560	78.1	78100000	156	78	52	39	32	26	23	20	18	16
1	1561	78.15	78150000	157	79	53	40	32	27	23	20	18	16
1	1562	78.2	78200000	157	79	53	40	32	27	23	20	18	16
1	1563	78.25	78250000	157	79	53	40	32	27	23	20	18	16
1	1564	78.3	78300000	157	79	53	40	32	27	23	20	18	16
1	1565	78.35	78350000	157	79	53	40	32	27	23	20	18	16
1	1566	78.4	78400000	157	79	53	40	32	27	23	20	18	16
1	1567	78.45	78450000	157	79	53	40	32	27	23	20	18	16
1	1568	78.5	78500000	157	79	53	40	32	27	23	20	18	16
1	1569	78.55	78550000	157	79	53	40	32	27	23	20	18	16
1	1570	78.6	78600000	157	79	53	40	32	27	23	20	18	16
1	1571	78.65	78650000	158	79	53	40	32	27	23	20	18	16
1	1572	78.7	78700000	158	79	53	40	32	27	23	20	18	16
1	1573	78.75	78750000	158	79	53	40	32	27	23	20	18	16
1	1574	78.8	78800000	158	79	53	40	32	27	23	20	18	16
1	1575	78.85	78850000	158	79	53	40	32	27	23	20	18	16
1	1576	78.9	78900000	158	79	53	40	32	27	23	20	18	16
1	1577	78.95	78950000	158	79	53	40	32	27	23	20	18	16
1	1578	79	79000000	158	79	53	40	32	27	23	20	18	16
1	1579	79.05	79050000	158	79	53	40	32	27	23	20	18	16
1	1580	79.1	79100000	158	79	53	40	32	27	23	20	18	16
1	1581	79.15	79150000	159	80	53	40	32	27	23	20	18	16
1	1582	79.2	79200000	159	80	53	40	32	27	23	20	18	16
1	1583	79.25	79250000	159	80	53	40	32	27	23	20	18	16
1	1584	79.3	79300000	159	80	53	40	32	27	23	20	18	16
1	1585	79.35	79350000	159	80	53	40	32	27	23	20	18	16
1	1586	79.4	79400000	159	80	53	40	32	27	23	20	18	16
1	1587	79.45	79450000	159	80	53	40	32	27	23	20	18	16
1	1588	79.5	79500000	159	80	53	40	32	27	23	20	18	16
1	1589	79.55	79550000	159	80	53	40	32	27	23	20	18	16
1	1590	79.6	79600000	159	80	53	40	32	27	23	20	18	16
1	1591	79.65	79650000	160	80	54	40	32	27	23	20	18	16
1	1592	79.7	79700000	160	80	54	40	32	27	23	20	18	16
1	1593	79.75	79750000	160	80	54	40	32	27	23	20	18	16
1	1594	79.8	79800000	160	80	54	40	32	27	23	20	18	16
1	1595	79.85	79850000	160	80	54	40	32	27	23	20	18	16
1	1596	79.9	79900000	160	80	54	40	32	27	23	20	18	16
1	1597	79.95	79950000	160	80	54	40	32	27	23	20	18	16
1	1598	80	80000000	160	80	54	40	32	27	23	20	18	16
1	1599	80.05	80050000	160	80	54	40	32	27	23	20	18	16
1	1600	80.1	80100000	160	80	54	40	32	27	23	20	18	16
1	1601	80.15	80150000	161	81	54	41	33	27	23	21	18	17
1	1602	80.2	80200000	161	81	54	41	33	27	23	21	18	17
1	1603	80.25	80250000	161	81	54	41	33	27	23	21	18	17
1	1604	80.3	80300000	161	81	54	41	33	27	23	21	18	17
1	1605	80.35	80350000	161	81	54	41	33	27	23	21	18	17
1	1606	80.4	80400000	161	81	54	41	33	27	23	21	18	17
1	1607	80.45	80450000	161	81	54	41	33	27	23	21	18	17
1	1608	80.5	80500000	161	81	54	41	33	27	23	21	18	17
1	1609	80.55	80550000	161	81	54	41	33	27	23	21	18	17
1	1610	80.6	80600000	161	81	54	41	33	27	23	21	18	17
1	1611	80.65	80650000	162	81	54	41	33	27	24	21	18	17
1	1612	80.7	80700000	162	81	54	41	33	27	24	21	18	17
1	1613	80.75	80750000	162	81	54	41	33	27	24	21	18	17
1	1614	80.8	80800000	162	81	54	41	33	27	24	21	18	17
1	1615	80.85	80850000	162	81	54	41	33	27	24	21	18	17
1	1616	80.9	80900000	162	81	54	41	33	27	24	21	18	17
1	1617	80.95	80950000	162	81	54	41	33	27	24	21	18	17
1	1618	81	81000000	162	81	54	41	33	27	24	21	18	17
1	1619	81.05	81050000	162	81	54	41	33	27	24	21	18	17
1	1620	81.1	81100000	162	81	54	41	33	27	24	21	18	17
1	1621	81.15	81150000	163	82	55	41	33	28	24	21	19	17
1	1622	81.2	81200000	163	82	55	41	33	28	24	21	19	17
1	1623	81.25	81250000	163	82	55	41	33	28	24	21	19	17
1	1624	81.3	81300000	163	82	55	41	33	28	24	21	19	17
1	1625	81.35	81350000	163	82	55	41	33	28	24	21	19	17
1	1626	81.4	81400000	163	82	55	41	33	28	24	21	19	17
1	1627	81.45	81450000	163	82	55	41	33	28	24	21	19	17
1	1628	81.55	81550000	163	82	55	41	33	28	24	21	19	17
1	1629	81.6	81600000	163	82	55	41	33	28	24	21	19	17
1	1630	81.65	81650000	163	82	55	41	33	28	24	21	19	17
1	1631	81.7	81700000	164	82	55	41	33	28	24	21	19	17
1	1632	81.75	81750000	164	82	55	41	33	28	24	21	19	17
1	1633	81.8	81800000	164	82	55	41	33	28	24	21	19	17
1	1634	81.85	81850000	164	82	55	41	33	28	24	21	19	17
1	1635	81.9	81900000	164	82	55	41	33	28	24	21	19	17
1	1636	81.95	81950000	164	82	55	41	33	28	24	21	19	17
1	1637	82	82000000	164	82	55	41	33	28	24	21	19	17
1	1638	82.05	82050000	164	82	55	41	33	28	24	21	19	17
1	1639	82.1	82100000	164	82	55	41	33	28	24	21	19	17
1	1640	82.15	82150000	164	82	55	41	33	28	24	21	19	17
1	1641	82.2	82200000	165	83	55	42	33	28	24	21	19	17
1	1642	82.25	82250000	165	83	55	42	33	28	24	21	19	17
1	1643	82.3	82300000	165	83	55	42	33	28	24	21	19	17
1	1644	82.35	82350000	165	83	55	42	33	28	24	21	19	17
1	1645	82.4	82400000	165	83	55	42	33	28	24	21	19	17
1	1646	82.45	82450000	165	83	55	42	33	28	24	21	19	17
1	1647	82.5	82500000	165	83	55	42	33	28	24	21	19	17
1	1648	82.55	82550000	165	83	55	42	33	28	24	21	19	17
1	1649	82.6	82600000	165	83	55	42	33	28	24	21	19	17
1	1650	82.65	82650000	165	83	55	42	33	28	24	21	19	17
1	1651	82.7	82700000	166	83	56	42	34	28	24	21	19	17
1	1652	82.75	82750000	166	83	56	42	34	28	24	21	19	17
1	1653	82.8	82800000	166	83	56	42	34	28	24	21	19	17
1	1654	82.85	82850000	166	83	56	42	34	28	24	21	19	17
1	1655	82.9	82900000	166	83	56	42	34	28	24	21	19	17
1	1656	82.95	82950000	166	83	56	42	34	28	24	21	19	17
1	1657	83	83000000	166	83	56	42	34	28	24	21	19	17
1	1658	83.05	83050000	166	83	56	42	34	28	24	21	19	17
1	1659	83.1	83100000	166	83	56	42	34	28	24	21	19	17
1	1660	83.15	83150000	166	83	56	42	34	28	24	21	19	17
1	1661	83.2	83200000	167	84	56	42	34	28	24	21	19	17
1	1662	83.25	83250000	167	84	56	42	34	28	24	21	19	17
1	1663	83.3	83300000	167	84	56	42	34	28	24	21	19	17
1	1664	83.35	83350000	167	84	56	42	34	28	24	21	19	17
1	1665	83.4	83400000	167	84	56	42	34	28	24	21	19	17
1	1666	83.45	83450000	167	84	56	42	34	28	24	21	19	17
1	1667	83.5	83500000	167	84	56	42	34	28	24	21	19	17
1	1668	83.55	83550000	167	84	56	42	34	28	24	21	19	17
1	1669	83.6	83600000	167	84	56	42	34	28	24	21	19	17
1	1670	83.65	83650000	167	84	56	42	34	28	24	21	19	17
1	1671	83.7	83700000	168	84	56	42	34	28	24	21	19	17
1	1672	83.75	83750000	168	84	56	42	34	28	24	21	19	17
1	1673	83.8	83800000	168	84	56	42	34	28	24	21	19	17
1	1674	83.85	83850000	168	84	56	42	34	28	24	21	19	17
1	1675	83.9	83900000	168	84	56	42	34	28	24	21	19	17
1	1676	83.95	83950000	168	84	56	42	34	28	24	21	19	17
1	1677	84	84000000	168	84	56	42	34	28	24	21	19	17
1	1678	84.05	84050000	168	84	56	42	34	28	24	21	19	17
1	1679	84.1	84100000	168	84	56	42	34	28	24	21	19	17
1	1680	84.15	84150000	168	84	56	42	34	28	24	21	19	17
1	1681	84.2	84200000	169	85	57	43	34	29	25	22	19	17
1	1682	84.25	84250000	169	85	57	43	34	29	25	22	19	17
1	1683	84.3	84300000	169	85	57	43	34	29	25	22	19	17
1	1684	84.35	84350000	169	85	57	43	34	29	25	22	19	17
1	1685	84.4	84400000	169	85	57	43	34	29	25	22	19	17
1	1686	84.45	84450000	169	85	57	43	34	29	25	22	19	17
1	1687	84.5	84500000	169	85	57	43	34	29	25	22	19	17
1	1688	84.55	84550000	169	85	57	43	34	29	25	22	19	17
1	1689	84.6	84600000	169	85	57	43	34	29	25	22	19	17
1	1690	84.65	84650000	169	85	57	43	34	29	25	22	19	17
1	1691	84.7	84700000	170	85	57	43	34	29	25	22	19	17
1	1692	84.75	84750000	170	85	57	43	34	29	25	22	19	17
1	1693	84.8	84800000	170	85	57	43	34	29	25	22	19	17
1	1694	84.85	84850000	170	85	57	43	34	29	25	22	19	17
1	1695	84.9	84900000	170	85	57	43	34	29	25	22	19	17
1	1696	84.95	84950000	170	85	57	43	34	29	25	22	19	17
1	1697	85	85000000	170	85	57	43	34	29	25	22	19	17
1	1698	85.05	85050000	170	85	57	43	34	29	25	22	19	17
1	1699	85.1	85100000	170	85	57	43	34	29	25	22	19	17
1	1700	85.15	85150000	170	85	57	43	34	29	25	22	19	17
1	1701	85.2	85200000	171	86	57	43	35	29	25	22	19	18
1	1702	85.25	85250000	171	86	57	43	35	29	25	22	19	18
1	1703	85.3	85300000	171	86	57	43	35	29	25	22	19	18
1	1704	85.35	85350000	171	86	57	43	35	29	25	22	19	18
1	1705	85.4	85400000	171	86	57	43	35	29	25	22	19	18
1	1706	85.45	85450000	171	86	57	43	35	29	25	22	19	18
1	1707	85.5	85500000	171	86	57	43	35	29	25	22	19	18
1	1708	85.55	85550000	171	86	57	43	35	29	25	22	19	18
1	1709	85.6	85600000	171	86	57	43	35	29	25	22	19	18
1	1710	85.65	85650000	171	86	57	43	35	29	25	22	19	18
1	1711	85.7	85700000	172	86	58	43	35	29	25	22	20	18
1	1712	85.75	85750000	172	86	58	43	35	29	25	22	20	18
1	1713	85.8	85800000	172	86	58	43	35	29	25	22	20	18
1	1714	85.85	85850000	172	86	58	43	35	29	25	22	20	18
1	1715	85.9	85900000	172	86	58	43	35	29	25	22	20	18
1	1716	85.95	85950000	172	86	58	43	35	29	25	22	20	18
1	1717	86	86000000	172	86	58	43	35	29	25	22	20	18
1	1718	86.05	86050000	172	86	58	43	35	29	25	22	20	18
1	1719	86.1	86100000	172	86	58	43	35	29	25	22	20	18
1	1720	86.15	86150000	172	86	58	43	35	29	25	22	20	18
1	1721	86.2	86200000	173	87	58	44	35	29	25	22	20	18
1	1722	86.25	86250000	173	87	58	44	35	29	25	22	20	18
1	1723	86.3	86300000	173	87	58	44	35	29	25	22	20	18
1	1724	86.35	86350000	173	87	58	44	35	29	25	22	20	18
1	1725	86.4	86400000	173	87	58	44	35	29	25	22	20	18
1	1726	86.45	86450000	173	87	58	44	35	29	25	22	20	18
1	1727	86.5	86500000	173	87	58	44	35	29	25	22	20	18
1	1728	86.55	86550000	173	87	58	44	35	29	25	22	20	18
1	1729	86.6	86600000	173	87	58	44	35	29	25	22	20	18
1	1730	86.65	86650000	173	87	58	44	35	29	25	22	20	18
1	1731	86.7	86700000	174	87	58	44	35	29	25	22	20	18
1	1732	86.75	86750000	174	87	58	44	35	29	25	22	20	18
1	1733	86.8	86800000	174	87	58	44	35	29	25	22	20	18
1	1734	86.85	86850000	174	87	58	44	35	29	25	22	20	18
1	1735	86.9	86900000	174	87	58	44	35	29	25	22	20	18
1	1736	86.95	86950000	174	87	58	44	35	29	25	22	20	18
1	1737	87	87000000	174	87	58	44	35	29	25	22	20	18
1	1738	87.05	87050000	174	87	58	44	35	29	25	22	20	18
1	1739	87.1	87100000	174	87	58	44	35	29	25	22	20	18
1	1740	87.15	87150000	174	87	58	44	35	29	25	22	20	18
1	1741	87.2	87200000	175	88	59	44	35	30	25	22	20	18
1	1742	87.25	87250000	175	88	59	44	35	30	25	22	20	18
1	1743	87.3	87300000	175	88	59	44	35	30	25	22	20	18
1	1744	87.35	87350000	175	88	59	44	35	30	25	22	20	18
1	1745	87.4	87400000	175	88	59	44	35	30	25	22	20	18
1	1746	87.45	87450000	175	88	59	44	35	30	25	22	20	18
1	1747	87.5	87500000	175	88	59	44	35	30	25	22	20	18
1	1748	87.55	87550000	175	88	59	44	35	30	25	22	20	18
1	1749	87.6	87600000	175	88	59	44	35	30	25	22	20	18
1	1750	87.65	87650000	175	88	59	44	35	30	25	22	20	18
1	1751	87.7	87700000	176	88	59	44	36	30	26	22	20	18
1	1752	87.75	87750000	176	88	59	44	36	30	26	22	20	18
1	1753	87.8	87800000	176	88	59	44	36	30	26	22	20	18
1	1754	87.85	87850000	176	88	59	44	36	30	26	22	20	18
1	1755	87.9	87900000	176	88	59	44	36	30	26	22	20	18
1	1756	87.95	87950000	176	88	59	44	36	30	26	22	20	18
1	1757	88	88000000	176	88	59	44	36	30	26	22	20	18
1	1758	88.05	88050000	176	88	59	44	36	30	26	22	20	18
1	1759	88.1	88100000	176	88	59	44	36	30	26	22	20	18
1	1760	88.15	88150000	176	88	59	44	36	30	26	22	20	18
1	1761	88.2	88200000	177	89	59	45	36	30	26	23	20	18
1	1762	88.25	88250000	177	89	59	45	36	30	26	23	20	18
1	1763	88.3	88300000	177	89	59	45	36	30	26	23	20	18
1	1764	88.35	88350000	177	89	59	45	36	30	26	23	20	18
1	1765	88.4	88400000	177	89	59	45	36	30	26	23	20	18
1	1766	88.45	88450000	177	89	59	45	36	30	26	23	20	18
1	1767	88.5	88500000	177	89	59	45	36	30	26	23	20	18
1	1768	88.55	88550000	177	89	59	45	36	30	26	23	20	18
1	1769	88.6	88600000	177	89	59	45	36	30	26	23	20	18
1	1770	88.65	88650000	177	89	59	45	36	30	26	23	20	18
1	1771	88.7	88700000	178	89	60	45	36	30	26	23	20	18
1	1772	88.75	88750000	178	89	60	45	36	30	26	23	20	18
1	1773	88.8	88800000	178	89	60	45	36	30	26	23	20	18
1	1774	88.85	88850000	178	89	60	45	36	30	26	23	20	18
1	1775	88.9	88900000	178	89	60	45	36	30	26	23	20	18
1	1776	88.95	88950000	178	89	60	45	36	30	26	23	20	18
1	1777	89	89000000	178	89	60	45	36	30	26	23	20	18
1	1778	89.05	89050000	178	89	60	45	36	30	26	23	20	18
1	1779	89.1	89100000	178	89	60	45	36	30	26	23	20	18
1	1780	89.15	89150000	178	89	60	45	36	30	26	23	20	18
1	1781	89.2	89200000	179	90	60	45	36	30	26	23	20	18
1	1782	89.25	89250000	179	90	60	45	36	30	26	23	20	18
1	1783	89.3	89300000	179	90	60	45	36	30	26	23	20	18
1	1784	89.35	89350000	179	90	60	45	36	30	26	23	20	18
1	1785	89.4	89400000	179	90	60	45	36	30	26	23	20	18
1	1786	89.45	89450000	179	90	60	45	36	30	26	23	20	18
1	1787	89.5	89500000	179	90	60	45	36	30	26	23	20	18
1	1788	89.55	89550000	179	90	60	45	36	30	26	23	20	18
1	1789	89.6	89600000	179	90	60	45	36	30	26	23	20	18
1	1790	89.65	89650000	179	90	60	45	36	30	26	23	20	18
1	1791	89.7	89700000	180	90	60	45	36	30	26	23	20	18
1	1792	89.75	89750000	180	90	60	45	36	30	26	23	20	18
1	1793	89.8	89800000	180	90	60	45	36	30	26	23	20	18
1	1794	89.85	89850000	180	90	60	45	36	30	26	23	20	18
1	1795	89.9	89900000	180	90	60	45	36	30	26	23	20	18
1	1796	89.95	89950000	180	90	60	45	36	30	26	23	20	18
1	1797	90	90000000	180	90	60	45	36	30	26	23	20	18
1	1798	90.05	90050000	180	90	60	45	36	30	26	23	20	18
1	1799	90.1	90100000	180	90	60	45	36	30	26	23	20	18
1	1800	90.15	90150000	180	90	60	45	36	30	26	23	20	18
1	1801	90.2	90200000	181	91	61	46	37	31	26	23	21	19
1	1802	90.25	90250000	181	91	61	46	37	31	26	23	21	19
1	1803	90.3	90300000	181	91	61	46	37	31	26	23	21	19
1	1804	90.35	90350000	181	91	61	46	37	31	26	23	21	19
1	1805	90.4	90400000	181	91	61	46	37	31	26	23	21	19
1	1806	90.45	90450000	181	91	61	46	37	31	26	23	21	19
1	1807	90.5	90500000	181	91	61	46	37	31	26	23	21	19
1	1808	90.55	90550000	181	91	61	46	37	31	26	23	21	19
1	1809	90.6	90600000	181	91	61	46	37	31	26	23	21	19
1	1810	90.65	90650000	181	91	61	46	37	31	26	23	21	19
1	1811	90.7	90700000	182	91	61	46	37	31	26	23	21	19
1	1812	90.75	90750000	182	91	61	46	37	31	26	23	21	19
1	1813	90.8	90800000	182	91	61	46	37	31	26	23	21	19
1	1814	90.85	90850000	182	91	61	46	37	31	26	23	21	19
1	1815	90.9	90900000	182	91	61	46	37	31	26	23	21	19
1	1816	90.95	90950000	182	91	61	46	37	31	26	23	21	19
1	1817	91	91000000	182	91	61	46	37	31	26	23	21	19
1	1818	91.05	91050000	182	91	61	46	37	31	26	23	21	19
1	1819	91.1	91100000	182	91	61	46	37	31	26	23	21	19
1	1820	91.15	91150000	182	91	61	46	37	31	26	23	21	19
1	1821	91.2	91200000	183	92	61	46	37	31	27	23	21	19
1	1822	91.25	91250000	183	92	61	46	37	31	27	23	21	19
1	1823	91.3	91300000	183	92	61	46	37	31	27	23	21	19
1	1824	91.35	91350000	183	92	61	46	37	31	27	23	21	19
1	1825	91.4	91400000	183	92	61	46	37	31	27	23	21	19
1	1826	91.45	91450000	183	92	61	46	37	31	27	23	21	19
1	1827	91.5	91500000	183	92	61	46	37	31	27	23	21	19
1	1828	91.55	91550000	183	92	61	46	37	31	27	23	21	19
1	1829	91.6	91600000	183	92	61	46	37	31	27	23	21	19
1	1830	91.65	91650000	183	92	61	46	37	31	27	23	21	19
1	1831	91.7	91700000	184	92	62	46	37	31	27	23	21	19
1	1832	91.75	91750000	184	92	62	46	37	31	27	23	21	19
1	1833	91.8	91800000	184	92	62	46	37	31	27	23	21	19
1	1834	91.85	91850000	184	92	62	46	37	31	27	23	21	19
1	1835	91.9	91900000	184	92	62	46	37	31	27	23	21	19
1	1836	91.95	91950000	184	92	62	46	37	31	27	23	21	19
1	1837	92	92000000	184	92	62	46	37	31	27	23	21	19
1	1838	92.05	92050000	184	92	62	46	37	31	27	23	21	19
1	1839	92.1	92100000	184	92	62	46	37	31	27	23	21	19
1	1840	92.15	92150000	184	92	62	46	37	31	27	23	21	19
1	1841	92.2	92200000	185	93	62	47	37	31	27	24	21	19
1	1842	92.25	92250000	185	93	62	47	37	31	27	24	21	19
1	1843	92.3	92300000	185	93	62	47	37	31	27	24	21	19
1	1844	92.35	92350000	185	93	62	47	37	31	27	24	21	19
1	1845	92.4	92400000	185	93	62	47	37	31	27	24	21	19
1	1846	92.45	92450000	185	93	62	47	37	31	27	24	21	19
1	1847	92.5	92500000	185	93	62	47	37	31	27	24	21	19
1	1848	92.55	92550000	185	93	62	47	37	31	27	24	21	19
1	1849	92.6	92600000	185	93	62	47	37	31	27	24	21	19
1	1850	92.65	92650000	185	93	62	47	37	31	27	24	21	19
1	1851	92.7	92700000	186	93	62	47	38	31	27	24	21	19
1	1852	92.75	92750000	186	93	62	47	38	31	27	24	21	19
1	1853	92.8	92800000	186	93	62	47	38	31	27	24	21	19
1	1854	92.85	92850000	186	93	62	47	38	31	27	24	21	19
1	1855	92.9	92900000	186	93	62	47	38	31	27	24	21	19
1	1856	92.95	92950000	186	93	62	47	38	31	27	24	21	19
1	1857	93	93000000	186	93	62	47	38	31	27	24	21	19
1	1858	93.05	93050000	186	93	62	47	38	31	27	24	21	19
1	1859	93.1	93100000	186	93	62	47	38	31	27	24	21	19
1	1860	93.15	93150000	186	93	62	47	38	31	27	24	21	19
1	1861	93.2	93200000	187	94	63	47	38	32	27	24	21	19
1	1862	93.25	93250000	187	94	63	47	38	32	27	24	21	19
1	1863	93.3	93300000	187	94	63	47	38	32	27	24	21	19
1	1864	93.35	93350000	187	94	63	47	38	32	27	24	21	19
1	1865	93.4	93400000	187	94	63	47	38	32	27	24	21	19
1	1866	93.45	93450000	187	94	63	47	38	32	27	24	21	19
1	1867	93.5	93500000	187	94	63	47	38	32	27	24	21	19
1	1868	93.55	93550000	187	94	63	47	38	32	27	24	21	19
1	1869	93.6	93600000	187	94	63	47	38	32	27	24	21	19
1	1870	93.65	93650000	187	94	63	47	38	32	27	24	21	19
1	1871	93.7	93700000	188	94	63	47	38	32	27	24	21	19
1	1872	93.75	93750000	188	94	63	47	38	32	27	24	21	19
1	1873	93.8	93800000	188	94	63	47	38	32	27	24	21	19
1	1874	93.85	93850000	188	94	63	47	38	32	27	24	21	19
1	1875	93.9	93900000	188	94	63	47	38	32	27	24	21	19
1	1876	93.95	93950000	188	94	63	47	38	32	27	24	21	19
1	1877	94	94000000	188	94	63	47	38	32	27	24	21	19
1	1878	94.05	94050000	188	94	63	47	38	32	27	24	21	19
1	1879	94.1	94100000	188	94	63	47	38	32	27	24	21	19
1	1880	94.15	94150000	188	94	63	47	38	32	27	24	21	19
1	1881	94.2	94200000	189	95	63	48	38	32	27	24	21	19
1	1882	94.25	94250000	189	95	63	48	38	32	27	24	21	19
1	1883	94.3	94300000	189	95	63	48	38	32	27	24	21	19
1	1884	94.35	94350000	189	95	63	48	38	32	27	24	21	19
1	1885	94.4	94400000	189	95	63	48	38	32	27	24	21	19
1	1886	94.45	94450000	189	95	63	48	38	32	27	24	21	19
1	1887	94.5	94500000	189	95	63	48	38	32	27	24	21	19
1	1888	94.55	94550000	189	95	63	48	38	32	27	24	21	19
1	1889	94.6	94600000	189	95	63	48	38	32	27	24	21	19
1	1890	94.65	94650000	189	95	63	48	38	32	27	24	21	19
1	1891	94.7	94700000	190	95	64	48	38	32	28	24	22	19
1	1892	94.75	94750000	190	95	64	48	38	32	28	24	22	19
1	1893	94.8	94800000	190	95	64	48	38	32	28	24	22	19
1	1894	94.85	94850000	190	95	64	48	38	32	28	24	22	19
1	1895	94.9	94900000	190	95	64	48	38	32	28	24	22	19
1	1896	94.95	94950000	190	95	64	48	38	32	28	24	22	19
1	1897	95	95000000	190	95	64	48	38	32	28	24	22	19
1	1898	95.05	95050000	190	95	64	48	38	32	28	24	22	19
1	1899	95.1	95100000	190	95	64	48	38	32	28	24	22	19
1	1900	95.15	95150000	190	95	64	48	38	32	28	24	22	19
1	1901	95.2	95200000	191	96	64	48	39	32	28	24	22	20
1	1902	95.25	95250000	191	96	64	48	39	32	28	24	22	20
1	1903	95.3	95300000	191	96	64	48	39	32	28	24	22	20
1	1904	95.35	95350000	191	96	64	48	39	32	28	24	22	20
1	1905	95.4	95400000	191	96	64	48	39	32	28	24	22	20
1	1906	95.45	95450000	191	96	64	48	39	32	28	24	22	20
1	1907	95.5	95500000	191	96	64	48	39	32	28	24	22	20
1	1908	95.55	95550000	191	96	64	48	39	32	28	24	22	20
1	1909	95.6	95600000	191	96	64	48	39	32	28	24	22	20
1	1910	95.65	95650000	191	96	64	48	39	32	28	24	22	20
1	1911	95.7	95700000	192	96	64	48	39	32	28	24	22	20
1	1912	95.75	95750000	192	96	64	48	39	32	28	24	22	20
1	1913	95.8	95800000	192	96	64	48	39	32	28	24	22	20
1	1914	95.85	95850000	192	96	64	48	39	32	28	24	22	20
1	1915	95.9	95900000	192	96	64	48	39	32	28	24	22	20
1	1916	95.95	95950000	192	96	64	48	39	32	28	24	22	20
1	1917	96	96000000	192	96	64	48	39	32	28	24	22	20
1	1918	96.05	96050000	192	96	64	48	39	32	28	24	22	20
1	1919	96.1	96100000	192	96	64	48	39	32	28	24	22	20
1	1920	96.15	96150000	192	96	64	48	39	32	28	24	22	20
1	1921	96.2	96200000	193	97	65	49	39	33	28	25	22	20
1	1922	96.25	96250000	193	97	65	49	39	33	28	25	22	20
1	1923	96.3	96300000	193	97	65	49	39	33	28	25	22	20
1	1924	96.35	96350000	193	97	65	49	39	33	28	25	22	20
1	1925	96.4	96400000	193	97	65	49	39	33	28	25	22	20
1	1926	96.45	96450000	193	97	65	49	39	33	28	25	22	20
1	1927	96.5	96500000	193	97	65	49	39	33	28	25	22	20
1	1928	96.55	96550000	193	97	65	49	39	33	28	25	22	20
1	1929	96.6	96600000	193	97	65	49	39	33	28	25	22	20
1	1930	96.65	96650000	193	97	65	49	39	33	28	25	22	20
1	1931	96.7	96700000	194	97	65	49	39	33	28	25	22	20
1	1932	96.75	96750000	194	97	65	49	39	33	28	25	22	20
1	1933	96.8	96800000	194	97	65	49	39	33	28	25	22	20
1	1934	96.85	96850000	194	97	65	49	39	33	28	25	22	20
1	1935	96.9	96900000	194	97	65	49	39	33	28	25	22	20
1	1936	96.95	96950000	194	97	65	49	39	33	28	25	22	20
1	1937	97	97000000	194	97	65	49	39	33	28	25	22	20
1	1938	97.05	97050000	194	97	65	49	39	33	28	25	22	20
1	1939	97.1	97100000	194	97	65	49	39	33	28	25	22	20
1	1940	97.15	97150000	194	97	65	49	39	33	28	25	22	20
1	1941	97.2	97200000	195	98	65	49	39	33	28	25	22	20
1	1942	97.25	97250000	195	98	65	49	39	33	28	25	22	20
1	1943	97.3	97300000	195	98	65	49	39	33	28	25	22	20
1	1944	97.35	97350000	195	98	65	49	39	33	28	25	22	20
1	1945	97.4	97400000	195	98	65	49	39	33	28	25	22	20
1	1946	97.45	97450000	195	98	65	49	39	33	28	25	22	20
1	1947	97.5	97500000	195	98	65	49	39	33	28	25	22	20
1	1948	97.55	97550000	195	98	65	49	39	33	28	25	22	20
1	1949	97.6	97600000	195	98	65	49	39	33	28	25	22	20
1	1950	97.65	97650000	195	98	65	49	39	33	28	25	22	20
1	1951	97.7	97700000	196	98	66	49	40	33	28	25	22	20
1	1952	97.75	97750000	196	98	66	49	40	33	28	25	22	20
1	1953	97.8	97800000	196	98	66	49	40	33	28	25	22	20
1	1954	97.85	97850000	196	98	66	49	40	33	28	25	22	20
1	1955	97.9	97900000	196	98	66	49	40	33	28	25	22	20
1	1956	97.95	97950000	196	98	66	49	40	33	28	25	22	20
1	1957	98	98000000	196	98	66	49	40	33	28	25	22	20
1	1958	98.05	98050000	196	98	66	49	40	33	28	25	22	20
1	1959	98.1	98100000	196	98	66	49	40	33	28	25	22	20
1	1960	98.15	98150000	196	98	66	49	40	33	28	25	22	20
1	1961	98.2	98200000	197	99	66	50	40	33	29	25	22	20
1	1962	98.25	98250000	197	99	66	50	40	33	29	25	22	20
1	1963	98.3	98300000	197	99	66	50	40	33	29	25	22	20
1	1964	98.35	98350000	197	99	66	50	40	33	29	25	22	20
1	1965	98.4	98400000	197	99	66	50	40	33	29	25	22	20
1	1966	98.45	98450000	197	99	66	50	40	33	29	25	22	20
1	1967	98.5	98500000	197	99	66	50	40	33	29	25	22	20
1	1968	98.55	98550000	197	99	66	50	40	33	29	25	22	20
1	1969	98.6	98600000	197	99	66	50	40	33	29	25	22	20
1	1970	98.65	98650000	197	99	66	50	40	33	29	25	22	20
1	1971	98.7	98700000	198	99	66	50	40	33	29	25	22	20
1	1972	98.75	98750000	198	99	66	50	40	33	29	25	22	20
1	1973	98.8	98800000	198	99	66	50	40	33	29	25	22	20
1	1974	98.85	98850000	198	99	66	50	40	33	29	25	22	20
1	1975	98.9	98900000	198	99	66	50	40	33	29	25	22	20
1	1976	98.95	98950000	198	99	66	50	40	33	29	25	22	20
1	1977	99	99000000	198	99	66	50	40	33	29	25	22	20
1	1978	99.05	99050000	198	99	66	50	40	33	29	25	22	20
1	1979	99.1	99100000	198	99	66	50	40	33	29	25	22	20
1	1980	99.15	99150000	198	99	66	50	40	33	29	25	22	20
1	1981	99.2	99200000	199	100	67	50	40	34	29	25	23	20
1	1982	99.25	99250000	199	100	67	50	40	34	29	25	23	20
1	1983	99.3	99300000	199	100	67	50	40	34	29	25	23	20
1	1984	99.35	99350000	199	100	67	50	40	34	29	25	23	20
1	1985	99.4	99400000	199	100	67	50	40	34	29	25	23	20
1	1986	99.45	99450000	199	100	67	50	40	34	29	25	23	20
1	1987	99.5	99500000	199	100	67	50	40	34	29	25	23	20
1	1988	99.55	99550000	199	100	67	50	40	34	29	25	23	20
1	1989	99.6	99600000	199	100	67	50	40	34	29	25	23	20
1	1990	99.65	99650000	199	100	67	50	40	34	29	25	23	20
1	1991	99.7	99700000	200	100	67	50	40	34	29	25	23	20
1	1992	99.75	99750000	200	100	67	50	40	34	29	25	23	20
1	1993	99.8	99800000	200	100	67	50	40	34	29	25	23	20
1	1994	99.85	99850000	200	100	67	50	40	34	29	25	23	20
1	1995	99.9	99900000	200	100	67	50	40	34	29	25	23	20
1	1996	99.95	99950000	200	100	67	50	40	34	29	25	23	20
2	1	0	0	201	101	68	51	41	35	30	26	24	21
2	2	0.05	50000	201	101	68	51	41	35	30	26	24	21
2	3	0.1	100000	201	101	68	51	41	35	30	26	24	21
[truncated: 7,970 more rows]
