# Supplementary material for: Genomic prediction using machine learning: a comparison of the performance of regularized regression, ensemble, instance-based and deep learning methods on synthetic and empirical data
Source: BMC Genomics. 2024 Feb 7;25:152. doi: 10.1186/s12864-023-09933-x (PMC10848392; doi:10.1186/s12864-023-09933-x)
Supplement: Supplementary file 1 — Additional file 1. Simulated (animal breeding) dataset. Includes four txt files: one for the grouping schemes, one for the QTLMAS prediction data, one for the QTLMAS training data, and one for the validation trait values. [file 12864_2023_9933_MOESM1_ESM.zip › QTLMAS_prediction_2012.txt]

individual_ID	Sire	Dam	Sex	Generation	Trait1	Trait2	Trait3	m1	m2	m3	m4	m5	m6	m7	m8	m9	m10	m11	m12	m13	m14	m15	m16	m17	m18	m19	m20	m21	m22	m23	m24	m25	m26	m27	m28	m29	m30	m31	m32	m33	m34	m35	m36	m37	m38	m39	m40	m41	m42	m43	m44	m45	m46	m47	m48	m49	m50	m51	m52	m53	m54	m55	m56	m57	m58	m59	m60	m61	m62	m63	m64	m65	m66	m67	m68	m69	m70	m71	m72	m73	m74	m75	m76	m77	m78	m79	m80	m81	m82	m83	m84	m85	m86	m87	m88	m89	m90	m91	m92	m93	m94	m95	m96	m97	m98	m99	m100	m101	m102	m103	m104	m105	m106	m107	m108	m109	m110	m111	m112	m113	m114	m115	m116	m117	m118	m119	m120	m121	m122	m123	m124	m125	m126	m127	m128	m129	m130	m131	m132	m133	m134	m135	m136	m137	m138	m139	m140	m141	m142	m143	m144	m145	m146	m147	m148	m149	m150	m151	m152	m153	m154	m155	m156	m157	m158	m159	m160	m161	m162	m163	m164	m165	m166	m167	m168	m169	m170	m171	m172	m173	m174	m175	m176	m177	m178	m179	m180	m181	m182	m183	m184	m185	m186	m187	m188	m189	m190	m191	m192	m193	m194	m195	m196	m197	m198	m199	m200	m201	m202	m203	m204	m205	m206	m207	m208	m209	m210	m211	m212	m213	m214	m215	m216	m217	m218	m219	m220	m221	m222	m223	m224	m225	m226	m227	m228	m229	m230	m231	m232	m233	m234	m235	m236	m237	m238	m239	m240	m241	m242	m243	m244	m245	m246	m247	m248	m249	m250	m251	m252	m253	m254	m255	m256	m257	m258	m259	m260	m261	m262	m263	m264	m265	m266	m267	m268	m269	m270	m271	m272	m273	m274	m275	m276	m277	m278	m279	m280	m281	m282	m283	m284	m285	m286	m287	m288	m289	m290	m291	m292	m293	m294	m295	m296	m297	m298	m299	m300	m301	m302	m303	m304	m305	m306	m307	m308	m309	m310	m311	m312	m313	m314	m315	m316	m317	m318	m319	m320	m321	m322	m323	m324	m325	m326	m327	m328	m329	m330	m331	m332	m333	m334	m335	m336	m337	m338	m339	m340	m341	m342	m343	m344	m345	m346	m347	m348	m349	m350	m351	m352	m353	m354	m355	m356	m357	m358	m359	m360	m361	m362	m363	m364	m365	m366	m367	m368	m369	m370	m371	m372	m373	m374	m375	m376	m377	m378	m379	m380	m381	m382	m383	m384	m385	m386	m387	m388	m389	m390	m391	m392	m393	m394	m395	m396	m397	m398	m399	m400	m401	m402	m403	m404	m405	m406	m407	m408	m409	m410	m411	m412	m413	m414	m415	m416	m417	m418	m419	m420	m421	m422	m423	m424	m425	m426	m427	m428	m429	m430	m431	m432	m433	m434	m435	m436	m437	m438	m439	m440	m441	m442	m443	m444	m445	m446	m447	m448	m449	m450	m451	m452	m453	m454	m455	m456	m457	m458	m459	m460	m461	m462	m463	m464	m465	m466	m467	m468	m469	m470	m471	m472	m473	m474	m475	m476	m477	m478	m479	m480	m481	m482	m483	m484	m485	m486	m487	m488	m489	m490	m491	m492	m493	m494	m495	m496	m497	m498	m499	m500	m501	m502	m503	m504	m505	m506	m507	m508	m509	m510	m511	m512	m513	m514	m515	m516	m517	m518	m519	m520	m521	m522	m523	m524	m525	m526	m527	m528	m529	m530	m531	m532	m533	m534	m535	m536	m537	m538	m539	m540	m541	m542	m543	m544	m545	m546	m547	m548	m549	m550	m551	m552	m553	m554	m555	m556	m557	m558	m559	m560	m561	m562	m563	m564	m565	m566	m567	m568	m569	m570	m571	m572	m573	m574	m575	m576	m577	m578	m579	m580	m581	m582	m583	m584	m585	m586	m587	m588	m589	m590	m591	m592	m593	m594	m595	m596	m597	m598	m599	m600	m601	m602	m603	m604	m605	m606	m607	m608	m609	m610	m611	m612	m613	m614	m615	m616	m617	m618	m619	m620	m621	m622	m623	m624	m625	m626	m627	m628	m629	m630	m631	m632	m633	m634	m635	m636	m637	m638	m639	m640	m641	m642	m643	m644	m645	m646	m647	m648	m649	m650	m651	m652	m653	m654	m655	m656	m657	m658	m659	m660	m661	m662	m663	m664	m665	m666	m667	m668	m669	m670	m671	m672	m673	m674	m675	m676	m677	m678	m679	m680	m681	m682	m683	m684	m685	m686	m687	m688	m689	m690	m691	m692	m693	m694	m695	m696	m697	m698	m699	m700	m701	m702	m703	m704	m705	m706	m707	m708	m709	m710	m711	m712	m713	m714	m715	m716	m717	m718	m719	m720	m721	m722	m723	m724	m725	m726	m727	m728	m729	m730	m731	m732	m733	m734	m735	m736	m737	m738	m739	m740	m741	m742	m743	m744	m745	m746	m747	m748	m749	m750	m751	m752	m753	m754	m755	m756	m757	m758	m759	m760	m761	m762	m763	m764	m765	m766	m767	m768	m769	m770	m771	m772	m773	m774	m775	m776	m777	m778	m779	m780	m781	m782	m783	m784	m785	m786	m787	m788	m789	m790	m791	m792	m793	m794	m795	m796	m797	m798	m799	m800	m801	m802	m803	m804	m805	m806	m807	m808	m809	m810	m811	m812	m813	m814	m815	m816	m817	m818	m819	m820	m821	m822	m823	m824	m825	m826	m827	m828	m829	m830	m831	m832	m833	m834	m835	m836	m837	m838	m839	m840	m841	m842	m843	m844	m845	m846	m847	m848	m849	m850	m851	m852	m853	m854	m855	m856	m857	m858	m859	m860	m861	m862	m863	m864	m865	m866	m867	m868	m869	m870	m871	m872	m873	m874	m875	m876	m877	m878	m879	m880	m881	m882	m883	m884	m885	m886	m887	m888	m889	m890	m891	m892	m893	m894	m895	m896	m897	m898	m899	m900	m901	m902	m903	m904	m905	m906	m907	m908	m909	m910	m911	m912	m913	m914	m915	m916	m917	m918	m919	m920	m921	m922	m923	m924	m925	m926	m927	m928	m929	m930	m931	m932	m933	m934	m935	m936	m937	m938	m939	m940	m941	m942	m943	m944	m945	m946	m947	m948	m949	m950	m951	m952	m953	m954	m955	m956	m957	m958	m959	m960	m961	m962	m963	m964	m965	m966	m967	m968	m969	m970	m971	m972	m973	m974	m975	m976	m977	m978	m979	m980	m981	m982	m983	m984	m985	m986	m987	m988	m989	m990	m991	m992	m993	m994	m995	m996	m997	m998	m999	m1000	m1001	m1002	m1003	m1004	m1005	m1006	m1007	m1008	m1009	m1010	m1011	m1012	m1013	m1014	m1015	m1016	m1017	m1018	m1019	m1020	m1021	m1022	m1023	m1024	m1025	m1026	m1027	m1028	m1029	m1030	m1031	m1032	m1033	m1034	m1035	m1036	m1037	m1038	m1039	m1040	m1041	m1042	m1043	m1044	m1045	m1046	m1047	m1048	m1049	m1050	m1051	m1052	m1053	m1054	m1055	m1056	m1057	m1058	m1059	m1060	m1061	m1062	m1063	m1064	m1065	m1066	m1067	m1068	m1069	m1070	m1071	m1072	m1073	m1074	m1075	m1076	m1077	m1078	m1079	m1080	m1081	m1082	m1083	m1084	m1085	m1086	m1087	m1088	m1089	m1090	m1091	m1092	m1093	m1094	m1095	m1096	m1097	m1098	m1099	m1100	m1101	m1102	m1103	m1104	m1105	m1106	m1107	m1108	m1109	m1110	m1111	m1112	m1113	m1114	m1115	m1116	m1117	m1118	m1119	m1120	m1121	m1122	m1123	m1124	m1125	m1126	m1127	m1128	m1129	m1130	m1131	m1132	m1133	m1134	m1135	m1136	m1137	m1138	m1139	m1140	m1141	m1142	m1143	m1144	m1145	m1146	m1147	m1148	m1149	m1150	m1151	m1152	m1153	m1154	m1155	m1156	m1157	m1158	m1159	m1160	m1161	m1162	m1163	m1164	m1165	m1166	m1167	m1168	m1169	m1170	m1171	m1172	m1173	m1174	m1175	m1176	m1177	m1178	m1179	m1180	m1181	m1182	m1183	m1184	m1185	m1186	m1187	m1188	m1189	m1190	m1191	m1192	m1193	m1194	m1195	m1196	m1197	m1198	m1199	m1200	m1201	m1202	m1203	m1204	m1205	m1206	m1207	m1208	m1209	m1210	m1211	m1212	m1213	m1214	m1215	m1216	m1217	m1218	m1219	m1220	m1221	m1222	m1223	m1224	m1225	m1226	m1227	m1228	m1229	m1230	m1231	m1232	m1233	m1234	m1235	m1236	m1237	m1238	m1239	m1240	m1241	m1242	m1243	m1244	m1245	m1246	m1247	m1248	m1249	m1250	m1251	m1252	m1253	m1254	m1255	m1256	m1257	m1258	m1259	m1260	m1261	m1262	m1263	m1264	m1265	m1266	m1267	m1268	m1269	m1270	m1271	m1272	m1273	m1274	m1275	m1276	m1277	m1278	m1279	m1280	m1281	m1282	m1283	m1284	m1285	m1286	m1287	m1288	m1289	m1290	m1291	m1292	m1293	m1294	m1295	m1296	m1297	m1298	m1299	m1300	m1301	m1302	m1303	m1304	m1305	m1306	m1307	m1308	m1309	m1310	m1311	m1312	m1313	m1314	m1315	m1316	m1317	m1318	m1319	m1320	m1321	m1322	m1323	m1324	m1325	m1326	m1327	m1328	m1329	m1330	m1331	m1332	m1333	m1334	m1335	m1336	m1337	m1338	m1339	m1340	m1341	m1342	m1343	m1344	m1345	m1346	m1347	m1348	m1349	m1350	m1351	m1352	m1353	m1354	m1355	m1356	m1357	m1358	m1359	m1360	m1361	m1362	m1363	m1364	m1365	m1366	m1367	m1368	m1369	m1370	m1371	m1372	m1373	m1374	m1375	m1376	m1377	m1378	m1379	m1380	m1381	m1382	m1383	m1384	m1385	m1386	m1387	m1388	m1389	m1390	m1391	m1392	m1393	m1394	m1395	m1396	m1397	m1398	m1399	m1400	m1401	m1402	m1403	m1404	m1405	m1406	m1407	m1408	m1409	m1410	m1411	m1412	m1413	m1414	m1415	m1416	m1417	m1418	m1419	m1420	m1421	m1422	m1423	m1424	m1425	m1426	m1427	m1428	m1429	m1430	m1431	m1432	m1433	m1434	m1435	m1436	m1437	m1438	m1439	m1440	m1441	m1442	m1443	m1444	m1445	m1446	m1447	m1448	m1449	m1450	m1451	m1452	m1453	m1454	m1455	m1456	m1457	m1458	m1459	m1460	m1461	m1462	m1463	m1464	m1465	m1466	m1467	m1468	m1469	m1470	m1471	m1472	m1473	m1474	m1475	m1476	m1477	m1478	m1479	m1480	m1481	m1482	m1483	m1484	m1485	m1486	m1487	m1488	m1489	m1490	m1491	m1492	m1493	m1494	m1495	m1496	m1497	m1498	m1499	m1500	m1501	m1502	m1503	m1504	m1505	m1506	m1507	m1508	m1509	m1510	m1511	m1512	m1513	m1514	m1515	m1516	m1517	m1518	m1519	m1520	m1521	m1522	m1523	m1524	m1525	m1526	m1527	m1528	m1529	m1530	m1531	m1532	m1533	m1534	m1535	m1536	m1537	m1538	m1539	m1540	m1541	m1542	m1543	m1544	m1545	m1546	m1547	m1548	m1549	m1550	m1551	m1552	m1553	m1554	m1555	m1556	m1557	m1558	m1559	m1560	m1561	m1562	m1563	m1564	m1565	m1566	m1567	m1568	m1569	m1570	m1571	m1572	m1573	m1574	m1575	m1576	m1577	m1578	m1579	m1580	m1581	m1582	m1583	m1584	m1585	m1586	m1587	m1588	m1589	m1590	m1591	m1592	m1593	m1594	m1595	m1596	m1597	m1598	m1599	m1600	m1601	m1602	m1603	m1604	m1605	m1606	m1607	m1608	m1609	m1610	m1611	m1612	m1613	m1614	m1615	m1616	m1617	m1618	m1619	m1620	m1621	m1622	m1623	m1624	m1625	m1626	m1627	m1628	m1629	m1630	m1631	m1632	m1633	m1634	m1635	m1636	m1637	m1638	m1639	m1640	m1641	m1642	m1643	m1644	m1645	m1646	m1647	m1648	m1649	m1650	m1651	m1652	m1653	m1654	m1655	m1656	m1657	m1658	m1659	m1660	m1661	m1662	m1663	m1664	m1665	m1666	m1667	m1668	m1669	m1670	m1671	m1672	m1673	m1674	m1675	m1676	m1677	m1678	m1679	m1680	m1681	m1682	m1683	m1684	m1685	m1686	m1687	m1688	m1689	m1690	m1691	m1692	m1693	m1694	m1695	m1696	m1697	m1698	m1699	m1700	m1701	m1702	m1703	m1704	m1705	m1706	m1707	m1708	m1709	m1710	m1711	m1712	m1713	m1714	m1715	m1716	m1717	m1718	m1719	m1720	m1721	m1722	m1723	m1724	m1725	m1726	m1727	m1728	m1729	m1730	m1731	m1732	m1733	m1734	m1735	m1736	m1737	m1738	m1739	m1740	m1741	m1742	m1743	m1744	m1745	m1746	m1747	m1748	m1749	m1750	m1751	m1752	m1753	m1754	m1755	m1756	m1757	m1758	m1759	m1760	m1761	m1762	m1763	m1764	m1765	m1766	m1767	m1768	m1769	m1770	m1771	m1772	m1773	m1774	m1775	m1776	m1777	m1778	m1779	m1780	m1781	m1782	m1783	m1784	m1785	m1786	m1787	m1788	m1789	m1790	m1791	m1792	m1793	m1794	m1795	m1796	m1797	m1798	m1799	m1800	m1801	m1802	m1803	m1804	m1805	m1806	m1807	m1808	m1809	m1810	m1811	m1812	m1813	m1814	m1815	m1816	m1817	m1818	m1819	m1820	m1821	m1822	m1823	m1824	m1825	m1826	m1827	m1828	m1829	m1830	m1831	m1832	m1833	m1834	m1835	m1836	m1837	m1838	m1839	m1840	m1841	m1842	m1843	m1844	m1845	m1846	m1847	m1848	m1849	m1850	m1851	m1852	m1853	m1854	m1855	m1856	m1857	m1858	m1859	m1860	m1861	m1862	m1863	m1864	m1865	m1866	m1867	m1868	m1869	m1870	m1871	m1872	m1873	m1874	m1875	m1876	m1877	m1878	m1879	m1880	m1881	m1882	m1883	m1884	m1885	m1886	m1887	m1888	m1889	m1890	m1891	m1892	m1893	m1894	m1895	m1896	m1897	m1898	m1899	m1900	m1901	m1902	m1903	m1904	m1905	m1906	m1907	m1908	m1909	m1910	m1911	m1912	m1913	m1914	m1915	m1916	m1917	m1918	m1919	m1920	m1921	m1922	m1923	m1924	m1925	m1926	m1927	m1928	m1929	m1930	m1931	m1932	m1933	m1934	m1935	m1936	m1937	m1938	m1939	m1940	m1941	m1942	m1943	m1944	m1945	m1946	m1947	m1948	m1949	m1950	m1951	m1952	m1953	m1954	m1955	m1956	m1957	m1958	m1959	m1960	m1961	m1962	m1963	m1964	m1965	m1966	m1967	m1968	m1969	m1970	m1971	m1972	m1973	m1974	m1975	m1976	m1977	m1978	m1979	m1980	m1981	m1982	m1983	m1984	m1985	m1986	m1987	m1988	m1989	m1990	m1991	m1992	m1993	m1994	m1995	m1996	m1997	m1998	m1999	m2000	m2001	m2002	m2003	m2004	m2005	m2006	m2007	m2008	m2009	m2010	m2011	m2012	m2013	m2014	m2015	m2016	m2017	m2018	m2019	m2020	m2021	m2022	m2023	m2024	m2025	m2026	m2027	m2028	m2029	m2030	m2031	m2032	m2033	m2034	m2035	m2036	m2037	m2038	m2039	m2040	m2041	m2042	m2043	m2044	m2045	m2046	m2047	m2048	m2049	m2050	m2051	m2052	m2053	m2054	m2055	m2056	m2057	m2058	m2059	m2060	m2061	m2062	m2063	m2064	m2065	m2066	m2067	m2068	m2069	m2070	m2071	m2072	m2073	m2074	m2075	m2076	m2077	m2078	m2079	m2080	m2081	m2082	m2083	m2084	m2085	m2086	m2087	m2088	m2089	m2090	m2091	m2092	m2093	m2094	m2095	m2096	m2097	m2098	m2099	m2100	m2101	m2102	m2103	m2104	m2105	m2106	m2107	m2108	m2109	m2110	m2111	m2112	m2113	m2114	m2115	m2116	m2117	m2118	m2119	m2120	m2121	m2122	m2123	m2124	m2125	m2126	m2127	m2128	m2129	m2130	m2131	m2132	m2133	m2134	m2135	m2136	m2137	m2138	m2139	m2140	m2141	m2142	m2143	m2144	m2145	m2146	m2147	m2148	m2149	m2150	m2151	m2152	m2153	m2154	m2155	m2156	m2157	m2158	m2159	m2160	m2161	m2162	m2163	m2164	m2165	m2166	m2167	m2168	m2169	m2170	m2171	m2172	m2173	m2174	m2175	m2176	m2177	m2178	m2179	m2180	m2181	m2182	m2183	m2184	m2185	m2186	m2187	m2188	m2189	m2190	m2191	m2192	m2193	m2194	m2195	m2196	m2197	m2198	m2199	m2200	m2201	m2202	m2203	m2204	m2205	m2206	m2207	m2208	m2209	m2210	m2211	m2212	m2213	m2214	m2215	m2216	m2217	m2218	m2219	m2220	m2221	m2222	m2223	m2224	m2225	m2226	m2227	m2228	m2229	m2230	m2231	m2232	m2233	m2234	m2235	m2236	m2237	m2238	m2239	m2240	m2241	m2242	m2243	m2244	m2245	m2246	m2247	m2248	m2249	m2250	m2251	m2252	m2253	m2254	m2255	m2256	m2257	m2258	m2259	m2260	m2261	m2262	m2263	m2264	m2265	m2266	m2267	m2268	m2269	m2270	m2271	m2272	m2273	m2274	m2275	m2276	m2277	m2278	m2279	m2280	m2281	m2282	m2283	m2284	m2285	m2286	m2287	m2288	m2289	m2290	m2291	m2292	m2293	m2294	m2295	m2296	m2297	m2298	m2299	m2300	m2301	m2302	m2303	m2304	m2305	m2306	m2307	m2308	m2309	m2310	m2311	m2312	m2313	m2314	m2315	m2316	m2317	m2318	m2319	m2320	m2321	m2322	m2323	m2324	m2325	m2326	m2327	m2328	m2329	m2330	m2331	m2332	m2333	m2334	m2335	m2336	m2337	m2338	m2339	m2340	m2341	m2342	m2343	m2344	m2345	m2346	m2347	m2348	m2349	m2350	m2351	m2352	m2353	m2354	m2355	m2356	m2357	m2358	m2359	m2360	m2361	m2362	m2363	m2364	m2365	m2366	m2367	m2368	m2369	m2370	m2371	m2372	m2373	m2374	m2375	m2376	m2377	m2378	m2379	m2380	m2381	m2382	m2383	m2384	m2385	m2386	m2387	m2388	m2389	m2390	m2391	m2392	m2393	m2394	m2395	m2396	m2397	m2398	m2399	m2400	m2401	m2402	m2403	m2404	m2405	m2406	m2407	m2408	m2409	m2410	m2411	m2412	m2413	m2414	m2415	m2416	m2417	m2418	m2419	m2420	m2421	m2422	m2423	m2424	m2425	m2426	m2427	m2428	m2429	m2430	m2431	m2432	m2433	m2434	m2435	m2436	m2437	m2438	m2439	m2440	m2441	m2442	m2443	m2444	m2445	m2446	m2447	m2448	m2449	m2450	m2451	m2452	m2453	m2454	m2455	m2456	m2457	m2458	m2459	m2460	m2461	m2462	m2463	m2464	m2465	m2466	m2467	m2468	m2469	m2470	m2471	m2472	m2473	m2474	m2475	m2476	m2477	m2478	m2479	m2480	m2481	m2482	m2483	m2484	m2485	m2486	m2487	m2488	m2489	m2490	m2491	m2492	m2493	m2494	m2495	m2496	m2497	m2498	m2499	m2500	m2501	m2502	m2503	m2504	m2505	m2506	m2507	m2508	m2509	m2510	m2511	m2512	m2513	m2514	m2515	m2516	m2517	m2518	m2519	m2520	m2521	m2522	m2523	m2524	m2525	m2526	m2527	m2528	m2529	m2530	m2531	m2532	m2533	m2534	m2535	m2536	m2537	m2538	m2539	m2540	m2541	m2542	m2543	m2544	m2545	m2546	m2547	m2548	m2549	m2550	m2551	m2552	m2553	m2554	m2555	m2556	m2557	m2558	m2559	m2560	m2561	m2562	m2563	m2564	m2565	m2566	m2567	m2568	m2569	m2570	m2571	m2572	m2573	m2574	m2575	m2576	m2577	m2578	m2579	m2580	m2581	m2582	m2583	m2584	m2585	m2586	m2587	m2588	m2589	m2590	m2591	m2592	m2593	m2594	m2595	m2596	m2597	m2598	m2599	m2600	m2601	m2602	m2603	m2604	m2605	m2606	m2607	m2608	m2609	m2610	m2611	m2612	m2613	m2614	m2615	m2616	m2617	m2618	m2619	m2620	m2621	m2622	m2623	m2624	m2625	m2626	m2627	m2628	m2629	m2630	m2631	m2632	m2633	m2634	m2635	m2636	m2637	m2638	m2639	m2640	m2641	m2642	m2643	m2644	m2645	m2646	m2647	m2648	m2649	m2650	m2651	m2652	m2653	m2654	m2655	m2656	m2657	m2658	m2659	m2660	m2661	m2662	m2663	m2664	m2665	m2666	m2667	m2668	m2669	m2670	m2671	m2672	m2673	m2674	m2675	m2676	m2677	m2678	m2679	m2680	m2681	m2682	m2683	m2684	m2685	m2686	m2687	m2688	m2689	m2690	m2691	m2692	m2693	m2694	m2695	m2696	m2697	m2698	m2699	m2700	m2701	m2702	m2703	m2704	m2705	m2706	m2707	m2708	m2709	m2710	m2711	m2712	m2713	m2714	m2715	m2716	m2717	m2718	m2719	m2720	m2721	m2722	m2723	m2724	m2725	m2726	m2727	m2728	m2729	m2730	m2731	m2732	m2733	m2734	m2735	m2736	m2737	m2738	m2739	m2740	m2741	m2742	m2743	m2744	m2745	m2746	m2747	m2748	m2749	m2750	m2751	m2752	m2753	m2754	m2755	m2756	m2757	m2758	m2759	m2760	m2761	m2762	m2763	m2764	m2765	m2766	m2767	m2768	m2769	m2770	m2771	m2772	m2773	m2774	m2775	m2776	m2777	m2778	m2779	m2780	m2781	m2782	m2783	m2784	m2785	m2786	m2787	m2788	m2789	m2790	m2791	m2792	m2793	m2794	m2795	m2796	m2797	m2798	m2799	m2800	m2801	m2802	m2803	m2804	m2805	m2806	m2807	m2808	m2809	m2810	m2811	m2812	m2813	m2814	m2815	m2816	m2817	m2818	m2819	m2820	m2821	m2822	m2823	m2824	m2825	m2826	m2827	m2828	m2829	m2830	m2831	m2832	m2833	m2834	m2835	m2836	m2837	m2838	m2839	m2840	m2841	m2842	m2843	m2844	m2845	m2846	m2847	m2848	m2849	m2850	m2851	m2852	m2853	m2854	m2855	m2856	m2857	m2858	m2859	m2860	m2861	m2862	m2863	m2864	m2865	m2866	m2867	m2868	m2869	m2870	m2871	m2872	m2873	m2874	m2875	m2876	m2877	m2878	m2879	m2880	m2881	m2882	m2883	m2884	m2885	m2886	m2887	m2888	m2889	m2890	m2891	m2892	m2893	m2894	m2895	m2896	m2897	m2898	m2899	m2900	m2901	m2902	m2903	m2904	m2905	m2906	m2907	m2908	m2909	m2910	m2911	m2912	m2913	m2914	m2915	m2916	m2917	m2918	m2919	m2920	m2921	m2922	m2923	m2924	m2925	m2926	m2927	m2928	m2929	m2930	m2931	m2932	m2933	m2934	m2935	m2936	m2937	m2938	m2939	m2940	m2941	m2942	m2943	m2944	m2945	m2946	m2947	m2948	m2949	m2950	m2951	m2952	m2953	m2954	m2955	m2956	m2957	m2958	m2959	m2960	m2961	m2962	m2963	m2964	m2965	m2966	m2967	m2968	m2969	m2970	m2971	m2972	m2973	m2974	m2975	m2976	m2977	m2978	m2979	m2980	m2981	m2982	m2983	m2984	m2985	m2986	m2987	m2988	m2989	m2990	m2991	m2992	m2993	m2994	m2995	m2996	m2997	m2998	m2999	m3000	m3001	m3002	m3003	m3004	m3005	m3006	m3007	m3008	m3009	m3010	m3011	m3012	m3013	m3014	m3015	m3016	m3017	m3018	m3019	m3020	m3021	m3022	m3023	m3024	m3025	m3026	m3027	m3028	m3029	m3030	m3031	m3032	m3033	m3034	m3035	m3036	m3037	m3038	m3039	m3040	m3041	m3042	m3043	m3044	m3045	m3046	m3047	m3048	m3049	m3050	m3051	m3052	m3053	m3054	m3055	m3056	m3057	m3058	m3059	m3060	m3061	m3062	m3063	m3064	m3065	m3066	m3067	m3068	m3069	m3070	m3071	m3072	m3073	m3074	m3075	m3076	m3077	m3078	m3079	m3080	m3081	m3082	m3083	m3084	m3085	m3086	m3087	m3088	m3089	m3090	m3091	m3092	m3093	m3094	m3095	m3096	m3097	m3098	m3099	m3100	m3101	m3102	m3103	m3104	m3105	m3106	m3107	m3108	m3109	m3110	m3111	m3112	m3113	m3114	m3115	m3116	m3117	m3118	m3119	m3120	m3121	m3122	m3123	m3124	m3125	m3126	m3127	m3128	m3129	m3130	m3131	m3132	m3133	m3134	m3135	m3136	m3137	m3138	m3139	m3140	m3141	m3142	m3143	m3144	m3145	m3146	m3147	m3148	m3149	m3150	m3151	m3152	m3153	m3154	m3155	m3156	m3157	m3158	m3159	m3160	m3161	m3162	m3163	m3164	m3165	m3166	m3167	m3168	m3169	m3170	m3171	m3172	m3173	m3174	m3175	m3176	m3177	m3178	m3179	m3180	m3181	m3182	m3183	m3184	m3185	m3186	m3187	m3188	m3189	m3190	m3191	m3192	m3193	m3194	m3195	m3196	m3197	m3198	m3199	m3200	m3201	m3202	m3203	m3204	m3205	m3206	m3207	m3208	m3209	m3210	m3211	m3212	m3213	m3214	m3215	m3216	m3217	m3218	m3219	m3220	m3221	m3222	m3223	m3224	m3225	m3226	m3227	m3228	m3229	m3230	m3231	m3232	m3233	m3234	m3235	m3236	m3237	m3238	m3239	m3240	m3241	m3242	m3243	m3244	m3245	m3246	m3247	m3248	m3249	m3250	m3251	m3252	m3253	m3254	m3255	m3256	m3257	m3258	m3259	m3260	m3261	m3262	m3263	m3264	m3265	m3266	m3267	m3268	m3269	m3270	m3271	m3272	m3273	m3274	m3275	m3276	m3277	m3278	m3279	m3280	m3281	m3282	m3283	m3284	m3285	m3286	m3287	m3288	m3289	m3290	m3291	m3292	m3293	m3294	m3295	m3296	m3297	m3298	m3299	m3300	m3301	m3302	m3303	m3304	m3305	m3306	m3307	m3308	m3309	m3310	m3311	m3312	m3313	m3314	m3315	m3316	m3317	m3318	m3319	m3320	m3321	m3322	m3323	m3324	m3325	m3326	m3327	m3328	m3329	m3330	m3331	m3332	m3333	m3334	m3335	m3336	m3337	m3338	m3339	m3340	m3341	m3342	m3343	m3344	m3345	m3346	m3347	m3348	m3349	m3350	m3351	m3352	m3353	m3354	m3355	m3356	m3357	m3358	m3359	m3360	m3361	m3362	m3363	m3364	m3365	m3366	m3367	m3368	m3369	m3370	m3371	m3372	m3373	m3374	m3375	m3376	m3377	m3378	m3379	m3380	m3381	m3382	m3383	m3384	m3385	m3386	m3387	m3388	m3389	m3390	m3391	m3392	m3393	m3394	m3395	m3396	m3397	m3398	m3399	m3400	m3401	m3402	m3403	m3404	m3405	m3406	m3407	m3408	m3409	m3410	m3411	m3412	m3413	m3414	m3415	m3416	m3417	m3418	m3419	m3420	m3421	m3422	m3423	m3424	m3425	m3426	m3427	m3428	m3429	m3430	m3431	m3432	m3433	m3434	m3435	m3436	m3437	m3438	m3439	m3440	m3441	m3442	m3443	m3444	m3445	m3446	m3447	m3448	m3449	m3450	m3451	m3452	m3453	m3454	m3455	m3456	m3457	m3458	m3459	m3460	m3461	m3462	m3463	m3464	m3465	m3466	m3467	m3468	m3469	m3470	m3471	m3472	m3473	m3474	m3475	m3476	m3477	m3478	m3479	m3480	m3481	m3482	m3483	m3484	m3485	m3486	m3487	m3488	m3489	m3490	m3491	m3492	m3493	m3494	m3495	m3496	m3497	m3498	m3499	m3500	m3501	m3502	m3503	m3504	m3505	m3506	m3507	m3508	m3509	m3510	m3511	m3512	m3513	m3514	m3515	m3516	m3517	m3518	m3519	m3520	m3521	m3522	m3523	m3524	m3525	m3526	m3527	m3528	m3529	m3530	m3531	m3532	m3533	m3534	m3535	m3536	m3537	m3538	m3539	m3540	m3541	m3542	m3543	m3544	m3545	m3546	m3547	m3548	m3549	m3550	m3551	m3552	m3553	m3554	m3555	m3556	m3557	m3558	m3559	m3560	m3561	m3562	m3563	m3564	m3565	m3566	m3567	m3568	m3569	m3570	m3571	m3572	m3573	m3574	m3575	m3576	m3577	m3578	m3579	m3580	m3581	m3582	m3583	m3584	m3585	m3586	m3587	m3588	m3589	m3590	m3591	m3592	m3593	m3594	m3595	m3596	m3597	m3598	m3599	m3600	m3601	m3602	m3603	m3604	m3605	m3606	m3607	m3608	m3609	m3610	m3611	m3612	m3613	m3614	m3615	m3616	m3617	m3618	m3619	m3620	m3621	m3622	m3623	m3624	m3625	m3626	m3627	m3628	m3629	m3630	m3631	m3632	m3633	m3634	m3635	m3636	m3637	m3638	m3639	m3640	m3641	m3642	m3643	m3644	m3645	m3646	m3647	m3648	m3649	m3650	m3651	m3652	m3653	m3654	m3655	m3656	m3657	m3658	m3659	m3660	m3661	m3662	m3663	m3664	m3665	m3666	m3667	m3668	m3669	m3670	m3671	m3672	m3673	m3674	m3675	m3676	m3677	m3678	m3679	m3680	m3681	m3682	m3683	m3684	m3685	m3686	m3687	m3688	m3689	m3690	m3691	m3692	m3693	m3694	m3695	m3696	m3697	m3698	m3699	m3700	m3701	m3702	m3703	m3704	m3705	m3706	m3707	m3708	m3709	m3710	m3711	m3712	m3713	m3714	m3715	m3716	m3717	m3718	m3719	m3720	m3721	m3722	m3723	m3724	m3725	m3726	m3727	m3728	m3729	m3730	m3731	m3732	m3733	m3734	m3735	m3736	m3737	m3738	m3739	m3740	m3741	m3742	m3743	m3744	m3745	m3746	m3747	m3748	m3749	m3750	m3751	m3752	m3753	m3754	m3755	m3756	m3757	m3758	m3759	m3760	m3761	m3762	m3763	m3764	m3765	m3766	m3767	m3768	m3769	m3770	m3771	m3772	m3773	m3774	m3775	m3776	m3777	m3778	m3779	m3780	m3781	m3782	m3783	m3784	m3785	m3786	m3787	m3788	m3789	m3790	m3791	m3792	m3793	m3794	m3795	m3796	m3797	m3798	m3799	m3800	m3801	m3802	m3803	m3804	m3805	m3806	m3807	m3808	m3809	m3810	m3811	m3812	m3813	m3814	m3815	m3816	m3817	m3818	m3819	m3820	m3821	m3822	m3823	m3824	m3825	m3826	m3827	m3828	m3829	m3830	m3831	m3832	m3833	m3834	m3835	m3836	m3837	m3838	m3839	m3840	m3841	m3842	m3843	m3844	m3845	m3846	m3847	m3848	m3849	m3850	m3851	m3852	m3853	m3854	m3855	m3856	m3857	m3858	m3859	m3860	m3861	m3862	m3863	m3864	m3865	m3866	m3867	m3868	m3869	m3870	m3871	m3872	m3873	m3874	m3875	m3876	m3877	m3878	m3879	m3880	m3881	m3882	m3883	m3884	m3885	m3886	m3887	m3888	m3889	m3890	m3891	m3892	m3893	m3894	m3895	m3896	m3897	m3898	m3899	m3900	m3901	m3902	m3903	m3904	m3905	m3906	m3907	m3908	m3909	m3910	m3911	m3912	m3913	m3914	m3915	m3916	m3917	m3918	m3919	m3920	m3921	m3922	m3923	m3924	m3925	m3926	m3927	m3928	m3929	m3930	m3931	m3932	m3933	m3934	m3935	m3936	m3937	m3938	m3939	m3940	m3941	m3942	m3943	m3944	m3945	m3946	m3947	m3948	m3949	m3950	m3951	m3952	m3953	m3954	m3955	m3956	m3957	m3958	m3959	m3960	m3961	m3962	m3963	m3964	m3965	m3966	m3967	m3968	m3969	m3970	m3971	m3972	m3973	m3974	m3975	m3976	m3977	m3978	m3979	m3980	m3981	m3982	m3983	m3984	m3985	m3986	m3987	m3988	m3989	m3990	m3991	m3992	m3993	m3994	m3995	m3996	m3997	m3998	m3999	m4000	m4001	m4002	m4003	m4004	m4005	m4006	m4007	m4008	m4009	m4010	m4011	m4012	m4013	m4014	m4015	m4016	m4017	m4018	m4019	m4020	m4021	m4022	m4023	m4024	m4025	m4026	m4027	m4028	m4029	m4030	m4031	m4032	m4033	m4034	m4035	m4036	m4037	m4038	m4039	m4040	m4041	m4042	m4043	m4044	m4045	m4046	m4047	m4048	m4049	m4050	m4051	m4052	m4053	m4054	m4055	m4056	m4057	m4058	m4059	m4060	m4061	m4062	m4063	m4064	m4065	m4066	m4067	m4068	m4069	m4070	m4071	m4072	m4073	m4074	m4075	m4076	m4077	m4078	m4079	m4080	m4081	m4082	m4083	m4084	m4085	m4086	m4087	m4088	m4089	m4090	m4091	m4092	m4093	m4094	m4095	m4096	m4097	m4098	m4099	m4100	m4101	m4102	m4103	m4104	m4105	m4106	m4107	m4108	m4109	m4110	m4111	m4112	m4113	m4114	m4115	m4116	m4117	m4118	m4119	m4120	m4121	m4122	m4123	m4124	m4125	m4126	m4127	m4128	m4129	m4130	m4131	m4132	m4133	m4134	m4135	m4136	m4137	m4138	m4139	m4140	m4141	m4142	m4143	m4144	m4145	m4146	m4147	m4148	m4149	m4150	m4151	m4152	m4153	m4154	m4155	m4156	m4157	m4158	m4159	m4160	m4161	m4162	m4163	m4164	m4165	m4166	m4167	m4168	m4169	m4170	m4171	m4172	m4173	m4174	m4175	m4176	m4177	m4178	m4179	m4180	m4181	m4182	m4183	m4184	m4185	m4186	m4187	m4188	m4189	m4190	m4191	m4192	m4193	m4194	m4195	m4196	m4197	m4198	m4199	m4200	m4201	m4202	m4203	m4204	m4205	m4206	m4207	m4208	m4209	m4210	m4211	m4212	m4213	m4214	m4215	m4216	m4217	m4218	m4219	m4220	m4221	m4222	m4223	m4224	m4225	m4226	m4227	m4228	m4229	m4230	m4231	m4232	m4233	m4234	m4235	m4236	m4237	m4238	m4239	m4240	m4241	m4242	m4243	m4244	m4245	m4246	m4247	m4248	m4249	m4250	m4251	m4252	m4253	m4254	m4255	m4256	m4257	m4258	m4259	m4260	m4261	m4262	m4263	m4264	m4265	m4266	m4267	m4268	m4269	m4270	m4271	m4272	m4273	m4274	m4275	m4276	m4277	m4278	m4279	m4280	m4281	m4282	m4283	m4284	m4285	m4286	m4287	m4288	m4289	m4290	m4291	m4292	m4293	m4294	m4295	m4296	m4297	m4298	m4299	m4300	m4301	m4302	m4303	m4304	m4305	m4306	m4307	m4308	m4309	m4310	m4311	m4312	m4313	m4314	m4315	m4316	m4317	m4318	m4319	m4320	m4321	m4322	m4323	m4324	m4325	m4326	m4327	m4328	m4329	m4330	m4331	m4332	m4333	m4334	m4335	m4336	m4337	m4338	m4339	m4340	m4341	m4342	m4343	m4344	m4345	m4346	m4347	m4348	m4349	m4350	m4351	m4352	m4353	m4354	m4355	m4356	m4357	m4358	m4359	m4360	m4361	m4362	m4363	m4364	m4365	m4366	m4367	m4368	m4369	m4370	m4371	m4372	m4373	m4374	m4375	m4376	m4377	m4378	m4379	m4380	m4381	m4382	m4383	m4384	m4385	m4386	m4387	m4388	m4389	m4390	m4391	m4392	m4393	m4394	m4395	m4396	m4397	m4398	m4399	m4400	m4401	m4402	m4403	m4404	m4405	m4406	m4407	m4408	m4409	m4410	m4411	m4412	m4413	m4414	m4415	m4416	m4417	m4418	m4419	m4420	m4421	m4422	m4423	m4424	m4425	m4426	m4427	m4428	m4429	m4430	m4431	m4432	m4433	m4434	m4435	m4436	m4437	m4438	m4439	m4440	m4441	m4442	m4443	m4444	m4445	m4446	m4447	m4448	m4449	m4450	m4451	m4452	m4453	m4454	m4455	m4456	m4457	m4458	m4459	m4460	m4461	m4462	m4463	m4464	m4465	m4466	m4467	m4468	m4469	m4470	m4471	m4472	m4473	m4474	m4475	m4476	m4477	m4478	m4479	m4480	m4481	m4482	m4483	m4484	m4485	m4486	m4487	m4488	m4489	m4490	m4491	m4492	m4493	m4494	m4495	m4496	m4497	m4498	m4499	m4500	m4501	m4502	m4503	m4504	m4505	m4506	m4507	m4508	m4509	m4510	m4511	m4512	m4513	m4514	m4515	m4516	m4517	m4518	m4519	m4520	m4521	m4522	m4523	m4524	m4525	m4526	m4527	m4528	m4529	m4530	m4531	m4532	m4533	m4534	m4535	m4536	m4537	m4538	m4539	m4540	m4541	m4542	m4543	m4544	m4545	m4546	m4547	m4548	m4549	m4550	m4551	m4552	m4553	m4554	m4555	m4556	m4557	m4558	m4559	m4560	m4561	m4562	m4563	m4564	m4565	m4566	m4567	m4568	m4569	m4570	m4571	m4572	m4573	m4574	m4575	m4576	m4577	m4578	m4579	m4580	m4581	m4582	m4583	m4584	m4585	m4586	m4587	m4588	m4589	m4590	m4591	m4592	m4593	m4594	m4595	m4596	m4597	m4598	m4599	m4600	m4601	m4602	m4603	m4604	m4605	m4606	m4607	m4608	m4609	m4610	m4611	m4612	m4613	m4614	m4615	m4616	m4617	m4618	m4619	m4620	m4621	m4622	m4623	m4624	m4625	m4626	m4627	m4628	m4629	m4630	m4631	m4632	m4633	m4634	m4635	m4636	m4637	m4638	m4639	m4640	m4641	m4642	m4643	m4644	m4645	m4646	m4647	m4648	m4649	m4650	m4651	m4652	m4653	m4654	m4655	m4656	m4657	m4658	m4659	m4660	m4661	m4662	m4663	m4664	m4665	m4666	m4667	m4668	m4669	m4670	m4671	m4672	m4673	m4674	m4675	m4676	m4677	m4678	m4679	m4680	m4681	m4682	m4683	m4684	m4685	m4686	m4687	m4688	m4689	m4690	m4691	m4692	m4693	m4694	m4695	m4696	m4697	m4698	m4699	m4700	m4701	m4702	m4703	m4704	m4705	m4706	m4707	m4708	m4709	m4710	m4711	m4712	m4713	m4714	m4715	m4716	m4717	m4718	m4719	m4720	m4721	m4722	m4723	m4724	m4725	m4726	m4727	m4728	m4729	m4730	m4731	m4732	m4733	m4734	m4735	m4736	m4737	m4738	m4739	m4740	m4741	m4742	m4743	m4744	m4745	m4746	m4747	m4748	m4749	m4750	m4751	m4752	m4753	m4754	m4755	m4756	m4757	m4758	m4759	m4760	m4761	m4762	m4763	m4764	m4765	m4766	m4767	m4768	m4769	m4770	m4771	m4772	m4773	m4774	m4775	m4776	m4777	m4778	m4779	m4780	m4781	m4782	m4783	m4784	m4785	m4786	m4787	m4788	m4789	m4790	m4791	m4792	m4793	m4794	m4795	m4796	m4797	m4798	m4799	m4800	m4801	m4802	m4803	m4804	m4805	m4806	m4807	m4808	m4809	m4810	m4811	m4812	m4813	m4814	m4815	m4816	m4817	m4818	m4819	m4820	m4821	m4822	m4823	m4824	m4825	m4826	m4827	m4828	m4829	m4830	m4831	m4832	m4833	m4834	m4835	m4836	m4837	m4838	m4839	m4840	m4841	m4842	m4843	m4844	m4845	m4846	m4847	m4848	m4849	m4850	m4851	m4852	m4853	m4854	m4855	m4856	m4857	m4858	m4859	m4860	m4861	m4862	m4863	m4864	m4865	m4866	m4867	m4868	m4869	m4870	m4871	m4872	m4873	m4874	m4875	m4876	m4877	m4878	m4879	m4880	m4881	m4882	m4883	m4884	m4885	m4886	m4887	m4888	m4889	m4890	m4891	m4892	m4893	m4894	m4895	m4896	m4897	m4898	m4899	m4900	m4901	m4902	m4903	m4904	m4905	m4906	m4907	m4908	m4909	m4910	m4911	m4912	m4913	m4914	m4915	m4916	m4917	m4918	m4919	m4920	m4921	m4922	m4923	m4924	m4925	m4926	m4927	m4928	m4929	m4930	m4931	m4932	m4933	m4934	m4935	m4936	m4937	m4938	m4939	m4940	m4941	m4942	m4943	m4944	m4945	m4946	m4947	m4948	m4949	m4950	m4951	m4952	m4953	m4954	m4955	m4956	m4957	m4958	m4959	m4960	m4961	m4962	m4963	m4964	m4965	m4966	m4967	m4968	m4969	m4970	m4971	m4972	m4973	m4974	m4975	m4976	m4977	m4978	m4979	m4980	m4981	m4982	m4983	m4984	m4985	m4986	m4987	m4988	m4989	m4990	m4991	m4992	m4993	m4994	m4995	m4996	m4997	m4998	m4999	m5000	m5001	m5002	m5003	m5004	m5005	m5006	m5007	m5008	m5009	m5010	m5011	m5012	m5013	m5014	m5015	m5016	m5017	m5018	m5019	m5020	m5021	m5022	m5023	m5024	m5025	m5026	m5027	m5028	m5029	m5030	m5031	m5032	m5033	m5034	m5035	m5036	m5037	m5038	m5039	m5040	m5041	m5042	m5043	m5044	m5045	m5046	m5047	m5048	m5049	m5050	m5051	m5052	m5053	m5054	m5055	m5056	m5057	m5058	m5059	m5060	m5061	m5062	m5063	m5064	m5065	m5066	m5067	m5068	m5069	m5070	m5071	m5072	m5073	m5074	m5075	m5076	m5077	m5078	m5079	m5080	m5081	m5082	m5083	m5084	m5085	m5086	m5087	m5088	m5089	m5090	m5091	m5092	m5093	m5094	m5095	m5096	m5097	m5098	m5099	m5100	m5101	m5102	m5103	m5104	m5105	m5106	m5107	m5108	m5109	m5110	m5111	m5112	m5113	m5114	m5115	m5116	m5117	m5118	m5119	m5120	m5121	m5122	m5123	m5124	m5125	m5126	m5127	m5128	m5129	m5130	m5131	m5132	m5133	m5134	m5135	m5136	m5137	m5138	m5139	m5140	m5141	m5142	m5143	m5144	m5145	m5146	m5147	m5148	m5149	m5150	m5151	m5152	m5153	m5154	m5155	m5156	m5157	m5158	m5159	m5160	m5161	m5162	m5163	m5164	m5165	m5166	m5167	m5168	m5169	m5170	m5171	m5172	m5173	m5174	m5175	m5176	m5177	m5178	m5179	m5180	m5181	m5182	m5183	m5184	m5185	m5186	m5187	m5188	m5189	m5190	m5191	m5192	m5193	m5194	m5195	m5196	m5197	m5198	m5199	m5200	m5201	m5202	m5203	m5204	m5205	m5206	m5207	m5208	m5209	m5210	m5211	m5212	m5213	m5214	m5215	m5216	m5217	m5218	m5219	m5220	m5221	m5222	m5223	m5224	m5225	m5226	m5227	m5228	m5229	m5230	m5231	m5232	m5233	m5234	m5235	m5236	m5237	m5238	m5239	m5240	m5241	m5242	m5243	m5244	m5245	m5246	m5247	m5248	m5249	m5250	m5251	m5252	m5253	m5254	m5255	m5256	m5257	m5258	m5259	m5260	m5261	m5262	m5263	m5264	m5265	m5266	m5267	m5268	m5269	m5270	m5271	m5272	m5273	m5274	m5275	m5276	m5277	m5278	m5279	m5280	m5281	m5282	m5283	m5284	m5285	m5286	m5287	m5288	m5289	m5290	m5291	m5292	m5293	m5294	m5295	m5296	m5297	m5298	m5299	m5300	m5301	m5302	m5303	m5304	m5305	m5306	m5307	m5308	m5309	m5310	m5311	m5312	m5313	m5314	m5315	m5316	m5317	m5318	m5319	m5320	m5321	m5322	m5323	m5324	m5325	m5326	m5327	m5328	m5329	m5330	m5331	m5332	m5333	m5334	m5335	m5336	m5337	m5338	m5339	m5340	m5341	m5342	m5343	m5344	m5345	m5346	m5347	m5348	m5349	m5350	m5351	m5352	m5353	m5354	m5355	m5356	m5357	m5358	m5359	m5360	m5361	m5362	m5363	m5364	m5365	m5366	m5367	m5368	m5369	m5370	m5371	m5372	m5373	m5374	m5375	m5376	m5377	m5378	m5379	m5380	m5381	m5382	m5383	m5384	m5385	m5386	m5387	m5388	m5389	m5390	m5391	m5392	m5393	m5394	m5395	m5396	m5397	m5398	m5399	m5400	m5401	m5402	m5403	m5404	m5405	m5406	m5407	m5408	m5409	m5410	m5411	m5412	m5413	m5414	m5415	m5416	m5417	m5418	m5419	m5420	m5421	m5422	m5423	m5424	m5425	m5426	m5427	m5428	m5429	m5430	m5431	m5432	m5433	m5434	m5435	m5436	m5437	m5438	m5439	m5440	m5441	m5442	m5443	m5444	m5445	m5446	m5447	m5448	m5449	m5450	m5451	m5452	m5453	m5454	m5455	m5456	m5457	m5458	m5459	m5460	m5461	m5462	m5463	m5464	m5465	m5466	m5467	m5468	m5469	m5470	m5471	m5472	m5473	m5474	m5475	m5476	m5477	m5478	m5479	m5480	m5481	m5482	m5483	m5484	m5485	m5486	m5487	m5488	m5489	m5490	m5491	m5492	m5493	m5494	m5495	m5496	m5497	m5498	m5499	m5500	m5501	m5502	m5503	m5504	m5505	m5506	m5507	m5508	m5509	m5510	m5511	m5512	m5513	m5514	m5515	m5516	m5517	m5518	m5519	m5520	m5521	m5522	m5523	m5524	m5525	m5526	m5527	m5528	m5529	m5530	m5531	m5532	m5533	m5534	m5535	m5536	m5537	m5538	m5539	m5540	m5541	m5542	m5543	m5544	m5545	m5546	m5547	m5548	m5549	m5550	m5551	m5552	m5553	m5554	m5555	m5556	m5557	m5558	m5559	m5560	m5561	m5562	m5563	m5564	m5565	m5566	m5567	m5568	m5569	m5570	m5571	m5572	m5573	m5574	m5575	m5576	m5577	m5578	m5579	m5580	m5581	m5582	m5583	m5584	m5585	m5586	m5587	m5588	m5589	m5590	m5591	m5592	m5593	m5594	m5595	m5596	m5597	m5598	m5599	m5600	m5601	m5602	m5603	m5604	m5605	m5606	m5607	m5608	m5609	m5610	m5611	m5612	m5613	m5614	m5615	m5616	m5617	m5618	m5619	m5620	m5621	m5622	m5623	m5624	m5625	m5626	m5627	m5628	m5629	m5630	m5631	m5632	m5633	m5634	m5635	m5636	m5637	m5638	m5639	m5640	m5641	m5642	m5643	m5644	m5645	m5646	m5647	m5648	m5649	m5650	m5651	m5652	m5653	m5654	m5655	m5656	m5657	m5658	m5659	m5660	m5661	m5662	m5663	m5664	m5665	m5666	m5667	m5668	m5669	m5670	m5671	m5672	m5673	m5674	m5675	m5676	m5677	m5678	m5679	m5680	m5681	m5682	m5683	m5684	m5685	m5686	m5687	m5688	m5689	m5690	m5691	m5692	m5693	m5694	m5695	m5696	m5697	m5698	m5699	m5700	m5701	m5702	m5703	m5704	m5705	m5706	m5707	m5708	m5709	m5710	m5711	m5712	m5713	m5714	m5715	m5716	m5717	m5718	m5719	m5720	m5721	m5722	m5723	m5724	m5725	m5726	m5727	m5728	m5729	m5730	m5731	m5732	m5733	m5734	m5735	m5736	m5737	m5738	m5739	m5740	m5741	m5742	m5743	m5744	m5745	m5746	m5747	m5748	m5749	m5750	m5751	m5752	m5753	m5754	m5755	m5756	m5757	m5758	m5759	m5760	m5761	m5762	m5763	m5764	m5765	m5766	m5767	m5768	m5769	m5770	m5771	m5772	m5773	m5774	m5775	m5776	m5777	m5778	m5779	m5780	m5781	m5782	m5783	m5784	m5785	m5786	m5787	m5788	m5789	m5790	m5791	m5792	m5793	m5794	m5795	m5796	m5797	m5798	m5799	m5800	m5801	m5802	m5803	m5804	m5805	m5806	m5807	m5808	m5809	m5810	m5811	m5812	m5813	m5814	m5815	m5816	m5817	m5818	m5819	m5820	m5821	m5822	m5823	m5824	m5825	m5826	m5827	m5828	m5829	m5830	m5831	m5832	m5833	m5834	m5835	m5836	m5837	m5838	m5839	m5840	m5841	m5842	m5843	m5844	m5845	m5846	m5847	m5848	m5849	m5850	m5851	m5852	m5853	m5854	m5855	m5856	m5857	m5858	m5859	m5860	m5861	m5862	m5863	m5864	m5865	m5866	m5867	m5868	m5869	m5870	m5871	m5872	m5873	m5874	m5875	m5876	m5877	m5878	m5879	m5880	m5881	m5882	m5883	m5884	m5885	m5886	m5887	m5888	m5889	m5890	m5891	m5892	m5893	m5894	m5895	m5896	m5897	m5898	m5899	m5900	m5901	m5902	m5903	m5904	m5905	m5906	m5907	m5908	m5909	m5910	m5911	m5912	m5913	m5914	m5915	m5916	m5917	m5918	m5919	m5920	m5921	m5922	m5923	m5924	m5925	m5926	m5927	m5928	m5929	m5930	m5931	m5932	m5933	m5934	m5935	m5936	m5937	m5938	m5939	m5940	m5941	m5942	m5943	m5944	m5945	m5946	m5947	m5948	m5949	m5950	m5951	m5952	m5953	m5954	m5955	m5956	m5957	m5958	m5959	m5960	m5961	m5962	m5963	m5964	m5965	m5966	m5967	m5968	m5969	m5970	m5971	m5972	m5973	m5974	m5975	m5976	m5977	m5978	m5979	m5980	m5981	m5982	m5983	m5984	m5985	m5986	m5987	m5988	m5989	m5990	m5991	m5992	m5993	m5994	m5995	m5996	m5997	m5998	m5999	m6000	m6001	m6002	m6003	m6004	m6005	m6006	m6007	m6008	m6009	m6010	m6011	m6012	m6013	m6014	m6015	m6016	m6017	m6018	m6019	m6020	m6021	m6022	m6023	m6024	m6025	m6026	m6027	m6028	m6029	m6030	m6031	m6032	m6033	m6034	m6035	m6036	m6037	m6038	m6039	m6040	m6041	m6042	m6043	m6044	m6045	m6046	m6047	m6048	m6049	m6050	m6051	m6052	m6053	m6054	m6055	m6056	m6057	m6058	m6059	m6060	m6061	m6062	m6063	m6064	m6065	m6066	m6067	m6068	m6069	m6070	m6071	m6072	m6073	m6074	m6075	m6076	m6077	m6078	m6079	m6080	m6081	m6082	m6083	m6084	m6085	m6086	m6087	m6088	m6089	m6090	m6091	m6092	m6093	m6094	m6095	m6096	m6097	m6098	m6099	m6100	m6101	m6102	m6103	m6104	m6105	m6106	m6107	m6108	m6109	m6110	m6111	m6112	m6113	m6114	m6115	m6116	m6117	m6118	m6119	m6120	m6121	m6122	m6123	m6124	m6125	m6126	m6127	m6128	m6129	m6130	m6131	m6132	m6133	m6134	m6135	m6136	m6137	m6138	m6139	m6140	m6141	m6142	m6143	m6144	m6145	m6146	m6147	m6148	m6149	m6150	m6151	m6152	m6153	m6154	m6155	m6156	m6157	m6158	m6159	m6160	m6161	m6162	m6163	m6164	m6165	m6166	m6167	m6168	m6169	m6170	m6171	m6172	m6173	m6174	m6175	m6176	m6177	m6178	m6179	m6180	m6181	m6182	m6183	m6184	m6185	m6186	m6187	m6188	m6189	m6190	m6191	m6192	m6193	m6194	m6195	m6196	m6197	m6198	m6199	m6200	m6201	m6202	m6203	m6204	m6205	m6206	m6207	m6208	m6209	m6210	m6211	m6212	m6213	m6214	m6215	m6216	m6217	m6218	m6219	m6220	m6221	m6222	m6223	m6224	m6225	m6226	m6227	m6228	m6229	m6230	m6231	m6232	m6233	m6234	m6235	m6236	m6237	m6238	m6239	m6240	m6241	m6242	m6243	m6244	m6245	m6246	m6247	m6248	m6249	m6250	m6251	m6252	m6253	m6254	m6255	m6256	m6257	m6258	m6259	m6260	m6261	m6262	m6263	m6264	m6265	m6266	m6267	m6268	m6269	m6270	m6271	m6272	m6273	m6274	m6275	m6276	m6277	m6278	m6279	m6280	m6281	m6282	m6283	m6284	m6285	m6286	m6287	m6288	m6289	m6290	m6291	m6292	m6293	m6294	m6295	m6296	m6297	m6298	m6299	m6300	m6301	m6302	m6303	m6304	m6305	m6306	m6307	m6308	m6309	m6310	m6311	m6312	m6313	m6314	m6315	m6316	m6317	m6318	m6319	m6320	m6321	m6322	m6323	m6324	m6325	m6326	m6327	m6328	m6329	m6330	m6331	m6332	m6333	m6334	m6335	m6336	m6337	m6338	m6339	m6340	m6341	m6342	m6343	m6344	m6345	m6346	m6347	m6348	m6349	m6350	m6351	m6352	m6353	m6354	m6355	m6356	m6357	m6358	m6359	m6360	m6361	m6362	m6363	m6364	m6365	m6366	m6367	m6368	m6369	m6370	m6371	m6372	m6373	m6374	m6375	m6376	m6377	m6378	m6379	m6380	m6381	m6382	m6383	m6384	m6385	m6386	m6387	m6388	m6389	m6390	m6391	m6392	m6393	m6394	m6395	m6396	m6397	m6398	m6399	m6400	m6401	m6402	m6403	m6404	m6405	m6406	m6407	m6408	m6409	m6410	m6411	m6412	m6413	m6414	m6415	m6416	m6417	m6418	m6419	m6420	m6421	m6422	m6423	m6424	m6425	m6426	m6427	m6428	m6429	m6430	m6431	m6432	m6433	m6434	m6435	m6436	m6437	m6438	m6439	m6440	m6441	m6442	m6443	m6444	m6445	m6446	m6447	m6448	m6449	m6450	m6451	m6452	m6453	m6454	m6455	m6456	m6457	m6458	m6459	m6460	m6461	m6462	m6463	m6464	m6465	m6466	m6467	m6468	m6469	m6470	m6471	m6472	m6473	m6474	m6475	m6476	m6477	m6478	m6479	m6480	m6481	m6482	m6483	m6484	m6485	m6486	m6487	m6488	m6489	m6490	m6491	m6492	m6493	m6494	m6495	m6496	m6497	m6498	m6499	m6500	m6501	m6502	m6503	m6504	m6505	m6506	m6507	m6508	m6509	m6510	m6511	m6512	m6513	m6514	m6515	m6516	m6517	m6518	m6519	m6520	m6521	m6522	m6523	m6524	m6525	m6526	m6527	m6528	m6529	m6530	m6531	m6532	m6533	m6534	m6535	m6536	m6537	m6538	m6539	m6540	m6541	m6542	m6543	m6544	m6545	m6546	m6547	m6548	m6549	m6550	m6551	m6552	m6553	m6554	m6555	m6556	m6557	m6558	m6559	m6560	m6561	m6562	m6563	m6564	m6565	m6566	m6567	m6568	m6569	m6570	m6571	m6572	m6573	m6574	m6575	m6576	m6577	m6578	m6579	m6580	m6581	m6582	m6583	m6584	m6585	m6586	m6587	m6588	m6589	m6590	m6591	m6592	m6593	m6594	m6595	m6596	m6597	m6598	m6599	m6600	m6601	m6602	m6603	m6604	m6605	m6606	m6607	m6608	m6609	m6610	m6611	m6612	m6613	m6614	m6615	m6616	m6617	m6618	m6619	m6620	m6621	m6622	m6623	m6624	m6625	m6626	m6627	m6628	m6629	m6630	m6631	m6632	m6633	m6634	m6635	m6636	m6637	m6638	m6639	m6640	m6641	m6642	m6643	m6644	m6645	m6646	m6647	m6648	m6649	m6650	m6651	m6652	m6653	m6654	m6655	m6656	m6657	m6658	m6659	m6660	m6661	m6662	m6663	m6664	m6665	m6666	m6667	m6668	m6669	m6670	m6671	m6672	m6673	m6674	m6675	m6676	m6677	m6678	m6679	m6680	m6681	m6682	m6683	m6684	m6685	m6686	m6687	m6688	m6689	m6690	m6691	m6692	m6693	m6694	m6695	m6696	m6697	m6698	m6699	m6700	m6701	m6702	m6703	m6704	m6705	m6706	m6707	m6708	m6709	m6710	m6711	m6712	m6713	m6714	m6715	m6716	m6717	m6718	m6719	m6720	m6721	m6722	m6723	m6724	m6725	m6726	m6727	m6728	m6729	m6730	m6731	m6732	m6733	m6734	m6735	m6736	m6737	m6738	m6739	m6740	m6741	m6742	m6743	m6744	m6745	m6746	m6747	m6748	m6749	m6750	m6751	m6752	m6753	m6754	m6755	m6756	m6757	m6758	m6759	m6760	m6761	m6762	m6763	m6764	m6765	m6766	m6767	m6768	m6769	m6770	m6771	m6772	m6773	m6774	m6775	m6776	m6777	m6778	m6779	m6780	m6781	m6782	m6783	m6784	m6785	m6786	m6787	m6788	m6789	m6790	m6791	m6792	m6793	m6794	m6795	m6796	m6797	m6798	m6799	m6800	m6801	m6802	m6803	m6804	m6805	m6806	m6807	m6808	m6809	m6810	m6811	m6812	m6813	m6814	m6815	m6816	m6817	m6818	m6819	m6820	m6821	m6822	m6823	m6824	m6825	m6826	m6827	m6828	m6829	m6830	m6831	m6832	m6833	m6834	m6835	m6836	m6837	m6838	m6839	m6840	m6841	m6842	m6843	m6844	m6845	m6846	m6847	m6848	m6849	m6850	m6851	m6852	m6853	m6854	m6855	m6856	m6857	m6858	m6859	m6860	m6861	m6862	m6863	m6864	m6865	m6866	m6867	m6868	m6869	m6870	m6871	m6872	m6873	m6874	m6875	m6876	m6877	m6878	m6879	m6880	m6881	m6882	m6883	m6884	m6885	m6886	m6887	m6888	m6889	m6890	m6891	m6892	m6893	m6894	m6895	m6896	m6897	m6898	m6899	m6900	m6901	m6902	m6903	m6904	m6905	m6906	m6907	m6908	m6909	m6910	m6911	m6912	m6913	m6914	m6915	m6916	m6917	m6918	m6919	m6920	m6921	m6922	m6923	m6924	m6925	m6926	m6927	m6928	m6929	m6930	m6931	m6932	m6933	m6934	m6935	m6936	m6937	m6938	m6939	m6940	m6941	m6942	m6943	m6944	m6945	m6946	m6947	m6948	m6949	m6950	m6951	m6952	m6953	m6954	m6955	m6956	m6957	m6958	m6959	m6960	m6961	m6962	m6963	m6964	m6965	m6966	m6967	m6968	m6969	m6970	m6971	m6972	m6973	m6974	m6975	m6976	m6977	m6978	m6979	m6980	m6981	m6982	m6983	m6984	m6985	m6986	m6987	m6988	m6989	m6990	m6991	m6992	m6993	m6994	m6995	m6996	m6997	m6998	m6999	m7000	m7001	m7002	m7003	m7004	m7005	m7006	m7007	m7008	m7009	m7010	m7011	m7012	m7013	m7014	m7015	m7016	m7017	m7018	m7019	m7020	m7021	m7022	m7023	m7024	m7025	m7026	m7027	m7028	m7029	m7030	m7031	m7032	m7033	m7034	m7035	m7036	m7037	m7038	m7039	m7040	m7041	m7042	m7043	m7044	m7045	m7046	m7047	m7048	m7049	m7050	m7051	m7052	m7053	m7054	m7055	m7056	m7057	m7058	m7059	m7060	m7061	m7062	m7063	m7064	m7065	m7066	m7067	m7068	m7069	m7070	m7071	m7072	m7073	m7074	m7075	m7076	m7077	m7078	m7079	m7080	m7081	m7082	m7083	m7084	m7085	m7086	m7087	m7088	m7089	m7090	m7091	m7092	m7093	m7094	m7095	m7096	m7097	m7098	m7099	m7100	m7101	m7102	m7103	m7104	m7105	m7106	m7107	m7108	m7109	m7110	m7111	m7112	m7113	m7114	m7115	m7116	m7117	m7118	m7119	m7120	m7121	m7122	m7123	m7124	m7125	m7126	m7127	m7128	m7129	m7130	m7131	m7132	m7133	m7134	m7135	m7136	m7137	m7138	m7139	m7140	m7141	m7142	m7143	m7144	m7145	m7146	m7147	m7148	m7149	m7150	m7151	m7152	m7153	m7154	m7155	m7156	m7157	m7158	m7159	m7160	m7161	m7162	m7163	m7164	m7165	m7166	m7167	m7168	m7169	m7170	m7171	m7172	m7173	m7174	m7175	m7176	m7177	m7178	m7179	m7180	m7181	m7182	m7183	m7184	m7185	m7186	m7187	m7188	m7189	m7190	m7191	m7192	m7193	m7194	m7195	m7196	m7197	m7198	m7199	m7200	m7201	m7202	m7203	m7204	m7205	m7206	m7207	m7208	m7209	m7210	m7211	m7212	m7213	m7214	m7215	m7216	m7217	m7218	m7219	m7220	m7221	m7222	m7223	m7224	m7225	m7226	m7227	m7228	m7229	m7230	m7231	m7232	m7233	m7234	m7235	m7236	m7237	m7238	m7239	m7240	m7241	m7242	m7243	m7244	m7245	m7246	m7247	m7248	m7249	m7250	m7251	m7252	m7253	m7254	m7255	m7256	m7257	m7258	m7259	m7260	m7261	m7262	m7263	m7264	m7265	m7266	m7267	m7268	m7269	m7270	m7271	m7272	m7273	m7274	m7275	m7276	m7277	m7278	m7279	m7280	m7281	m7282	m7283	m7284	m7285	m7286	m7287	m7288	m7289	m7290	m7291	m7292	m7293	m7294	m7295	m7296	m7297	m7298	m7299	m7300	m7301	m7302	m7303	m7304	m7305	m7306	m7307	m7308	m7309	m7310	m7311	m7312	m7313	m7314	m7315	m7316	m7317	m7318	m7319	m7320	m7321	m7322	m7323	m7324	m7325	m7326	m7327	m7328	m7329	m7330	m7331	m7332	m7333	m7334	m7335	m7336	m7337	m7338	m7339	m7340	m7341	m7342	m7343	m7344	m7345	m7346	m7347	m7348	m7349	m7350	m7351	m7352	m7353	m7354	m7355	m7356	m7357	m7358	m7359	m7360	m7361	m7362	m7363	m7364	m7365	m7366	m7367	m7368	m7369	m7370	m7371	m7372	m7373	m7374	m7375	m7376	m7377	m7378	m7379	m7380	m7381	m7382	m7383	m7384	m7385	m7386	m7387	m7388	m7389	m7390	m7391	m7392	m7393	m7394	m7395	m7396	m7397	m7398	m7399	m7400	m7401	m7402	m7403	m7404	m7405	m7406	m7407	m7408	m7409	m7410	m7411	m7412	m7413	m7414	m7415	m7416	m7417	m7418	m7419	m7420	m7421	m7422	m7423	m7424	m7425	m7426	m7427	m7428	m7429	m7430	m7431	m7432	m7433	m7434	m7435	m7436	m7437	m7438	m7439	m7440	m7441	m7442	m7443	m7444	m7445	m7446	m7447	m7448	m7449	m7450	m7451	m7452	m7453	m7454	m7455	m7456	m7457	m7458	m7459	m7460	m7461	m7462	m7463	m7464	m7465	m7466	m7467	m7468	m7469	m7470	m7471	m7472	m7473	m7474	m7475	m7476	m7477	m7478	m7479	m7480	m7481	m7482	m7483	m7484	m7485	m7486	m7487	m7488	m7489	m7490	m7491	m7492	m7493	m7494	m7495	m7496	m7497	m7498	m7499	m7500	m7501	m7502	m7503	m7504	m7505	m7506	m7507	m7508	m7509	m7510	m7511	m7512	m7513	m7514	m7515	m7516	m7517	m7518	m7519	m7520	m7521	m7522	m7523	m7524	m7525	m7526	m7527	m7528	m7529	m7530	m7531	m7532	m7533	m7534	m7535	m7536	m7537	m7538	m7539	m7540	m7541	m7542	m7543	m7544	m7545	m7546	m7547	m7548	m7549	m7550	m7551	m7552	m7553	m7554	m7555	m7556	m7557	m7558	m7559	m7560	m7561	m7562	m7563	m7564	m7565	m7566	m7567	m7568	m7569	m7570	m7571	m7572	m7573	m7574	m7575	m7576	m7577	m7578	m7579	m7580	m7581	m7582	m7583	m7584	m7585	m7586	m7587	m7588	m7589	m7590	m7591	m7592	m7593	m7594	m7595	m7596	m7597	m7598	m7599	m7600	m7601	m7602	m7603	m7604	m7605	m7606	m7607	m7608	m7609	m7610	m7611	m7612	m7613	m7614	m7615	m7616	m7617	m7618	m7619	m7620	m7621	m7622	m7623	m7624	m7625	m7626	m7627	m7628	m7629	m7630	m7631	m7632	m7633	m7634	m7635	m7636	m7637	m7638	m7639	m7640	m7641	m7642	m7643	m7644	m7645	m7646	m7647	m7648	m7649	m7650	m7651	m7652	m7653	m7654	m7655	m7656	m7657	m7658	m7659	m7660	m7661	m7662	m7663	m7664	m7665	m7666	m7667	m7668	m7669	m7670	m7671	m7672	m7673	m7674	m7675	m7676	m7677	m7678	m7679	m7680	m7681	m7682	m7683	m7684	m7685	m7686	m7687	m7688	m7689	m7690	m7691	m7692	m7693	m7694	m7695	m7696	m7697	m7698	m7699	m7700	m7701	m7702	m7703	m7704	m7705	m7706	m7707	m7708	m7709	m7710	m7711	m7712	m7713	m7714	m7715	m7716	m7717	m7718	m7719	m7720	m7721	m7722	m7723	m7724	m7725	m7726	m7727	m7728	m7729	m7730	m7731	m7732	m7733	m7734	m7735	m7736	m7737	m7738	m7739	m7740	m7741	m7742	m7743	m7744	m7745	m7746	m7747	m7748	m7749	m7750	m7751	m7752	m7753	m7754	m7755	m7756	m7757	m7758	m7759	m7760	m7761	m7762	m7763	m7764	m7765	m7766	m7767	m7768	m7769	m7770	m7771	m7772	m7773	m7774	m7775	m7776	m7777	m7778	m7779	m7780	m7781	m7782	m7783	m7784	m7785	m7786	m7787	m7788	m7789	m7790	m7791	m7792	m7793	m7794	m7795	m7796	m7797	m7798	m7799	m7800	m7801	m7802	m7803	m7804	m7805	m7806	m7807	m7808	m7809	m7810	m7811	m7812	m7813	m7814	m7815	m7816	m7817	m7818	m7819	m7820	m7821	m7822	m7823	m7824	m7825	m7826	m7827	m7828	m7829	m7830	m7831	m7832	m7833	m7834	m7835	m7836	m7837	m7838	m7839	m7840	m7841	m7842	m7843	m7844	m7845	m7846	m7847	m7848	m7849	m7850	m7851	m7852	m7853	m7854	m7855	m7856	m7857	m7858	m7859	m7860	m7861	m7862	m7863	m7864	m7865	m7866	m7867	m7868	m7869	m7870	m7871	m7872	m7873	m7874	m7875	m7876	m7877	m7878	m7879	m7880	m7881	m7882	m7883	m7884	m7885	m7886	m7887	m7888	m7889	m7890	m7891	m7892	m7893	m7894	m7895	m7896	m7897	m7898	m7899	m7900	m7901	m7902	m7903	m7904	m7905	m7906	m7907	m7908	m7909	m7910	m7911	m7912	m7913	m7914	m7915	m7916	m7917	m7918	m7919	m7920	m7921	m7922	m7923	m7924	m7925	m7926	m7927	m7928	m7929	m7930	m7931	m7932	m7933	m7934	m7935	m7936	m7937	m7938	m7939	m7940	m7941	m7942	m7943	m7944	m7945	m7946	m7947	m7948	m7949	m7950	m7951	m7952	m7953	m7954	m7955	m7956	m7957	m7958	m7959	m7960	m7961	m7962	m7963	m7964	m7965	m7966	m7967	m7968	m7969	m7970	m7971	m7972	m7973	m7974	m7975	m7976	m7977	m7978	m7979	m7980	m7981	m7982	m7983	m7984	m7985	m7986	m7987	m7988	m7989	m7990	m7991	m7992	m7993	m7994	m7995	m7996	m7997	m7998	m7999	m8000	m8001	m8002	m8003	m8004	m8005	m8006	m8007	m8008	m8009	m8010	m8011	m8012	m8013	m8014	m8015	m8016	m8017	m8018	m8019	m8020	m8021	m8022	m8023	m8024	m8025	m8026	m8027	m8028	m8029	m8030	m8031	m8032	m8033	m8034	m8035	m8036	m8037	m8038	m8039	m8040	m8041	m8042	m8043	m8044	m8045	m8046	m8047	m8048	m8049	m8050	m8051	m8052	m8053	m8054	m8055	m8056	m8057	m8058	m8059	m8060	m8061	m8062	m8063	m8064	m8065	m8066	m8067	m8068	m8069	m8070	m8071	m8072	m8073	m8074	m8075	m8076	m8077	m8078	m8079	m8080	m8081	m8082	m8083	m8084	m8085	m8086	m8087	m8088	m8089	m8090	m8091	m8092	m8093	m8094	m8095	m8096	m8097	m8098	m8099	m8100	m8101	m8102	m8103	m8104	m8105	m8106	m8107	m8108	m8109	m8110	m8111	m8112	m8113	m8114	m8115	m8116	m8117	m8118	m8119	m8120	m8121	m8122	m8123	m8124	m8125	m8126	m8127	m8128	m8129	m8130	m8131	m8132	m8133	m8134	m8135	m8136	m8137	m8138	m8139	m8140	m8141	m8142	m8143	m8144	m8145	m8146	m8147	m8148	m8149	m8150	m8151	m8152	m8153	m8154	m8155	m8156	m8157	m8158	m8159	m8160	m8161	m8162	m8163	m8164	m8165	m8166	m8167	m8168	m8169	m8170	m8171	m8172	m8173	m8174	m8175	m8176	m8177	m8178	m8179	m8180	m8181	m8182	m8183	m8184	m8185	m8186	m8187	m8188	m8189	m8190	m8191	m8192	m8193	m8194	m8195	m8196	m8197	m8198	m8199	m8200	m8201	m8202	m8203	m8204	m8205	m8206	m8207	m8208	m8209	m8210	m8211	m8212	m8213	m8214	m8215	m8216	m8217	m8218	m8219	m8220	m8221	m8222	m8223	m8224	m8225	m8226	m8227	m8228	m8229	m8230	m8231	m8232	m8233	m8234	m8235	m8236	m8237	m8238	m8239	m8240	m8241	m8242	m8243	m8244	m8245	m8246	m8247	m8248	m8249	m8250	m8251	m8252	m8253	m8254	m8255	m8256	m8257	m8258	m8259	m8260	m8261	m8262	m8263	m8264	m8265	m8266	m8267	m8268	m8269	m8270	m8271	m8272	m8273	m8274	m8275	m8276	m8277	m8278	m8279	m8280	m8281	m8282	m8283	m8284	m8285	m8286	m8287	m8288	m8289	m8290	m8291	m8292	m8293	m8294	m8295	m8296	m8297	m8298	m8299	m8300	m8301	m8302	m8303	m8304	m8305	m8306	m8307	m8308	m8309	m8310	m8311	m8312	m8313	m8314	m8315	m8316	m8317	m8318	m8319	m8320	m8321	m8322	m8323	m8324	m8325	m8326	m8327	m8328	m8329	m8330	m8331	m8332	m8333	m8334	m8335	m8336	m8337	m8338	m8339	m8340	m8341	m8342	m8343	m8344	m8345	m8346	m8347	m8348	m8349	m8350	m8351	m8352	m8353	m8354	m8355	m8356	m8357	m8358	m8359	m8360	m8361	m8362	m8363	m8364	m8365	m8366	m8367	m8368	m8369	m8370	m8371	m8372	m8373	m8374	m8375	m8376	m8377	m8378	m8379	m8380	m8381	m8382	m8383	m8384	m8385	m8386	m8387	m8388	m8389	m8390	m8391	m8392	m8393	m8394	m8395	m8396	m8397	m8398	m8399	m8400	m8401	m8402	m8403	m8404	m8405	m8406	m8407	m8408	m8409	m8410	m8411	m8412	m8413	m8414	m8415	m8416	m8417	m8418	m8419	m8420	m8421	m8422	m8423	m8424	m8425	m8426	m8427	m8428	m8429	m8430	m8431	m8432	m8433	m8434	m8435	m8436	m8437	m8438	m8439	m8440	m8441	m8442	m8443	m8444	m8445	m8446	m8447	m8448	m8449	m8450	m8451	m8452	m8453	m8454	m8455	m8456	m8457	m8458	m8459	m8460	m8461	m8462	m8463	m8464	m8465	m8466	m8467	m8468	m8469	m8470	m8471	m8472	m8473	m8474	m8475	m8476	m8477	m8478	m8479	m8480	m8481	m8482	m8483	m8484	m8485	m8486	m8487	m8488	m8489	m8490	m8491	m8492	m8493	m8494	m8495	m8496	m8497	m8498	m8499	m8500	m8501	m8502	m8503	m8504	m8505	m8506	m8507	m8508	m8509	m8510	m8511	m8512	m8513	m8514	m8515	m8516	m8517	m8518	m8519	m8520	m8521	m8522	m8523	m8524	m8525	m8526	m8527	m8528	m8529	m8530	m8531	m8532	m8533	m8534	m8535	m8536	m8537	m8538	m8539	m8540	m8541	m8542	m8543	m8544	m8545	m8546	m8547	m8548	m8549	m8550	m8551	m8552	m8553	m8554	m8555	m8556	m8557	m8558	m8559	m8560	m8561	m8562	m8563	m8564	m8565	m8566	m8567	m8568	m8569	m8570	m8571	m8572	m8573	m8574	m8575	m8576	m8577	m8578	m8579	m8580	m8581	m8582	m8583	m8584	m8585	m8586	m8587	m8588	m8589	m8590	m8591	m8592	m8593	m8594	m8595	m8596	m8597	m8598	m8599	m8600	m8601	m8602	m8603	m8604	m8605	m8606	m8607	m8608	m8609	m8610	m8611	m8612	m8613	m8614	m8615	m8616	m8617	m8618	m8619	m8620	m8621	m8622	m8623	m8624	m8625	m8626	m8627	m8628	m8629	m8630	m8631	m8632	m8633	m8634	m8635	m8636	m8637	m8638	m8639	m8640	m8641	m8642	m8643	m8644	m8645	m8646	m8647	m8648	m8649	m8650	m8651	m8652	m8653	m8654	m8655	m8656	m8657	m8658	m8659	m8660	m8661	m8662	m8663	m8664	m8665	m8666	m8667	m8668	m8669	m8670	m8671	m8672	m8673	m8674	m8675	m8676	m8677	m8678	m8679	m8680	m8681	m8682	m8683	m8684	m8685	m8686	m8687	m8688	m8689	m8690	m8691	m8692	m8693	m8694	m8695	m8696	m8697	m8698	m8699	m8700	m8701	m8702	m8703	m8704	m8705	m8706	m8707	m8708	m8709	m8710	m8711	m8712	m8713	m8714	m8715	m8716	m8717	m8718	m8719	m8720	m8721	m8722	m8723	m8724	m8725	m8726	m8727	m8728	m8729	m8730	m8731	m8732	m8733	m8734	m8735	m8736	m8737	m8738	m8739	m8740	m8741	m8742	m8743	m8744	m8745	m8746	m8747	m8748	m8749	m8750	m8751	m8752	m8753	m8754	m8755	m8756	m8757	m8758	m8759	m8760	m8761	m8762	m8763	m8764	m8765	m8766	m8767	m8768	m8769	m8770	m8771	m8772	m8773	m8774	m8775	m8776	m8777	m8778	m8779	m8780	m8781	m8782	m8783	m8784	m8785	m8786	m8787	m8788	m8789	m8790	m8791	m8792	m8793	m8794	m8795	m8796	m8797	m8798	m8799	m8800	m8801	m8802	m8803	m8804	m8805	m8806	m8807	m8808	m8809	m8810	m8811	m8812	m8813	m8814	m8815	m8816	m8817	m8818	m8819	m8820	m8821	m8822	m8823	m8824	m8825	m8826	m8827	m8828	m8829	m8830	m8831	m8832	m8833	m8834	m8835	m8836	m8837	m8838	m8839	m8840	m8841	m8842	m8843	m8844	m8845	m8846	m8847	m8848	m8849	m8850	m8851	m8852	m8853	m8854	m8855	m8856	m8857	m8858	m8859	m8860	m8861	m8862	m8863	m8864	m8865	m8866	m8867	m8868	m8869	m8870	m8871	m8872	m8873	m8874	m8875	m8876	m8877	m8878	m8879	m8880	m8881	m8882	m8883	m8884	m8885	m8886	m8887	m8888	m8889	m8890	m8891	m8892	m8893	m8894	m8895	m8896	m8897	m8898	m8899	m8900	m8901	m8902	m8903	m8904	m8905	m8906	m8907	m8908	m8909	m8910	m8911	m8912	m8913	m8914	m8915	m8916	m8917	m8918	m8919	m8920	m8921	m8922	m8923	m8924	m8925	m8926	m8927	m8928	m8929	m8930	m8931	m8932	m8933	m8934	m8935	m8936	m8937	m8938	m8939	m8940	m8941	m8942	m8943	m8944	m8945	m8946	m8947	m8948	m8949	m8950	m8951	m8952	m8953	m8954	m8955	m8956	m8957	m8958	m8959	m8960	m8961	m8962	m8963	m8964	m8965	m8966	m8967	m8968	m8969	m8970	m8971	m8972	m8973	m8974	m8975	m8976	m8977	m8978	m8979	m8980	m8981	m8982	m8983	m8984	m8985	m8986	m8987	m8988	m8989	m8990	m8991	m8992	m8993	m8994	m8995	m8996	m8997	m8998	m8999	m9000	m9001	m9002	m9003	m9004	m9005	m9006	m9007	m9008	m9009	m9010	m9011	m9012	m9013	m9014	m9015	m9016	m9017	m9018	m9019	m9020	m9021	m9022	m9023	m9024	m9025	m9026	m9027	m9028	m9029	m9030	m9031	m9032	m9033	m9034	m9035	m9036	m9037	m9038	m9039	m9040	m9041	m9042	m9043	m9044	m9045	m9046	m9047	m9048	m9049	m9050	m9051	m9052	m9053	m9054	m9055	m9056	m9057	m9058	m9059	m9060	m9061	m9062	m9063	m9064	m9065	m9066	m9067	m9068	m9069	m9070	m9071	m9072	m9073	m9074	m9075	m9076	m9077	m9078	m9079	m9080	m9081	m9082	m9083	m9084	m9085	m9086	m9087	m9088	m9089	m9090	m9091	m9092	m9093	m9094	m9095	m9096	m9097	m9098	m9099	m9100	m9101	m9102	m9103	m9104	m9105	m9106	m9107	m9108	m9109	m9110	m9111	m9112	m9113	m9114	m9115	m9116	m9117	m9118	m9119	m9120	m9121	m9122	m9123	m9124	m9125	m9126	m9127	m9128	m9129	m9130	m9131	m9132	m9133	m9134	m9135	m9136	m9137	m9138	m9139	m9140	m9141	m9142	m9143	m9144	m9145	m9146	m9147	m9148	m9149	m9150	m9151	m9152	m9153	m9154	m9155	m9156	m9157	m9158	m9159	m9160	m9161	m9162	m9163	m9164	m9165	m9166	m9167	m9168	m9169	m9170	m9171	m9172	m9173	m9174	m9175	m9176	m9177	m9178	m9179	m9180	m9181	m9182	m9183	m9184	m9185	m9186	m9187	m9188	m9189	m9190	m9191	m9192	m9193	m9194	m9195	m9196	m9197	m9198	m9199	m9200	m9201	m9202	m9203	m9204	m9205	m9206	m9207	m9208	m9209	m9210	m9211	m9212	m9213	m9214	m9215	m9216	m9217	m9218	m9219	m9220	m9221	m9222	m9223	m9224	m9225	m9226	m9227	m9228	m9229	m9230	m9231	m9232	m9233	m9234	m9235	m9236	m9237	m9238	m9239	m9240	m9241	m9242	m9243	m9244	m9245	m9246	m9247	m9248	m9249	m9250	m9251	m9252	m9253	m9254	m9255	m9256	m9257	m9258	m9259	m9260	m9261	m9262	m9263	m9264	m9265	m9266	m9267	m9268	m9269	m9270	m9271	m9272	m9273	m9274	m9275	m9276	m9277	m9278	m9279	m9280	m9281	m9282	m9283	m9284	m9285	m9286	m9287	m9288	m9289	m9290	m9291	m9292	m9293	m9294	m9295	m9296	m9297	m9298	m9299	m9300	m9301	m9302	m9303	m9304	m9305	m9306	m9307	m9308	m9309	m9310	m9311	m9312	m9313	m9314	m9315	m9316	m9317	m9318	m9319	m9320	m9321	m9322	m9323	m9324	m9325	m9326	m9327	m9328	m9329	m9330	m9331	m9332	m9333	m9334	m9335	m9336	m9337	m9338	m9339	m9340	m9341	m9342	m9343	m9344	m9345	m9346	m9347	m9348	m9349	m9350	m9351	m9352	m9353	m9354	m9355	m9356	m9357	m9358	m9359	m9360	m9361	m9362	m9363	m9364	m9365	m9366	m9367	m9368	m9369	m9370	m9371	m9372	m9373	m9374	m9375	m9376	m9377	m9378	m9379	m9380	m9381	m9382	m9383	m9384	m9385	m9386	m9387	m9388	m9389	m9390	m9391	m9392	m9393	m9394	m9395	m9396	m9397	m9398	m9399	m9400	m9401	m9402	m9403	m9404	m9405	m9406	m9407	m9408	m9409	m9410	m9411	m9412	m9413	m9414	m9415	m9416	m9417	m9418	m9419	m9420	m9421	m9422	m9423	m9424	m9425	m9426	m9427	m9428	m9429	m9430	m9431	m9432	m9433	m9434	m9435	m9436	m9437	m9438	m9439	m9440	m9441	m9442	m9443	m9444	m9445	m9446	m9447	m9448	m9449	m9450	m9451	m9452	m9453	m9454	m9455	m9456	m9457	m9458	m9459	m9460	m9461	m9462	m9463	m9464	m9465	m9466	m9467	m9468	m9469	m9470	m9471	m9472	m9473	m9474	m9475	m9476	m9477	m9478	m9479	m9480	m9481	m9482	m9483	m9484	m9485	m9486	m9487	m9488	m9489	m9490	m9491	m9492	m9493	m9494	m9495	m9496	m9497	m9498	m9499	m9500	m9501	m9502	m9503	m9504	m9505	m9506	m9507	m9508	m9509	m9510	m9511	m9512	m9513	m9514	m9515	m9516	m9517	m9518	m9519	m9520	m9521	m9522	m9523	m9524	m9525	m9526	m9527	m9528	m9529	m9530	m9531	m9532	m9533	m9534	m9535	m9536	m9537	m9538	m9539	m9540	m9541	m9542	m9543	m9544	m9545	m9546	m9547	m9548	m9549	m9550	m9551	m9552	m9553	m9554	m9555	m9556	m9557	m9558	m9559	m9560	m9561	m9562	m9563	m9564	m9565	m9566	m9567	m9568	m9569	m9570	m9571	m9572	m9573	m9574	m9575	m9576	m9577	m9578	m9579	m9580	m9581	m9582	m9583	m9584	m9585	m9586	m9587	m9588	m9589	m9590	m9591	m9592	m9593	m9594	m9595	m9596	m9597	m9598	m9599	m9600	m9601	m9602	m9603	m9604	m9605	m9606	m9607	m9608	m9609	m9610	m9611	m9612	m9613	m9614	m9615	m9616	m9617	m9618	m9619	m9620	m9621	m9622	m9623	m9624	m9625	m9626	m9627	m9628	m9629	m9630	m9631	m9632	m9633	m9634	m9635	m9636	m9637	m9638	m9639	m9640	m9641	m9642	m9643	m9644	m9645	m9646	m9647	m9648	m9649	m9650	m9651	m9652	m9653	m9654	m9655	m9656	m9657	m9658	m9659	m9660	m9661	m9662	m9663	m9664	m9665	m9666	m9667	m9668	m9669	m9670	m9671	m9672	m9673	m9674	m9675	m9676	m9677	m9678	m9679	m9680	m9681	m9682	m9683	m9684	m9685	m9686	m9687	m9688	m9689	m9690	m9691	m9692	m9693	m9694	m9695	m9696	m9697	m9698	m9699	m9700	m9701	m9702	m9703	m9704	m9705	m9706	m9707	m9708	m9709	m9710	m9711	m9712	m9713	m9714	m9715	m9716	m9717	m9718	m9719	m9720	m9721	m9722	m9723	m9724	m9725	m9726	m9727	m9728	m9729	m9730	m9731	m9732	m9733	m9734	m9735	m9736	m9737	m9738	m9739	m9740	m9741	m9742	m9743	m9744	m9745	m9746	m9747	m9748	m9749	m9750	m9751	m9752	m9753	m9754	m9755	m9756	m9757	m9758	m9759	m9760	m9761	m9762	m9763	m9764	m9765	m9766	m9767	m9768	m9769	m9770	m9771	m9772	m9773	m9774	m9775	m9776	m9777	m9778	m9779	m9780	m9781	m9782	m9783	m9784	m9785	m9786	m9787	m9788	m9789	m9790	m9791	m9792	m9793	m9794	m9795	m9796	m9797	m9798	m9799	m9800	m9801	m9802	m9803	m9804	m9805	m9806	m9807	m9808	m9809	m9810	m9811	m9812	m9813	m9814	m9815	m9816	m9817	m9818	m9819	m9820	m9821	m9822	m9823	m9824	m9825	m9826	m9827	m9828	m9829	m9830	m9831	m9832	m9833	m9834	m9835	m9836	m9837	m9838	m9839	m9840	m9841	m9842	m9843	m9844	m9845	m9846	m9847	m9848	m9849	m9850	m9851	m9852	m9853	m9854	m9855	m9856	m9857	m9858	m9859	m9860	m9861	m9862	m9863	m9864	m9865	m9866	m9867	m9868	m9869	m9870	m9871	m9872	m9873	m9874	m9875	m9876	m9877	m9878	m9879	m9880	m9881	m9882	m9883	m9884	m9885	m9886	m9887	m9888	m9889	m9890	m9891	m9892	m9893	m9894	m9895	m9896	m9897	m9898	m9899	m9900	m9901	m9902	m9903	m9904	m9905	m9906	m9907	m9908	m9909	m9910	m9911	m9912	m9913	m9914	m9915	m9916	m9917	m9918	m9919	m9920	m9921	m9922	m9923	m9924	m9925	m9926	m9927	m9928	m9929	m9930	m9931	m9932	m9933	m9934	m9935	m9936	m9937	m9938	m9939	m9940	m9941	m9942	m9943	m9944	m9945	m9946	m9947	m9948	m9949	m9950	m9951	m9952	m9953	m9954	m9955	m9956	m9957	m9958	m9959	m9960	m9961	m9962	m9963	m9964	m9965	m9966	m9967	m9968	m9969	m9970	m9971	m9972	m9973	m9974	m9975	m9976	m9977	m9978	m9979	m9980	m9981	m9982	m9983	m9984	m9985	m9986	m9987	m9988	m9989	m9990	m9991	m9992	m9993	m9994	m9995	m9996	m9997	m9998	m9999	m10000
3081	2061	2999	1	4				-1	0	-1	0	0	0	0	0	0	0	0	0	-1	0	0	0	1	0	1	-1	1	0	0	0	1	0	1	0	0	0	0	1	0	0	1	0	0	0	0	0	0	-1	0	1	-1	1	0	0	0	0	0	-1	1	0	0	0	0	0	0	0	-1	-1	1	0	-1	0	0	-1	1	-1	0	0	1	-1	-1	0	0	0	-1	1	1	1	-1	-1	1	-1	1	-1	0	0	0	0	1	1	-1	-1	1	1	1	0	0	1	-1	-1	1	0	1	0	0	-1	-1	1	-1	-1	0	0	1	1	-1	1	-1	1	-1	1	1	0	-1	-1	-1	1	1	0	1	1	0	0	0	1	0	0	-1	0	0	0	1	0	0	1	0	-1	-1	-1	0	-1	-1	-1	-1	0	0	-1	1	-1	0	-1	1	1	0	-1	1	1	1	1	1	0	1	-1	1	1	1	-1	0	1	0	-1	1	1	0	1	-1	1	1	-1	-1	-1	1	1	1	-1	1	-1	-1	-1	1	0	-1	-1	-1	0	-1	1	1	1	-1	0	-1	1	1	1	1	1	0	0	1	-1	-1	0	-1	-1	-1	-1	-1	1	-1	-1	-1	1	-1	1	-1	1	-1	1	1	-1	-1	1	0	1	1	-1	-1	1	0	-1	1	1	1	-1	1	0	1	-1	1	1	1	0	-1	-1	-1	0	-1	1	0	1	0	0	-1	1	-1	1	0	-1	-1	1	1	1	1	1	-1	-1	-1	-1	-1	-1	1	1	1	1	-1	0	1	-1	1	0	1	-1	0	1	0	-1	0	-1	0	0	0	0	0	-1	1	1	-1	-1	1	-1	-1	0	0	0	1	0	0	0	-1	0	-1	0	0	0	-1	0	-1	0	1	1	0	-1	1	1	1	0	1	0	1	0	1	1	-1	0	0	0	-1	0	0	0	0	0	1	0	1	0	-1	1	1	0	0	1	1	-1	1	-1	1	1	0	1	-1	1	1	1	-1	0	-1	-1	1	1	-1	1	0	-1	0	1	-1	-1	1	-1	-1	-1	1	-1	-1	0	-1	1	1	0	1	1	0	-1	1	1	-1	1	1	0	-1	1	1	0	0	0	0	0	0	0	-1	0	1	0	0	0	0	1	-1	-1	1	-1	0	-1	0	-1	1	1	1	1	0	-1	1	0	-1	-1	0	1	1	0	0	0	1	0	-1	0	0	0	0	0	0	0	0	-1	0	0	-1	-1	-1	1	-1	0	0	1	0	1	0	-1	1	1	0	0	-1	-1	0	1	-1	-1	0	1	-1	-1	1	0	-1	1	0	0	-1	-1	1	-1	1	-1	-1	1	0	0	-1	0	1	-1	1	1	0	-1	0	-1	1	1	0	1	1	1	1	-1	1	-1	0	-1	-1	1	-1	0	0	-1	0	1	0	1	0	-1	-1	0	0	1	0	0	0	1	0	1	0	0	0	1	-1	-1	-1	1	0	0	0	-1	-1	-1	-1	0	1	-1	1	1	-1	-1	1	0	1	0	1	0	0	0	0	1	0	0	1	1	0	0	0	0	1	-1	-1	-1	0	-1	-1	-1	0	0	0	0	-1	0	1	1	1	0	0	0	0	0	0	0	1	-1	0	0	-1	0	0	-1	0	1	-1	1	0	0	0	0	1	0	0	0	0	0	0	1	0	0	0	0	0	1	-1	-1	1	0	1	0	0	1	-1	1	0	-1	-1	0	0	0	-1	-1	1	-1	0	0	0	0	0	0	-1	0	-1	1	0	0	-1	1	-1	-1	1	1	0	0	-1	-1	-1	-1	0	0	-1	0	0	1	1	1	0	-1	0	0	0	1	0	1	1	-1	1	0	1	0	1	1	1	-1	-1	-1	-1	-1	-1	1	-1	-1	1	0	0	0	0	0	0	-1	1	-1	0	1	1	-1	-1	1	-1	-1	0	1	0	0	0	0	0	0	0	0	0	1	0	0	-1	-1	0	-1	-1	0	-1	-1	1	0	-1	1	-1	0	0	0	0	-1	0	1	1	-1	1	1	1	-1	-1	1	-1	-1	0	0	1	0	1	0	0	0	-1	0	-1	1	1	0	-1	1	0	1	1	1	-1	0	1	-1	1	-1	0	-1	0	0	0	1	0	-1	0	1	0	-1	-1	-1	-1	1	-1	-1	1	-1	1	0	0	-1	1	0	0	1	-1	1	-1	1	1	1	-1	-1	1	0	-1	0	0	0	-1	0	0	1	0	0	0	0	0	0	0	1	1	0	0	0	0	0	0	1	-1	1	1	0	1	0	0	1	-1	1	1	0	0	0	0	-1	0	0	1	0	0	0	0	1	0	0	-1	-1	-1	-1	1	0	1	1	-1	0	1	1	0	-1	1	1	1	1	-1	0	-1	1	1	1	0	0	-1	1	0	0	-1	-1	0	-1	-1	-1	-1	-1	-1	-1	0	1	0	-1	0	-1	0	1	0	1	0	0	0	1	-1	-1	1	-1	0	-1	0	1	1	-1	0	1	0	1	-1	-1	-1	1	-1	0	0	1	1	0	1	0	-1	-1	-1	-1	0	1	1	-1	1	0	-1	0	0	-1	-1	1	-1	-1	0	-1	1	-1	1	0	0	0	0	1	1	-1	1	1	-1	-1	-1	-1	1	-1	0	-1	0	0	0	0	-1	1	-1	0	-1	1	-1	0	-1	0	0	0	0	0	0	0	-1	-1	1	1	-1	-1	0	0	0	1	0	-1	-1	0	0	0	0	0	1	0	1	1	1	0	0	-1	-1	0	0	0	0	-1	1	-1	-1	0	1	1	1	-1	0	1	1	0	0	-1	0	1	0	0	0	0	1	0	0	0	0	0	-1	1	0	0	1	1	-1	-1	0	0	0	1	-1	0	-1	0	0	0	1	-1	0	-1	-1	1	1	1	1	-1	1	-1	1	-1	0	-1	0	0	0	0	1	-1	1	-1	-1	1	-1	1	1	0	0	1	0	1	0	1	1	0	1	-1	1	-1	0	-1	-1	-1	0	0	-1	0	1	-1	-1	1	1	1	-1	0	1	0	1	0	1	1	-1	0	0	-1	-1	1	-1	1	1	-1	1	0	1	-1	0	-1	-1	1	1	1	1	1	-1	-1	-1	1	0	1	1	1	1	-1	1	-1	-1	-1	1	0	-1	-1	1	-1	0	1	1	-1	-1	1	-1	0	0	1	1	1	1	-1	1	-1	-1	1	-1	-1	0	1	0	1	-1	-1	-1	1	0	0	1	-1	-1	1	-1	0	0	-1	-1	-1	-1	-1	1	1	-1	1	-1	1	-1	-1	1	1	1	-1	-1	1	1	-1	0	0	0	0	0	0	1	-1	-1	1	1	-1	-1	1	-1	1	1	1	-1	-1	1	1	0	-1	-1	1	-1	1	-1	-1	-1	0	0	0	-1	1	-1	1	1	1	-1	1	-1	-1	0	-1	0	-1	0	0	1	1	1	1	1	1	0	-1	1	0	-1	-1	-1	0	1	0	-1	1	-1	-1	1	0	1	-1	-1	1	1	-1	-1	-1	0	1	-1	1	1	-1	-1	-1	-1	-1	1	1	1	1	1	1	-1	1	-1	-1	1	1	0	1	-1	1	0	0	0	1	-1	1	1	1	1	0	-1	-1	1	-1	1	1	-1	1	1	1	-1	-1	1	-1	-1	-1	-1	1	0	1	0	0	-1	0	-1	1	0	-1	0	1	0	1	1	-1	-1	-1	1	0	1	1	1	-1	-1	1	1	1	0	-1	0	0	0	0	0	1	1	0	0	-1	0	0	-1	-1	1	1	1	0	-1	1	-1	-1	-1	0	1	1	0	-1	0	0	0	1	-1	0	1	-1	0	0	0	1	0	-1	-1	0	0	1	-1	-1	-1	-1	1	-1	1	0	0	0	0	0	0	1	-1	0	-1	-1	1	-1	0	-1	0	0	0	-1	1	0	0	0	0	0	0	0	1	0	1	1	-1	1	-1	1	-1	1	-1	1	0	-1	-1	0	0	0	0	1	-1	1	-1	0	0	1	-1	1	1	0	0	0	0	0	0	-1	-1	0	1	0	0	0	-1	-1	0	-1	0	-1	0	-1	0	0	0	-1	0	-1	0	-1	-1	1	-1	-1	1	1	-1	1	1	1	0	1	-1	1	-1	1	-1	1	1	-1	-1	1	-1	-1	-1	0	0	1	1	0	1	0	1	1	1	-1	-1	0	1	-1	1	0	0	-1	-1	-1	0	-1	1	-1	1	-1	1	0	1	0	1	-1	0	1	0	1	-1	-1	-1	-1	1	-1	0	-1	-1	0	1	-1	1	1	-1	-1	-1	-1	-1	0	1	0	-1	-1	0	1	1	-1	0	0	-1	0	1	0	0	0	0	0	1	-1	1	1	1	-1	1	1	0	0	0	0	0	0	1	1	-1	1	1	-1	0	-1	0	0	0	1	0	-1	0	0	1	0	0	0	1	0	0	0	0	0	1	1	0	1	1	0	0	0	0	0	0	0	-1	1	1	1	0	1	1	0	0	0	0	0	0	0	1	1	-1	1	0	1	1	-1	1	1	-1	1	-1	0	1	1	0	-1	1	-1	1	-1	-1	0	1	1	1	0	0	-1	-1	0	1	-1	-1	-1	-1	0	-1	-1	1	-1	1	1	-1	-1	0	-1	0	0	1	-1	-1	1	0	-1	1	0	0	-1	-1	0	-1	-1	-1	-1	1	-1	0	-1	0	1	-1	-1	1	1	-1	1	-1	1	-1	1	1	1	1	0	0	1	0	1	0	0	1	1	-1	1	-1	0	0	1	0	-1	-1	0	-1	0	0	1	0	0	1	-1	1	1	-1	1	-1	1	1	-1	1	1	-1	-1	1	-1	-1	-1	-1	-1	1	-1	1	0	-1	0	-1	1	-1	0	1	-1	1	0	0	1	1	1	0	0	1	-1	0	-1	0	0	0	-1	0	0	1	0	-1	-1	-1	-1	1	1	0	-1	-1	0	1	0	0	-1	1	-1	1	1	-1	-1	-1	-1	-1	1	-1	1	1	-1	0	0	1	1	-1	-1	1	1	1	-1	1	-1	1	1	-1	0	1	1	1	-1	1	1	1	-1	1	-1	1	0	-1	0	1	0	1	0	1	-1	-1	0	-1	1	1	1	0	1	1	1	-1	0	1	1	0	0	1	-1	1	0	0	-1	1	-1	1	-1	-1	0	1	0	0	-1	1	-1	0	0	0	0	0	-1	0	0	-1	0	1	1	-1	0	0	0	-1	1	-1	1	-1	0	1	0	0	1	1	1	1	-1	-1	1	0	1	1	1	1	1	-1	1	1	-1	-1	0	1	0	0	0	-1	0	1	1	-1	-1	-1	-1	-1	0	0	0	-1	0	1	1	1	-1	1	1	1	0	-1	0	1	1	1	-1	-1	1	1	0	0	0	-1	0	-1	-1	1	-1	-1	1	-1	0	-1	0	0	0	-1	-1	0	0	1	0	-1	-1	0	-1	-1	-1	1	-1	1	-1	1	-1	0	0	1	1	1	0	1	-1	-1	-1	-1	1	1	-1	1	0	1	1	0	-1	1	-1	0	0	-1	1	0	1	1	1	0	1	-1	-1	1	0	0	0	1	0	0	1	-1	0	0	0	1	0	0	1	0	0	-1	0	0	1	-1	1	1	-1	-1	1	0	0	0	0	0	-1	0	0	0	-1	1	0	1	-1	0	1	-1	0	-1	-1	-1	-1	1	-1	1	1	-1	0	0	0	1	-1	-1	0	1	1	1	-1	-1	1	1	-1	-1	-1	-1	1	0	-1	1	-1	1	-1	1	-1	-1	0	1	1	-1	1	1	1	0	0	1	-1	0	1	1	-1	1	-1	-1	-1	1	1	1	-1	1	-1	-1	-1	0	1	-1	1	-1	1	0	0	-1	1	-1	-1	1	0	-1	1	1	-1	1	-1	0	1	0	-1	-1	-1	1	1	0	0	1	-1	1	1	1	1	1	1	-1	1	-1	-1	1	-1	1	-1	0	0	1	-1	-1	-1	0	-1	-1	1	-1	1	1	0	0	-1	0	1	0	-1	-1	-1	1	-1	1	0	0	-1	0	-1	0	0	0	1	1	-1	1	1	-1	0	0	-1	-1	1	1	1	0	-1	0	0	0	0	0	-1	0	1	0	1	1	0	-1	-1	1	0	1	0	0	-1	0	1	0	0	0	0	0	0	-1	-1	1	-1	0	0	1	1	-1	0	0	1	0	0	-1	0	0	-1	-1	-1	-1	-1	1	0	1	0	0	1	-1	-1	0	0	0	-1	0	0	0	0	1	0	0	0	-1	1	0	-1	-1	1	0	-1	-1	0	-1	-1	-1	1	1	0	1	-1	0	1	1	0	0	0	0	-1	0	1	-1	-1	1	0	1	1	1	1	-1	-1	0	0	-1	-1	0	1	1	1	0	0	0	0	0	1	0	0	0	0	-1	0	-1	1	-1	1	-1	0	0	0	0	1	0	1	0	0	0	-1	0	1	1	-1	-1	1	1	-1	0	1	-1	1	0	-1	1	-1	0	-1	0	1	-1	1	1	0	-1	-1	1	1	0	-1	-1	0	-1	0	0	1	1	-1	0	-1	-1	-1	0	0	0	0	0	0	0	0	0	-1	1	0	-1	0	-1	0	-1	0	0	0	0	-1	0	-1	0	0	-1	-1	0	0	0	0	0	0	0	0	0	-1	-1	1	1	1	1	-1	0	0	1	0	1	1	-1	-1	-1	-1	-1	0	0	0	1	0	-1	1	-1	-1	0	-1	-1	-1	-1	0	1	0	0	-1	0	0	0	0	-1	1	1	-1	-1	0	-1	1	-1	-1	1	0	1	1	-1	1	0	-1	-1	1	1	-1	-1	-1	-1	-1	-1	1	1	1	1	-1	0	-1	0	0	0	0	0	-1	0	0	1	-1	1	-1	1	-1	-1	1	1	1	-1	0	0	0	0	-1	0	-1	0	0	1	0	0	0	0	-1	-1	1	0	-1	1	0	0	1	-1	0	0	1	-1	-1	-1	-1	0	-1	1	1	1	1	-1	-1	0	-1	1	1	1	0	0	1	-1	0	-1	0	0	0	0	1	0	1	1	0	-1	-1	0	1	0	0	0	1	-1	0	1	-1	0	0	1	0	0	-1	-1	0	0	1	0	1	-1	-1	1	0	0	-1	0	1	-1	-1	-1	-1	-1	1	1	0	0	0	1	1	1	-1	-1	-1	1	1	-1	0	0	0	-1	1	1	1	0	1	-1	0	-1	-1	1	-1	-1	1	-1	1	-1	0	0	0	-1	0	0	1	0	0	1	0	0	1	0	0	1	-1	0	0	0	0	0	-1	0	1	0	0	0	0	0	0	-1	-1	0	0	0	0	-1	-1	1	-1	1	0	-1	1	-1	0	-1	1	1	1	1	1	-1	-1	0	0	1	0	0	0	-1	1	1	1	-1	1	1	-1	-1	1	1	1	-1	1	-1	-1	-1	1	0	0	-1	0	1	-1	0	0	0	0	-1	-1	1	0	0	0	-1	1	-1	1	1	-1	-1	0	-1	-1	1	1	1	0	-1	0	1	1	-1	-1	-1	-1	1	1	1	-1	1	1	1	-1	1	-1	-1	0	-1	1	-1	1	-1	-1	-1	0	0	-1	0	1	-1	0	1	-1	1	1	1	1	-1	-1	-1	1	0	1	1	-1	0	-1	1	-1	-1	1	1	1	1	-1	0	-1	1	1	1	-1	0	0	-1	0	-1	0	1	0	0	-1	1	-1	1	-1	0	-1	-1	-1	0	0	0	1	0	0	0	0	-1	1	1	-1	0	-1	0	1	0	1	-1	0	1	-1	0	-1	-1	-1	1	1	-1	0	-1	0	1	-1	-1	1	0	-1	1	0	1	0	1	0	0	0	0	0	-1	0	0	0	1	0	0	-1	0	1	-1	0	-1	-1	0	-1	0	0	0	0	0	-1	-1	0	-1	1	0	-1	-1	-1	0	-1	1	1	1	-1	1	1	-1	1	0	-1	-1	-1	-1	1	-1	1	-1	-1	0	0	0	0	1	0	0	0	0	0	0	1	-1	0	1	1	0	-1	1	1	-1	1	0	0	0	0	0	1	-1	-1	-1	0	0	-1	0	1	0	0	-1	-1	1	0	0	0	1	-1	0	1	-1	0	0	-1	-1	-1	-1	-1	-1	-1	-1	-1	-1	1	1	-1	-1	-1	1	1	-1	0	0	1	1	1	0	1	-1	-1	1	1	0	1	0	0	-1	0	-1	-1	-1	0	0	1	1	0	-1	1	-1	0	0	0	-1	-1	0	0	0	-1	0	0	-1	-1	0	0	0	0	0	-1	-1	0	0	1	1	1	-1	-1	-1	0	-1	1	1	-1	-1	0	-1	0	-1	0	0	1	1	1	-1	1	-1	1	1	0	0	-1	-1	0	1	1	1	1	0	0	0	1	-1	0	0	1	-1	0	1	1	0	1	0	0	1	0	-1	1	-1	-1	1	-1	-1	1	1	1	0	0	1	0	1	0	1	0	0	0	1	-1	0	1	1	-1	1	1	-1	-1	0	1	-1	0	0	-1	0	-1	1	-1	1	-1	1	1	0	-1	-1	-1	-1	-1	-1	1	1	-1	0	-1	1	1	1	-1	1	-1	1	1	0	0	0	1	0	-1	1	-1	1	-1	1	1	1	-1	0	-1	1	1	0	0	0	0	0	-1	0	0	1	1	1	-1	1	1	-1	1	-1	0	1	-1	0	0	-1	-1	0	1	1	1	0	1	0	-1	0	0	1	-1	-1	-1	-1	1	0	-1	1	0	-1	-1	-1	1	-1	-1	1	1	0	0	-1	1	1	1	-1	1	-1	0	1	-1	0	0	0	0	1	-1	0	0	-1	0	1	0	1	0	0	0	0	0	-1	1	1	1	0	-1	1	1	0	1	0	1	-1	1	1	-1	1	1	1	-1	1	-1	1	1	1	-1	1	1	0	1	1	0	0	1	0	-1	0	0	-1	1	-1	-1	-1	0	1	-1	1	1	1	1	-1	-1	1	-1	-1	1	0	1	0	-1	1	1	-1	0	1	-1	-1	-1	-1	-1	1	-1	-1	0	-1	0	-1	-1	1	1	-1	-1	-1	1	1	1	-1	1	-1	1	1	-1	1	1	1	0	0	-1	1	0	1	1	1	-1	-1	1	1	1	1	-1	1	1	-1	0	0	0	-1	1	0	-1	1	-1	-1	-1	-1	-1	-1	1	1	1	1	-1	-1	-1	1	1	-1	0	0	-1	1	0	0	-1	1	1	-1	1	1	0	0	0	-1	0	0	0	0	-1	1	-1	-1	-1	-1	0	-1	1	1	1	-1	0	0	0	1	1	-1	-1	0	0	0	0	-1	-1	-1	-1	1	1	1	1	-1	-1	1	-1	-1	1	-1	-1	1	0	0	-1	1	-1	-1	0	-1	0	1	0	-1	-1	1	1	1	1	-1	-1	0	-1	1	1	-1	-1	0	1	1	1	1	-1	-1	1	0	-1	-1	-1	1	-1	-1	1	1	-1	0	-1	1	0	0	0	-1	0	-1	1	1	1	1	-1	-1	1	0	0	1	-1	0	1	-1	0	-1	0	0	0	-1	0	-1	1	-1	-1	1	1	-1	1	1	0	0	-1	-1	0	1	0	-1	0	0	0	-1	-1	-1	1	0	0	-1	0	0	1	1	-1	1	-1	-1	1	0	0	-1	1	0	-1	1	1	-1	-1	-1	-1	0	-1	0	1	0	1	1	0	0	0	0	0	0	0	0	-1	-1	0	-1	-1	0	0	-1	0	0	0	1	-1	1	-1	0	-1	1	-1	-1	-1	0	0	1	0	-1	-1	1	-1	0	-1	1	0	-1	-1	0	1	1	-1	-1	-1	0	0	1	1	-1	-1	0	0	1	-1	0	0	1	0	-1	1	-1	-1	0	1	-1	-1	1	1	-1	0	-1	-1	-1	-1	-1	1	-1	1	1	-1	-1	-1	-1	-1	-1	-1	1	0	-1	0	0	0	1	1	1	1	-1	0	1	0	0	-1	0	0	0	-1	0	0	0	0	0	0	-1	-1	0	-1	1	1	-1	0	1	-1	0	-1	0	1	1	0	-1	0	0	-1	-1	-1	-1	-1	-1	-1	-1	0	1	-1	1	-1	1	0	1	-1	-1	1	-1	0	-1	-1	0	-1	1	-1	-1	-1	-1	0	1	-1	1	-1	-1	0	1	-1	1	0	1	0	-1	-1	1	-1	1	-1	-1	-1	0	0	0	1	0	0	0	1	1	0	1	1	0	-1	1	0	-1	0	0	1	1	1	0	1	1	-1	0	0	0	0	-1	1	1	-1	0	0	1	1	1	-1	0	1	0	0	0	1	-1	1	0	-1	0	0	0	0	0	0	0	-1	1	1	1	-1	0	0	0	0	-1	1	1	-1	1	0	-1	0	1	1	-1	1	-1	-1	1	-1	-1	1	0	-1	-1	-1	1	-1	-1	-1	0	1	1	1	-1	1	1	1	1	-1	1	1	-1	1	0	-1	1	-1	-1	0	0	0	0	1	1	-1	1	-1	0	0	0	-1	0	0	0	1	1	1	1	1	-1	-1	1	-1	-1	-1	1	1	-1	-1	0	1	-1	1	1	-1	1	-1	-1	1	-1	-1	1	1	-1	0	-1	0	1	-1	-1	1	-1	1	1	1	-1	1	1	-1	0	-1	-1	1	0	0	0	0	-1	1	-1	-1	1	0	-1	1	-1	-1	0	-1	-1	1	1	1	-1	1	1	1	1	1	1	-1	1	1	1	1	0	1	-1	-1	0	1	0	0	1	0	0	0	0	0	-1	-1	1	-1	0	0	1	-1	0	-1	1	1	0	1	-1	-1	-1	-1	1	1	1	-1	1	1	0	0	-1	0	1	0	-1	1	-1	-1	-1	0	1	1	-1	1	-1	1	1	-1	1	-1	0	1	1	0	1	-1	-1	-1	-1	-1	-1	0	0	0	-1	-1	1	1	0	-1	0	1	0	1	-1	1	0	0	0	-1	0	-1	-1	0	-1	0	-1	1	-1	-1	1	1	1	-1	1	1	-1	-1	0	1	1	0	0	1	1	0	0	0	1	0	-1	1	-1	1	0	-1	1	0	0	1	0	0	-1	1	0	1	0	0	1	-1	0	0	-1	-1	0	-1	0	-1	0	0	1	0	0	-1	-1	-1	-1	0	1	-1	1	-1	1	1	1	1	0	-1	0	-1	1	0	0	-1	0	0	-1	-1	0	0	1	-1	-1	1	0	1	0	-1	0	0	0	0	0	0	0	1	-1	0	0	1	0	-1	1	-1	1	1	1	-1	-1	0	0	-1	1	1	-1	0	-1	0	0	1	-1	0	0	0	0	1	0	0	0	0	0	0	0	0	-1	1	0	1	-1	0	1	-1	0	0	1	-1	-1	-1	1	1	0	-1	-1	-1	1	1	0	0	-1	1	0	1	1	1	1	0	0	-1	1	1	1	-1	-1	-1	-1	1	-1	-1	-1	-1	1	1	1	-1	-1	1	-1	-1	1	-1	0	-1	-1	1	-1	1	-1	1	-1	0	1	1	-1	-1	1	1	-1	-1	1	1	-1	-1	1	-1	1	-1	1	1	-1	-1	1	1	0	-1	-1	-1	-1	1	0	1	1	1	1	1	0	-1	1	-1	1	1	-1	1	1	-1	1	-1	0	0	0	-1	0	1	0	1	0	-1	-1	1	-1	0	-1	0	0	1	0	1	-1	-1	0	1	-1	-1	-1	-1	-1	1	0	1	-1	0	1	0	-1	1	0	0	1	0	-1	-1	1	0	-1	0	0	1	0	-1	1	-1	0	0	0	1	1	0	0	-1	0	0	0	1	0	0	0	0	-1	0	-1	1	-1	1	-1	1	0	-1	1	0	-1	0	0	1	-1	0	0	0	-1	-1	-1	1	1	1	0	-1	1	0	1	1	-1	-1	1	0	-1	-1	0	0	0	0	-1	1	1	1	0	-1	1	0	-1	1	-1	-1	0	1	0	1	0	-1	1	1	1	-1	1	1	-1	-1	1	-1	1	-1	1	0	1	-1	0	-1	-1	0	0	1	0	-1	1	0	0	0	0	-1	1	1	-1	-1	-1	1	-1	1	0	-1	-1	0	-1	1	-1	1	1	1	1	1	-1	-1	-1	-1	1	1	0	0	-1	0	1	1	-1	-1	-1	0	0	0	1	0	0	1	1	-1	0	0	0	0	0	-1	1	1	1	-1	-1	0	0	0	0	0	1	0	0	-1	1	0	0	1	1	0	1	0	1	1	1	-1	0	0	1	-1	-1	-1	-1	-1	1	1	-1	-1	-1	1	1	1	0	1	-1	1	0	-1	-1	-1	1	1	-1	-1	1	1	0	-1	-1	1	0	1	1	-1	-1	1	-1	0	0	0	0	0	1	0	1	-1	-1	-1	0	0	0	0	0	-1	0	-1	1	-1	1	-1	-1	-1	0	1	1	1	1	1	-1	1	-1	-1	0	1	0	-1	-1	-1	1	-1	1	0	1	1	1	1	-1	0	-1	-1	0	0	0	0	0	-1	0	0	1	-1	1	1	0	0	0	0	0	-1	0	0	0	0	0	-1	1	0	1	-1	1	-1	-1	0	0	1	1	0	-1	-1	1	1	0	-1	-1	-1	1	-1	1	-1	-1	1	-1	0	1	0	0	0	0	0	0	1	1	-1	-1	1	1	0	0	1	-1	1	0	1	-1	1	1	1	-1	1	1	-1	-1	1	0	0	0	-1	1	-1	-1	0	0	0	1	-1	-1	0	1	1	1	1	-1	0	1	0	1	0	0	1	1	1	-1	1	0	-1	1	-1	-1	-1	1	-1	1	1	1	-1	-1	-1	1	-1	0	-1	1	0	-1	1	1	1	-1	-1	-1	-1	0	0	1	1	0	-1	0	-1	-1	-1	1	-1	0	1	1	0	0	0	1	-1	1	1	-1	-1	-1	0	0	0	0	1	-1	1	1	-1	0	0	0	0	0	1	0	0	0	-1	0	1	-1	1	1	-1	1	1	0	1	1	1	0	-1	-1	-1	0	0	1	1	1	1	-1	-1	-1	1	1	0	1	1	-1	1	-1	0	1	0	-1	0	0	0	0	0	0	0	1	1	0	0	1	1	1	0	-1	0	-1	0	0	-1	1	-1	0	1	1	1	0	0	1	0	1	0	0	0	-1	1	-1	-1	0	-1	1	0	0	0	1	0	0	0	-1	1	1	-1	-1	-1	1	-1	0	-1	0	-1	0	0	0	-1	0	0	0	0	1	-1	-1	-1	0	1	1	-1	-1	1	1	-1	-1	0	0	-1	-1	-1	0	0	0	0	0	-1	-1	1	0	-1	1	1	0	1	-1	1	0	1	-1	-1	-1	-1	1	0	0	-1	0	0	1	0	1	0	1	1	1	1	-1	1	0	-1	-1	-1	-1	0	0	0	-1	1	-1	-1	-1	1	-1	1	-1	1	1	-1	-1	-1	-1	1	1	0	0	0	-1	0	0	0	-1	1	1	1	-1	0	-1	-1	1	0	-1	0	1	0	0	0	0	0	0	0	-1	0	0	0	0	0	1	0	0	1	0	1	1	0	0	0	0	1	-1	0	-1	-1	0	-1	0	1	-1	-1	-1	-1	1	-1	-1	-1	1	0	-1	0	0	-1	0	1	-1	0	-1	0	1	1	-1	-1	-1	-1	0	0	0	-1	-1	0	0	-1	1	0	1	1	-1	0	1	-1	-1	1	1	-1	0	1	1	1	0	0	1	1	1	1	-1	0	-1	0	0	1	0	0	1	1	0	0	0	0	0	0	1	0	0	0	0	0	-1	0	1	-1	1	-1	0	0	-1	0	-1	1	-1	1	0	0	0	1	0	-1	1	1	0	1	1	1	0	1	-1	0	1	-1	-1	1	1	1	0	1	0	-1	1	0	0	-1	1	0	0	0	0	0	-1	1	-1	-1	1	1	0	0	-1	-1	-1	1	1	0	0	1	-1	-1	-1	-1	-1	0	0	0	0	-1	0	0	0	1	-1	-1	1	1	0	1	1	1	0	1	-1	1	1	-1	-1	-1	-1	1	-1	1	1	-1	1	1	1	1	0	1	0	1	-1	-1	0	-1	1	-1	0	0	-1	1	1	-1	0	-1	0	0	1	1	0	-1	1	1	0	1	1	0	1	1	1	1	0	1	0	0	0	0	0	1	0	-1	0	1	0	0	0	0	0	0	0	0	-1	-1	0	1	0	0	0	-1	1	0	1	1	-1	1	1	0	0	0	0	0	0	1	1	0	1	-1	-1	-1	1	-1	-1	0	1	-1	0	0	0	-1	0	1	0	0	1	1	1	0	1	-1	0	1	1	-1	1	-1	0	0	0	0	0	1	1	-1	-1	-1	-1	0	1	-1	-1	1	-1	1	1	1	-1	-1	1	1	1	1	-1	1	1	-1	-1	-1	-1	-1	0	0	1	1	-1	1	0	1	-1	0	1	0	1	0	-1	1	0	1	1	-1	0	-1	-1	-1	-1	0	1	-1	-1	0	-1	1	1	1	0	-1	1	-1	0	-1	1	1	1	-1	-1	0	0	-1	-1	-1	0	1	1	-1	-1	-1	0	0	0	-1	0	1	1	1	0	-1	0	0	0	0	0	-1	0	1	-1	1	-1	1	0	1	0	1	0	-1	1	-1	0	-1	-1	-1	-1	-1	0	1	1	-1	-1	-1	-1	1	0	-1	-1	0	0	1	1	0	0	-1	1	1	1	1	1	-1	0	-1	-1	1	-1	0	0	1	0	0	0	-1	1	1	-1	1	-1	-1	-1	0	0	0	0	1	0	0	0	-1	1	-1	0	1	0	0	1	-1	-1	0	-1	0	-1	-1	0	0	0	1	0	0	1	1	-1	0	0	0	1	1	-1	-1	0	-1	0	1	1	0	1	-1	-1	-1	0	0	0	-1	1	-1	-1	1	-1	-1	0	-1	-1	1	-1	0	0	1	0	0	1	1	-1	1	-1	1	-1	1	0	0	0	-1	0	-1	-1	0	0	1	-1	-1	1	0	-1	1	1	-1	1	1	-1	1	0	0	-1	0	1	1	-1	1	0	-1	0	0	1	1	-1	1	-1	0	0	0	1	1	1	1	-1	-1	-1	-1	-1	0	-1	0	0	1	-1	0	-1	-1	0	-1	1	0	-1	1	1	1	1	-1	0	1	1	1	1	1	0	0	-1	-1	1	-1	1	-1	-1	-1	0	1	-1	1	-1	-1	1	1	-1	1	-1	0	1	0	-1	-1	-1	0	0	0	-1	1	0	-1	-1	-1	0	-1	-1	1	-1	-1	1	1	0	-1	1	1	-1	-1	-1	0	0	1	0	1	1	1	-1	-1	0	1	-1	1	-1	1	0	1	-1	1	0	0	0	0	-1	1	-1	0	0	-1	1	0	-1	1	1	-1	-1	0	-1	1	0	0	-1	1	0	-1	1	1	1	1	1	0	1	1	1	1	0	0	0	1	0	1	1	0	0	0	0	1	1	1	0	0	0	0	0	0	0	1	-1	1	-1	-1	1	0	-1	-1	0	-1	0	1	0	0	0	1	1	1	0	-1	-1	1	1	-1	1	0	-1	1	-1	-1	1	-1	-1	-1	1	-1	-1	-1	-1	-1	-1	-1	-1	1	1	0	0	-1	0	-1	0	0	1	-1	-1	1	1	-1	1	1	-1	1	1	0	1	0	0	1	0	0	0	0	1	0	-1	1	-1	-1	-1	-1	1	1	1	-1	-1	0	-1	0	1	1	-1	-1	1	1	0	0	0	1	0	-1	1	0	-1	-1	1	0	0	-1	0	0	-1	-1	1	-1	0	1	-1	0	1	-1	0	1	0	-1	1	0	1	0	-1	1	0	-1	0	0	1	0	0	0	0	-1	0	-1	-1	0	0	0	0	0	1	0	1	0	1	0	-1	-1	0	1	0	-1	-1	-1	0	0	-1	0	0	0	-1	-1	-1	0	1	1	0	-1	1	-1	0	0	-1	-1	0	1	-1	0	-1	1	1	1	-1	0	-1	1	0	-1	-1	-1	0	1	0	1	-1	-1	-1	1	-1	0	-1	-1	0	0	1	0	1	-1	1	1	1	1	-1	1	1	0	1	1	0	-1	-1	-1	0	0	-1	1	1	1	1	1	1	-1	0	-1	1	1	0	-1	0	0	-1	0	1	-1	1	0	1	1	1	0	1	0	0	1	1	-1	-1	1	-1	1	-1	0	1	0	0	-1	-1	0	1	0	-1	1	-1	-1	0	1	0	1	0	-1	0	0	-1	0	-1	0	0	-1	1	-1	1	1	1	1	0	-1	1	-1	-1	0	0	-1	-1	1	1	-1	-1	0	1	0	-1	0	0	0	0	-1	1	1	1	1	-1	0	1	0	-1	0	0	0	0	-1	0	0	1	0	-1	0	1	1	-1	0	-1	-1	1	1	1	0	1	-1	1	1	0	-1	0	0	0	0	1	1	-1	1	-1	0	0	1	0	0	0	1	0	-1	-1	0	-1	0	-1	0	0	1	-1	1	-1	-1	0	1	1	1	1	1	-1	-1	-1	1	-1	-1	1	1	0	-1	-1	-1	1	0	-1	1	-1	1	1	1	1	1	1	1	1	-1	-1	1	-1	1	1	-1	1	-1	1	1	-1	1	-1	-1	0	-1	-1	1	0	-1	0	-1	-1	-1	1	1	-1	-1	-1	0	1	0	0	0	0	0	0	1	-1	1	1	-1	-1	0	1	-1	0	0	1	0	0	-1	-1	0	-1	1	-1	1	0	0	0	-1	-1	0	0	0	1	-1	0	0	0	0	0	-1	1	1	0	-1	1	-1	-1	1	-1	1	-1	0	1	0	0	0	1	-1	1	0	-1	0	-1	1	1	0	1	0	0	-1	0	0	0	0	0	-1	0	-1	0	0	0	0	-1	1	1	1	0	0	1	1	0	-1	0	0	0	1	0	0	1	0	1	0	-1	1	0	1	-1	-1	0	0	1	-1	0	0	0	0	0	0	0	0	0	0	1	0	0	-1	0	1	-1	-1	0	0	0	0	1	0	0	0	0	0	1	1	-1	0	-1	-1	0	-1	-1	0	1	0	0	0	0	-1	1	-1	-1	-1	1	0	1	-1	1	0	-1	1	1	1	-1	-1	1	-1	1	0	0	1	1	0	1	1	-1	-1	-1	-1	0	1	1	0	-1	0	1	-1	1	1	1	-1	1	-1	-1	-1	-1	-1	0	1	-1	1	-1	0	1	1	0	1	0	-1	-1	1	-1	-1	-1	1	1	1	-1	1	1	-1	-1	1	-1	-1	-1	-1	0	1	1	0	1	-1	1	-1	0	1	1	1	-1	1	1	0	0	0	0	1	-1	0	-1	-1	0	0	1	-1	0	-1	1	-1	1	-1	-1	1	-1	1	0	1	1	0	0	1	0	1	-1	0	1	0	1	1	0	-1	1	1	0	1	-1	1	1	1	0	0	0	1	1	0	-1	1	1	1	-1	1	-1	-1	-1	1	-1	1	0	1	0	-1	1	-1	-1	1	0	1	-1	-1	1	-1	0	1	1	1	1	0	-1	0	-1	1	1	0	1	1	-1	1	-1	1	-1	0	-1	0	0	-1	1	1	0	1	-1	0	-1	-1	1	-1	-1	1	-1	-1	-1	-1	0	0	1	1	0	0	0	1	1	1	0	1	0	0	0	-1	-1	0	0	1	1	1	0	0	0	0	0	-1	-1	-1	-1	1	0	0	1	1	1	-1	-1	-1	0	-1	1	1	0	0	-1	1	0	1	1	-1	-1	-1	-1	1	-1	0	0	0	0	1	0	1	-1	0	0	0	0	1	0	1	0	-1	1	0	0	0	0	0	1	0	0	0	0	-1	0	-1	1	0	0	0	0	1	-1	1	-1	-1	-1	0	1	1	-1	0	-1	0	0	-1	-1	1	-1	-1	-1	1	-1	1	1	-1	0	-1	1	1	1	-1	1	0	0	-1	0	0	1	1	-1	0	1	-1	1	-1	1	1	1	-1	0	0	0	1	-1	-1	0	0	0	0	-1	1	-1	-1	1	-1	1	-1	-1	-1	-1	0	-1	0	1	0	0	0	0	1	1	1	0	0	1	-1	1	1	-1	0	1	-1	1	0	-1	1	0	-1	-1	-1	0	-1	1	0	1	-1	1	-1	0	0	0	-1	1	1	1	-1	0	-1	1	-1	1	-1	1	1	1	-1	1	0	1	-1	-1	-1	1	0	0	0	0	0	1	-1	0	0	-1	0	0	-1	0	-1	1	-1	1	1	0	1	1	-1	0	0	0	-1	1	0	0	-1	1	-1	1	0	0	1	-1	-1	0	-1	-1	1	1	-1	1	0	-1	0	0	-1	0	0	-1	0	-1	-1	1	1	1	0	-1	1	1	1	-1	0	0	1	0	0	0	0	-1	-1	1	1	-1	1	-1	0	1	1	-1	0	1	-1	1	-1	-1	-1	-1	0	-1	-1	0	1	0	0	-1	0	1	0	-1	-1	-1	1	0	-1	1	-1	1	-1	1	0	1	1	0	0	0	-1	0	-1	0	1	-1	1	0	1	0	1	0	0	0	1	0	0	0	0	0	-1	0	1	0	0	-1	0	0	0	0	0	0	-1	-1	-1	1	-1	1	-1	0	1	0	-1	1	1	0	-1	-1	0	1	1	-1	0	0	0	-1	0	1	-1	1	1	-1	-1	0	1	1	-1	-1	-1	-1	-1	-1	0	0	1	0	0	-1	1	1	0	1	1	1	-1	0	0	-1	0	0	0	0	0	0	-1	1	0	0	-1	0	0	1	0	0	0	0	1	0	1	1	-1	-1	0	-1	0	1	-1	-1	1	-1	1	0	0	0	1	-1	-1	1	0	-1	-1	-1	1	0	1	0	1	-1	-1	1	1	1	1	0	-1	0	0	-1	1	0	0	0	0	0	0	-1	-1	-1	-1	0	-1	1	-1	1	-1	1	0	0	-1	1	-1	-1	1	1	-1	1	-1	0	-1	0	-1	0	-1	0	1	0	0	1	-1	0	1	1	0	1	1	0	0	0	0	0	0	-1	0	-1	0	-1	1	-1	-1	0	-1	1	-1	0	0	1	1	-1	1	1	-1	0	0	1	-1	1	-1	0	0	0	1	0	-1	-1	1	1	0	-1	1	0	0	0	1	-1	0	-1	1	-1	-1	1	1	1	0	-1	1	1	1	-1	-1	-1	1	-1	-1	-1	1	1	0	1	-1	-1	0	-1	1	-1	0	1	1	-1	1	1	1	-1	-1	1	1	-1	1	-1	0	1	0	0	1	1	-1	1	-1	1	0	0	1	1	0	1	-1	1	-1	-1	0	0	0	-1	-1	-1	0	-1	-1	0	1	-1	0	-1	0	-1	0	-1	0	-1	1	-1	0	-1	1	1	0	-1	0	0	-1	0	1	-1	0	1	-1	0	0	1	-1	1	1	1	1	-1	0	-1	-1	0	1	-1	1	1	0	0	1	0	-1	-1	-1	-1	-1	-1	-1	1	0	0	1	1	1	1	0	0	-1	1	1	0	1	-1	0	-1	-1	0	1	1	0	1	0	0	-1	1	-1	1	-1	-1	1	0	1	0	0	1	0	1	-1	1	0	1	-1	0	1	0	1	-1	0	-1	-1	-1	1	0	1	0	0	1	0	-1	0	1	-1	0	1	0	-1	1	0	1	-1	-1	1	1	-1	0	1	1	1	0	1	0	1	0	1	-1	-1	0	-1	1	0	1	-1	1	-1	0	1	1	1	0	1	1	0	0	-1	-1	0	0	1	1	-1	1	0	1	1	-1	1	0	1	-1	1	1	0	0	0	0	1	-1	0	1	1	-1	1	-1	0	0	0	0	-1	0	1	1	-1	0	1	-1	0	-1	1	1	-1	1	1	0	-1	-1	1	0	0	0	-1	-1	-1	1	-1	1	-1	-1	-1	-1	0	1	-1	-1	-1	-1	-1	0	1	0	1	0	0	1	-1	0	1	0	0	1	-1	1	0	1	1	-1	-1	-1	1	1	1	-1	1	-1	0	-1	0	-1	1	0	-1	0	0	0	0	0	-1	-1	1	0	0	0	1	0	1	0	0	0	0	1	-1	1	-1	-1	-1	-1	0	0	0	0	0	-1	0	0	0	0	-1	1	0	0	-1	0	-1	-1	0	1	1	-1	1	0	0	0	0	-1	0	0	0	0	0	1	-1	0	1	-1	1	0	0	0	0	0	0	0	0	-1	0	1	0	1	1	-1	0	1	1	0	0	0	-1	1	1	1	1	0	1	1	-1	0	1	-1	0	0	0	-1	0	-1	-1	0	-1	-1	1	1	-1	-1	1	1	1	1	1	-1	1	-1	0	-1	1	0	0	0	-1	1	0	0	0	1	0	0	-1	-1	0	0	0	0	0	-1	0	0	0	0	0	0	0	0	0	0	0	0	-1	-1	-1	1	0	1	0	-1	0	-1	1	1	1	-1	1	-1	1	-1	-1	-1	-1	1	1	-1	0	-1	-1	0	1	0	1	1	0	1	-1	1	0	0	0	0	-1	-1	0	1	-1	0	-1	1	-1	0	-1	-1	-1	1	-1	1	0	1	1	0	1	1	-1	-1	1	1	0	-1	1	1	-1	1	-1	1	0	0	0	0	-1	-1	1	0	-1	-1	1	0	0	-1	-1	0	0	0	0	0	-1	-1	-1	-1	1	-1	-1	-1	-1	1	1	0	1	0	1	1	1	0	0	0	1	0	1	1	1	1	0	0	0	0	1	0	0	0	1	0	0	1	0	0	1	1	1	0	-1	-1	1	-1	0	1	0	0	1	1	-1	0	-1	0	0	-1	0	1	1	-1	1	-1	-1	0	1	1	-1	0	-1	0	0	1	0	0	-1	0	1	1	0	0	1	1	-1	1	-1	1	1	-1	-1	0	0	0	0	0	-1	0	1	1	-1	-1	1	1	0	-1	0	-1	-1	1	1	1	1	-1	1	1	1	1	-1	1	1	-1	1	1	1	1	1	1	0	-1	0	0	0	1	0	1	1	-1	0	0	-1	0	1	-1	-1	1	0	1	-1	-1	-1	-1	-1	1	-1	1	0	1	-1	1	-1	-1	0	0	-1	0	1	1	-1	-1	1	0	0	-1	0	1	0	0	0	0	0	0	-1	1	1	-1	-1	0	0	1	1	-1	1	0	1	-1	0	0	-1	-1	1	1	1	-1	0	-1	-1	1	1	-1	0	-1	0	0	-1	-1	-1	1	-1	1	-1	-1	1	-1	1	1	-1	-1	-1	1	1	0	0	1	1	-1	-1	1	-1	-1	-1	-1	1	1	1	-1	1	-1	1	1	1	-1	1	-1	1	-1	1	1	1	-1	-1	0	0	0	1	-1	0	0	1	-1	-1	1	1	0	-1	1	0	1	-1	-1	-1	1	0	0	0	0	0	-1	-1	0	1	0	0	0	1	-1	-1	1	1	0	-1	0	-1	-1	-1	0	0	-1	1	0	0	-1	0	0	1	-1	0	0	1	1	1	1	1	-1	0	-1	-1	1	0	-1	-1	1	0	1	0	1	-1	1	0	1	0	-1	-1	-1	1	-1	-1	1	-1	1	1	1	1	-1	1	-1	-1	-1	-1	1	-1	1	1	-1	1	0	1	0	0	0	1	-1	-1	0	0	1	0	-1	0	0	-1	0	0	0	0	-1	1	0	1	-1	0	0	-1	1	0	1	-1	1	1	-1	1	-1	0	0	1	1	-1	1	1	0	0	1	-1	-1	1	1	0	-1	-1	1	1	-1	1	1	0	-1	-1	0	1	-1	1	0	0	0	1	-1	1	0	-1	0	-1	-1	-1	0	0	1	0	0	-1	0	-1	1	1	1	-1	1	0	0	-1	0	0	-1	0	-1	-1	-1	1	-1	1	1	1	1	-1	-1	-1	1	-1	0	-1	1	0	-1	1	-1	1	1	0	0	-1	1	1	1	1	-1	-1	0	-1	1	1	1	-1	0	-1	0	0	-1	1	-1	1	0	-1	-1	0	-1	-1	-1	-1	1	1	0	1	0	1	-1	0	0	1	0	-1	-1	1	-1	-1	-1	1	1	1	1	-1	1	0	-1	-1	-1	1	1	-1	-1	1	-1	1	0	1	1	-1	-1	-1	1	-1	1	-1	0	1	-1	-1	1	-1	-1	-1	-1	1	1	-1	0	0	1	-1	-1	0	-1	1	-1	1	1	-1	0	0	-1	1	0	0	1	1	0	-1	0	-1	1	-1	-1	0	-1	1	-1	0	1	1	0	0	0	-1	0	1	-1	-1	1	0	1	1	1	-1	-1	-1	-1	1	1	1	-1	0	1	1	0	-1	-1	-1	1	-1	1	1	1	-1	-1	0	1	0	1	1	1	0	-1	-1	0	1	0	0	-1	0	-1	1	-1	-1	-1	-1	0	0	1	1	-1	-1	0	0	0	-1	-1	1	-1	0	-1	1	-1	1	1	0	1	0	-1	-1	1	1	0	0	1	-1	-1	-1	1	-1	0	-1	-1	-1	-1	0	-1	0	1	1	1	-1	-1	-1	1	1	0	-1	1	0	1	1	-1	1	1	0	1	1	0	-1	-1	1	-1	-1	-1	-1	0	1	-1	-1	-1	1	1	-1	1	-1	-1	0	-1	1	1	1	0	-1	-1	1	-1	1	1	0	0	0	0	-1	1	0	-1	0	-1	1	1	-1	-1	0	-1	1	-1	0	1	-1	-1	0	0	1	0	-1	-1	-1	1	1	0	1	-1	0	0	1	-1	-1	0	0	0	0	0	1	-1	-1	1	0	1	0	0	0	-1	0	0	-1	1	1	0	0	0	1	-1	1	-1	1	0	0	-1	-1	-1	0	0	1	0	0	0	1	-1	-1	0	-1	0	-1	0	-1	-1	1	-1	1	1	-1	1	0	1	1	-1	1	1	-1	0	1	1	0	-1	-1	1	0	-1	1	0	-1	1	-1	-1	1	0	0	0	1	-1	-1	1	-1	1	-1	1	1	0	-1	-1	-1	-1	1	1	1	1	-1	1	-1	-1	0	-1	0	-1	-1	-1	1	-1	-1	1	1	1	-1	1	-1	-1	-1	0	0	-1	1	1	1	-1	-1	-1	-1	-1	-1	-1	0	-1	-1	-1	1	1	1	0	-1	0	0	0	1	-1	1	1	-1	0	0	-1	0	-1	-1	1	1	-1	1	-1	1	-1	0	-1	1	-1	1	0	0	0	-1	1	1	-1	1	0	0	-1	-1	0	0	0	0	-1	-1	1	-1	1	0	-1	0	0	0	0	0	0	0	1	0	1	0	1	-1	1	1	0	0	1	1	0	-1	0	1	0	-1	-1	-1	0	-1	0	0	1	1	1	-1	-1	1	-1	-1	1	0	-1	-1	-1	1	1	-1	1	1	-1	-1	1	-1	-1	0	0	-1	-1	1	-1	-1	0	-1	0	1	-1	-1	0	1	-1	1	1	1	0	-1	0	0	-1	1	-1	-1	1	1	0	1	-1	-1	-1	-1	0	0	-1	-1	1	-1	1	-1	-1	0	-1	1	1	0	0	-1	-1	1	1	-1	1	1	0	1	1	-1	1	1	-1	1	1	1	1	1	0	1	1	-1	1	1	0	0	1	-1	-1	0	-1	1	0	1	-1	0	0	0	1	1	1	-1	-1	0	-1	0	1	-1	1	0	0	1	0	-1	0	-1	0	0	-1	0	-1	-1	0	0	-1	1	0	-1	1	-1	0	0	-1	0	0	0	1	0	0	-1	0	0	0	0	-1	1	0	1	0	1	1	1	0	-1	-1	1	1	0	1	-1	-1	1	0	-1	1	-1	-1	-1	1	0	0	0	0	1	0	0	0	0	0	-1	1	0	1	-1	-1	-1	1	-1	-1	1	0	-1	-1	1	0	0	-1	-1	1	0	0	1	1	0	-1	0	0	0	0	0	-1	-1	-1	0	1	1	0	-1	0	0	0	1	0	0	1	-1	1	-1	1	1	1	0	1	-1	-1	0	1	0	0	1	-1	1	-1	0	-1	-1	-1	-1	1	-1	-1	-1	1	1	-1	0	-1	-1	1	-1	-1	-1	-1	1	-1	1	1	-1	-1	-1	1	1	-1	1	0	-1	0	-1	-1	1	0	-1	1	-1	1	-1	0	-1	1	-1	1	-1	1	-1	-1	1	0	0	1	0	0	0	0	1	-1	0	0	0	0	-1	1	-1	-1	1	-1	-1	0	1	0	1	-1	-1	1	1	1	-1	1	-1	1	-1	-1	-1	1	0	1	0	-1	-1	0	1	-1	-1	-1	0	0	0	-1	0	0	1	-1	1	0	-1	0	1	-1	1	1	-1	-1	1	-1	-1	-1	0	0	0	-1	-1	1	1	-1	0	0	1	1	-1	1	1	-1	-1	1	1	1	0	1	-1	0	1	-1	-1	1	1	1	-1	-1	0	-1	1	1	0	-1	-1	1	1	1	1	-1	-1	0	0	0	-1	0	0	-1	0	-1	0	-1	1	-1	1	1	-1	0	1	1	0	-1	-1	1	1	1	1	0	1	-1	0	0	0	1	1	-1	1	0	1	-1	-1	-1	1	1	-1	-1	-1	1	-1	0	-1	0	0	1	0	1	1	-1	0	1	-1	0	-1	0	1	-1	0	1	-1	0	1	-1	1	0	1	1	1	1	0	-1	1	1	-1	0	-1	0	-1	-1	-1	1	1	-1	1	1	1	-1	1	1	1	1	-1	1	1	1	1	1	1	0	0	0	0	0	-1	-1	0	-1	-1	0	0	0	0	0	0	0	1	-1	0	0	1	0	1	1	-1	0	0	0	1	0	-1	-1	1	-1	0	1	1	1	-1	-1	-1	-1	0	0	1	1	-1	-1	1	1	1	-1	1	-1	1	1	1	1	1	1	1	-1	1	1	-1	1	0	-1	-1	1	1	-1	1	1	-1	1	-1	-1	1	1	-1	1	-1	-1	0	-1	0	1	0	0	0	1	0	0	0	0	0	0	1	-1	1	-1	1	0	-1	1	-1	1	1	1	0	1	-1	0	0	0	1	1	0	1	0	-1	0	0	-1	1	0	0	-1	1	0	0	0	0	1	-1	1	1	1	0	0	1	1	0	1	0	1	1	1	1	-1	1	0	0	0	-1	1	0	-1	1	0	0	0	0	0	0	0	0	-1	1	1	0	1	-1	-1	0	-1	0	0	0	-1	-1	-1	-1	0	-1	0	1	-1	0	0	0	0	1	1	-1	1	-1	0	0	-1	0	1	-1	0	0	1	-1	1	0	0	-1	-1	0	-1	-1	0	1	0	0	0	0	0	0	1	-1	1	1	-1	0	0	1	0	0	-1	-1	0	0	0	0	-1	1	-1	0	-1	1	0	0	0	0	-1	0	0	1	0	1	0	1	1	1	-1	-1	1	-1	1	-1	0	0	0	1	0	0	0	-1	0	1	1	-1	-1	1	-1	1	1	1	0	-1	-1	-1	1	0	-1	0	0	0	0	-1	-1	1	1	0	0	0	-1	-1	1	-1	0	1	1	1	1	1	0	-1	-1	0	-1	-1	-1	1	0	1	-1	0	-1	-1	1	1	0	0	-1	-1	-1	-1	-1	1	1	-1	0	-1	-1	1	1	1	0	-1	-1	1	0	0	0	-1	1	1	0	0	0	1	-1	1	-1	1	1	1	-1	0	0	0	0	-1	0	0	-1	0	0	0	0	1	1	0	0	0	-1	-1	1	-1	-1	-1	-1	0	-1	0	0	-1	1	-1	0	0	1	1	0	-1	1	-1	0	-1	0	0	-1	-1	-1	0	0	0	1	1	1	0	0	0	0	0	0	1	-1	1	-1	1	1	0	0	0	0	0	0	0	0	0	0	-1	-1
3082	2062	2528	1	4				0	0	-1	1	1	-1	0	-1	0	0	0	0	1	0	0	0	0	-1	1	-1	1	0	0	0	0	1	0	1	-1	0	0	1	-1	-1	1	-1	-1	-1	1	-1	-1	0	0	0	-1	1	0	-1	1	0	-1	0	1	0	0	0	0	1	0	-1	-1	0	1	1	0	0	1	-1	1	-1	0	-1	1	-1	-1	1	0	-1	-1	-1	1	1	-1	-1	1	-1	1	0	0	0	0	0	1	0	1	1	-1	1	0	0	-1	-1	-1	-1	-1	1	-1	-1	1	-1	0	0	-1	-1	1	1	1	1	0	0	-1	1	-1	-1	-1	0	0	1	-1	-1	1	-1	1	0	1	1	-1	1	-1	-1	-1	1	-1	1	-1	0	1	1	-1	0	-1	-1	1	-1	-1	-1	-1	0	-1	0	0	-1	0	0	-1	1	1	-1	-1	1	0	0	1	1	1	-1	1	1	1	-1	1	1	-1	-1	1	1	-1	1	-1	1	1	0	-1	-1	0	0	1	0	-1	-1	0	-1	1	1	0	-1	-1	0	1	1	0	1	-1	0	-1	0	1	0	0	0	1	1	1	-1	1	-1	-1	-1	-1	-1	-1	1	-1	-1	-1	1	0	0	-1	1	-1	1	-1	-1	-1	1	1	1	0	-1	1	-1	0	-1	0	1	1	-1	1	1	1	-1	1	1	1	1	-1	-1	-1	1	-1	1	-1	1	-1	-1	-1	1	-1	1	1	1	-1	1	1	1	-1	1	-1	1	-1	1	0	-1	0	0	1	1	1	-1	1	1	-1	-1	1	-1	1	1	1	0	1	-1	0	0	1	0	0	0	0	1	0	0	0	-1	-1	0	0	-1	1	1	0	0	-1	-1	-1	-1	-1	1	-1	-1	0	0	1	0	1	-1	0	1	0	-1	1	1	0	0	1	1	-1	0	0	0	-1	0	1	0	-1	0	-1	-1	1	0	0	1	0	0	0	0	0	-1	0	-1	0	0	0	-1	-1	1	1	0	-1	1	-1	-1	-1	1	-1	1	-1	-1	1	0	0	0	0	-1	0	-1	0	-1	-1	0	-1	0	-1	1	0	0	-1	0	1	0	0	0	0	0	0	0	1	1	-1	1	-1	1	1	1	1	-1	0	-1	1	-1	-1	1	-1	-1	-1	1	-1	-1	0	-1	-1	1	1	1	1	-1	0	0	-1	-1	0	1	1	1	0	-1	1	0	-1	1	-1	-1	0	0	0	1	0	-1	0	1	1	-1	0	1	0	1	0	0	0	0	1	0	0	1	0	1	0	0	0	1	-1	-1	0	1	0	-1	1	0	-1	1	0	1	-1	-1	1	-1	1	-1	-1	1	0	0	0	0	0	0	0	0	-1	-1	0	-1	1	1	-1	1	1	1	1	-1	1	1	1	0	-1	1	-1	0	0	-1	0	1	1	1	0	0	-1	0	0	1	1	0	-1	1	0	-1	-1	-1	1	0	-1	0	1	0	0	0	0	0	-1	1	0	1	0	-1	1	1	-1	-1	0	-1	1	0	1	0	0	0	1	0	-1	1	1	0	0	0	0	0	0	-1	1	0	0	-1	0	0	0	0	0	0	0	0	0	1	1	0	0	-1	-1	-1	0	1	1	0	0	1	0	0	0	0	0	0	0	1	0	0	1	1	-1	0	1	-1	0	0	0	-1	1	1	1	-1	1	1	-1	-1	1	0	0	1	0	0	-1	1	1	-1	-1	-1	0	0	-1	0	0	1	0	0	-1	1	-1	-1	0	0	-1	1	-1	1	0	0	-1	-1	0	0	-1	0	-1	-1	-1	-1	-1	1	-1	-1	-1	1	1	1	0	1	1	0	1	-1	1	-1	1	-1	-1	0	1	1	-1	0	1	-1	-1	-1	-1	-1	1	-1	1	1	0	0	-1	1	1	0	1	-1	0	0	0	0	1	0	-1	1	-1	-1	0	1	0	1	-1	1	1	0	0	0	1	1	0	1	-1	-1	0	-1	-1	0	0	-1	0	0	-1	1	-1	0	1	0	0	-1	0	1	1	-1	1	1	1	-1	-1	1	-1	-1	0	0	1	0	1	0	1	0	0	0	-1	1	0	0	1	1	0	0	1	1	-1	1	0	-1	1	0	-1	-1	0	0	0	1	0	-1	1	1	1	-1	-1	-1	-1	1	-1	-1	1	-1	1	1	-1	-1	1	1	1	1	0	1	0	1	1	1	-1	1	-1	1	1	1	-1	-1	-1	0	0	1	1	0	0	0	0	-1	1	-1	0	-1	1	-1	-1	1	0	1	-1	0	1	-1	0	1	1	1	0	0	0	0	0	-1	-1	-1	1	0	1	1	0	0	-1	1	1	-1	-1	-1	1	-1	0	0	1	0	0	1	0	1	-1	-1	1	0	-1	1	-1	1	-1	1	1	1	-1	1	0	1	-1	1	-1	-1	0	-1	-1	-1	1	-1	-1	-1	0	1	-1	-1	-1	-1	-1	1	1	0	1	-1	0	0	-1	-1	1	-1	1	-1	-1	1	0	-1	-1	0	1	1	-1	1	-1	-1	-1	1	0	1	1	1	1	1	-1	-1	1	-1	1	-1	1	0	1	0	1	1	0	-1	0	1	0	-1	0	-1	0	-1	0	1	0	1	0	1	1	-1	0	1	-1	-1	-1	-1	-1	-1	-1	-1	-1	-1	-1	1	0	1	-1	0	-1	1	-1	-1	-1	0	-1	0	1	0	1	0	0	-1	0	1	0	0	0	-1	-1	1	1	-1	-1	0	0	0	0	0	1	0	1	1	1	-1	0	0	0	1	0	-1	0	-1	1	-1	-1	1	1	1	1	1	-1	1	1	1	0	0	0	0	0	1	1	1	1	1	1	0	0	0	0	0	0	0	0	1	0	-1	0	-1	-1	1	0	-1	-1	-1	1	0	0	0	0	1	-1	0	1	1	1	-1	0	-1	0	0	-1	-1	0	0	0	0	0	0	0	-1	0	0	-1	1	1	1	-1	1	1	1	-1	1	0	1	0	-1	-1	-1	1	-1	-1	-1	0	0	-1	0	-1	-1	-1	1	1	1	-1	-1	1	1	-1	-1	0	1	0	-1	-1	-1	-1	1	-1	1	-1	-1	0	1	1	-1	0	0	-1	0	1	1	1	0	-1	-1	-1	-1	1	1	1	1	1	-1	1	-1	-1	0	1	0	0	-1	-1	-1	-1	1	0	0	-1	0	0	0	1	1	1	-1	1	-1	-1	-1	0	0	1	0	0	0	0	0	0	0	1	-1	1	-1	1	-1	0	0	0	0	0	0	0	0	-1	-1	0	1	0	0	0	0	1	1	0	0	0	0	0	1	0	0	1	0	0	1	0	1	0	0	-1	-1	-1	-1	1	0	1	0	1	1	-1	0	1	0	1	0	1	1	0	-1	-1	0	-1	-1	-1	1	-1	0	-1	-1	0	1	-1	1	-1	0	1	-1	0	-1	0	0	1	1	1	1	1	0	0	0	1	0	-1	-1	0	-1	1	1	-1	0	0	-1	0	0	1	0	-1	0	1	-1	-1	-1	-1	-1	-1	1	1	-1	0	-1	0	-1	1	1	1	1	1	1	-1	1	-1	-1	1	0	0	0	-1	1	0	0	0	1	0	1	1	1	1	1	1	0	0	0	1	0	-1	0	1	0	0	0	1	0	-1	-1	-1	1	0	1	1	0	0	0	-1	1	0	-1	1	1	1	1	0	-1	-1	-1	1	1	0	1	0	0	0	1	1	1	0	-1	1	-1	0	0	1	1	1	-1	-1	-1	0	-1	-1	0	0	1	1	0	0	1	-1	0	1	1	1	1	1	-1	1	1	-1	1	-1	0	1	-1	0	-1	1	1	0	0	-1	0	1	0	0	-1	0	0	0	-1	1	0	0	1	0	0	-1	0	0	0	-1	0	-1	-1	0	0	0	0	-1	-1	1	0	1	-1	0	0	0	-1	1	1	1	1	0	1	0	0	0	0	0	1	1	0	0	1	0	1	-1	1	-1	0	0	1	1	0	0	0	1	0	-1	-1	1	1	-1	-1	-1	1	1	-1	0	0	1	1	0	0	0	0	-1	-1	-1	1	1	-1	1	-1	1	0	-1	1	-1	-1	1	1	-1	1	1	1	0	1	-1	0	0	0	-1	0	0	1	0	0	-1	-1	-1	0	1	1	1	-1	1	0	1	1	1	-1	1	-1	-1	-1	1	0	-1	-1	-1	0	-1	0	-1	-1	0	1	1	1	0	1	0	0	1	0	-1	1	-1	-1	1	1	0	-1	1	-1	-1	0	0	0	-1	0	0	0	-1	-1	-1	1	1	1	-1	-1	1	0	0	-1	1	0	-1	-1	0	-1	-1	-1	0	0	1	-1	1	0	0	0	0	0	1	0	1	-1	0	0	-1	-1	0	0	-1	1	-1	1	0	0	1	1	-1	0	0	0	-1	0	1	0	1	0	1	0	-1	-1	0	1	-1	-1	1	1	-1	1	-1	1	1	-1	-1	1	0	0	0	0	1	1	-1	1	0	0	-1	0	0	1	-1	1	-1	1	1	-1	1	1	-1	1	-1	-1	0	0	0	-1	0	-1	1	-1	-1	1	1	1	1	1	1	-1	-1	1	1	-1	-1	0	0	-1	-1	1	1	0	0	1	-1	-1	1	-1	0	0	1	0	0	1	-1	-1	1	0	1	0	0	-1	0	-1	0	0	1	0	1	0	0	1	-1	0	0	0	0	1	1	0	0	0	0	0	0	0	-1	1	0	0	0	0	1	-1	1	-1	-1	-1	-1	1	1	0	0	0	-1	0	1	0	0	-1	0	0	1	0	0	0	0	0	0	-1	0	-1	1	0	1	-1	-1	-1	1	0	0	-1	1	0	-1	-1	-1	1	-1	0	1	-1	0	1	0	0	1	1	-1	-1	-1	-1	1	-1	1	0	0	0	0	0	1	0	-1	-1	-1	-1	1	0	-1	-1	0	-1	0	0	1	-1	0	0	1	0	0	0	0	0	0	1	-1	1	1	0	1	1	1	1	-1	-1	1	1	1	-1	1	0	0	1	-1	-1	1	1	1	0	1	1	0	-1	1	0	1	1	-1	1	-1	1	1	-1	0	-1	0	-1	-1	1	1	1	-1	1	1	1	-1	1	0	0	0	0	1	-1	1	-1	-1	-1	1	-1	0	-1	-1	1	1	1	1	0	0	0	-1	-1	-1	0	-1	-1	-1	-1	-1	1	1	1	-1	-1	0	1	-1	0	0	0	0	0	0	0	-1	0	1	0	0	0	-1	1	0	1	1	1	1	1	-1	0	0	0	0	0	0	0	0	0	-1	0	0	1	-1	-1	-1	-1	-1	0	0	0	0	0	1	0	0	-1	0	0	0	0	-1	1	1	1	1	0	-1	1	1	0	0	0	0	0	-1	-1	1	-1	-1	0	-1	1	-1	0	1	0	-1	0	-1	-1	1	1	-1	0	0	-1	-1	-1	1	-1	1	-1	1	-1	0	0	1	1	0	0	1	-1	-1	-1	-1	1	1	-1	1	0	0	0	0	0	0	0	0	0	-1	0	-1	1	1	1	0	0	-1	-1	1	0	1	1	1	0	0	1	-1	1	-1	1	1	-1	0	1	0	-1	-1	0	1	1	-1	1	0	-1	-1	1	-1	0	0	-1	0	0	1	-1	0	-1	1	-1	1	-1	1	1	0	0	-1	-1	-1	-1	1	-1	1	1	-1	0	0	0	1	-1	-1	1	1	1	0	0	0	0	1	-1	-1	0	-1	1	0	0	1	-1	1	-1	0	0	0	0	0	1	0	1	1	1	0	0	1	-1	0	1	1	-1	0	-1	-1	-1	0	1	1	-1	1	0	-1	-1	0	1	-1	1	-1	1	1	0	-1	1	-1	0	0	0	-1	1	1	-1	1	-1	0	0	-1	-1	0	0	0	0	-1	1	0	0	0	0	0	1	1	1	0	0	-1	0	1	0	1	-1	0	-1	1	0	-1	0	1	-1	-1	1	0	0	0	1	0	-1	0	1	0	0	-1	-1	0	-1	1	1	-1	-1	1	-1	1	-1	0	1	1	-1	1	1	0	0	0	-1	0	0	1	1	1	-1	1	0	1	1	1	-1	-1	0	-1	1	1	-1	-1	-1	1	-1	1	-1	1	-1	0	1	-1	0	1	1	-1	1	-1	0	0	-1	0	1	0	1	-1	1	-1	0	-1	-1	-1	1	1	-1	-1	-1	-1	-1	0	-1	1	1	-1	1	-1	-1	1	-1	-1	-1	1	1	1	-1	1	0	-1	-1	-1	1	1	0	-1	1	1	-1	-1	0	-1	-1	-1	0	0	-1	1	0	1	0	1	1	1	0	1	-1	0	1	-1	-1	1	1	0	1	1	0	-1	0	1	-1	-1	-1	-1	1	1	1	1	-1	-1	-1	0	1	-1	1	1	-1	0	-1	0	1	-1	1	-1	1	-1	0	-1	1	0	0	-1	-1	0	-1	1	1	1	-1	0	1	1	-1	1	1	0	1	1	0	1	-1	-1	0	0	1	-1	1	0	0	-1	-1	1	1	1	-1	-1	0	0	0	0	1	1	-1	0	-1	-1	-1	-1	-1	1	-1	1	1	1	-1	0	-1	1	0	0	-1	0	-1	-1	0	1	1	0	-1	1	0	0	-1	-1	-1	-1	1	1	1	0	0	-1	1	0	0	-1	0	0	1	1	0	0	1	1	-1	1	1	0	0	0	-1	-1	0	0	-1	1	-1	-1	1	-1	0	0	0	-1	-1	-1	1	0	1	1	0	0	0	-1	1	-1	1	1	0	-1	0	0	0	0	-1	1	0	1	1	-1	1	0	-1	-1	1	0	-1	0	0	-1	-1	-1	1	1	1	1	-1	0	-1	0	1	0	-1	0	-1	0	0	1	-1	0	0	0	-1	0	1	1	1	-1	0	0	0	0	-1	0	-1	0	0	1	0	0	0	0	-1	0	1	0	-1	1	0	0	1	-1	0	0	1	-1	-1	-1	-1	0	0	1	1	1	1	-1	-1	1	-1	1	1	1	0	0	1	-1	0	-1	0	0	0	0	1	0	1	1	0	-1	-1	1	0	0	0	1	0	0	0	0	0	-1	0	1	0	0	-1	-1	1	0	1	0	1	-1	-1	1	0	0	0	0	0	0	-1	-1	-1	-1	1	1	0	-1	-1	0	1	1	-1	-1	-1	1	1	-1	1	1	0	-1	1	0	1	0	1	-1	1	-1	-1	1	-1	-1	0	0	0	0	1	1	-1	-1	-1	1	1	-1	-1	1	0	1	0	0	0	0	0	1	0	0	-1	0	-1	0	0	-1	1	1	0	0	0	0	0	0	0	0	0	-1	-1	1	-1	1	0	-1	1	0	0	-1	1	1	1	1	1	-1	0	0	1	1	-1	1	-1	0	1	1	0	0	0	1	0	0	-1	0	1	0	-1	-1	-1	-1	-1	1	0	1	-1	-1	0	0	0	0	1	0	0	0	0	-1	1	-1	0	0	0	1	0	-1	0	-1	-1	1	1	1	0	-1	-1	0	-1	-1	1	-1	-1	-1	-1	1	0	1	1	1	-1	0	1	1	1	-1	0	0	0	-1	-1	0	1	1	-1	0	-1	1	1	1	-1	-1	1	-1	1	1	-1	-1	0	0	0	0	0	-1	0	1	0	-1	1	0	1	1	-1	0	-1	1	0	0	0	1	0	0	1	-1	0	1	-1	0	-1	1	-1	0	-1	-1	-1	-1	-1	-1	1	1	1	-1	0	1	-1	-1	1	1	-1	0	-1	-1	0	-1	1	-1	1	1	-1	0	-1	-1	0	0	1	-1	-1	-1	-1	1	-1	-1	1	-1	-1	1	0	1	-1	1	0	0	0	0	0	-1	0	-1	0	0	-1	0	-1	0	0	-1	-1	-1	-1	-1	-1	-1	-1	-1	-1	1	-1	-1	1	-1	0	0	0	-1	-1	0	-1	1	0	0	0	0	1	-1	1	0	0	0	-1	-1	1	-1	1	-1	0	-1	-1	-1	1	1	1	1	1	-1	-1	1	1	-1	1	1	1	1	-1	0	0	0	0	-1	-1	-1	1	0	0	0	-1	-1	-1	0	0	-1	1	1	1	0	0	1	0	0	0	0	-1	0	1	-1	-1	-1	-1	-1	0	-1	0	-1	-1	0	-1	0	0	0	-1	-1	-1	1	1	-1	0	0	1	0	0	1	1	0	-1	0	0	-1	1	-1	-1	0	1	0	0	-1	-1	0	1	1	-1	0	0	0	-1	-1	0	-1	0	0	0	0	-1	0	0	0	-1	-1	0	0	0	0	-1	0	0	-1	0	0	1	-1	-1	-1	-1	-1	1	1	-1	-1	0	-1	1	0	0	0	0	0	1	-1	0	-1	1	0	1	-1	-1	-1	1	1	1	1	1	0	0	0	1	-1	1	-1	1	-1	-1	0	0	-1	1	1	-1	0	0	0	1	-1	-1	1	-1	-1	1	1	1	-1	1	0	0	1	1	1	0	1	-1	0	0	0	0	1	-1	1	1	0	0	1	1	-1	0	0	0	0	0	1	-1	1	-1	1	1	-1	0	-1	-1	0	-1	-1	1	0	-1	-1	0	0	1	1	-1	0	0	1	1	0	0	0	0	1	-1	1	-1	0	0	0	0	0	-1	0	-1	1	1	1	1	1	-1	1	0	1	0	1	1	1	-1	1	1	-1	1	0	0	1	-1	0	1	0	0	1	0	0	0	0	0	0	-1	-1	0	1	-1	-1	0	-1	0	0	-1	1	0	0	-1	-1	0	-1	0	0	1	0	-1	-1	0	1	0	-1	0	0	0	0	-1	0	0	0	0	1	0	-1	0	-1	0	0	0	1	-1	0	0	0	0	-1	0	1	1	0	-1	1	1	1	1	0	0	0	0	1	-1	1	0	1	-1	1	-1	0	1	1	-1	1	1	0	0	0	-1	-1	1	-1	-1	1	0	0	1	-1	-1	-1	0	0	0	1	1	1	1	-1	-1	1	-1	-1	0	0	1	-1	-1	1	1	-1	0	1	0	-1	-1	-1	-1	1	0	-1	0	0	0	-1	-1	1	1	-1	-1	-1	1	1	1	-1	1	-1	1	1	-1	1	0	0	0	0	-1	0	0	1	1	1	-1	-1	1	1	1	0	-1	1	1	0	-1	0	0	-1	1	0	0	1	0	0	-1	0	0	-1	1	1	1	0	-1	-1	-1	1	1	-1	-1	-1	-1	0	-1	1	-1	1	1	-1	1	1	1	0	0	0	-1	0	0	-1	-1	1	-1	-1	-1	-1	-1	-1	1	1	1	-1	0	0	1	1	1	0	-1	0	0	0	-1	-1	-1	-1	-1	1	1	0	0	-1	-1	1	-1	-1	1	-1	0	1	0	-1	-1	1	-1	-1	0	-1	0	1	1	-1	-1	1	1	1	1	-1	-1	1	-1	1	1	-1	-1	-1	1	1	1	1	-1	-1	1	1	0	0	0	1	0	0	0	1	-1	-1	0	1	0	0	0	-1	0	0	1	0	0	1	0	-1	1	-1	0	1	-1	0	1	-1	1	-1	1	1	0	-1	-1	-1	1	-1	0	0	0	0	1	0	0	0	-1	-1	0	0	0	-1	0	-1	0	-1	0	-1	0	0	0	-1	-1	1	1	0	-1	0	0	0	1	-1	1	0	1	0	0	0	1	-1	-1	-1	-1	0	0	0	1	1	0	0	0	-1	1	0	0	1	0	0	-1	-1	0	0	-1	0	0	-1	0	1	0	0	0	1	0	-1	0	1	-1	-1	-1	-1	-1	1	1	0	0	1	-1	-1	-1	1	1	-1	-1	0	1	1	-1	-1	-1	1	1	0	0	0	0	1	1	0	-1	0	0	1	1	-1	1	-1	-1	0	1	-1	0	0	1	0	1	-1	-1	-1	-1	-1	1	-1	1	0	-1	-1	-1	-1	0	0	0	0	1	0	-1	-1	1	1	1	1	1	-1	1	1	0	0	0	0	0	0	-1	-1	0	1	1	0	-1	-1	0	1	0	1	0	0	0	1	-1	-1	0	-1	1	1	1	-1	1	1	0	0	-1	-1	-1	-1	-1	0	1	1	0	0	-1	1	0	0	-1	-1	0	-1	0	0	0	0	-1	0	0	-1	0	-1	0	1	-1	1	-1	-1	0	1	0	0	0	1	1	0	-1	1	-1	1	-1	-1	-1	0	0	0	1	0	0	0	0	0	0	0	0	1	0	1	-1	-1	0	0	0	1	0	1	1	1	-1	0	0	0	0	-1	0	1	-1	-1	1	1	1	1	-1	0	1	-1	1	-1	0	0	0	0	1	1	1	0	0	-1	-1	-1	-1	0	0	0	0	0	0	0	1	-1	0	1	-1	1	-1	0	1	0	0	0	0	0	0	-1	1	0	-1	-1	-1	0	0	0	0	-1	1	1	-1	1	1	0	0	1	1	1	-1	1	0	0	1	0	0	1	0	-1	0	0	0	0	-1	-1	-1	-1	-1	0	0	-1	0	0	0	0	1	1	1	1	1	-1	-1	1	0	-1	0	0	0	0	0	1	1	-1	1	1	-1	1	-1	-1	1	-1	-1	1	1	0	0	-1	1	1	-1	-1	1	-1	0	0	1	-1	1	1	-1	0	-1	-1	1	-1	0	0	1	-1	1	-1	1	1	0	-1	1	-1	-1	-1	-1	-1	1	0	0	0	0	1	0	0	-1	0	-1	0	1	1	0	0	1	0	-1	0	0	0	-1	0	-1	-1	1	1	1	0	-1	0	-1	1	-1	1	0	0	0	0	1	1	-1	1	0	0	1	0	0	0	-1	-1	1	-1	1	-1	1	0	1	-1	1	-1	-1	0	1	-1	1	-1	-1	0	1	0	-1	1	-1	1	-1	0	0	1	1	0	-1	1	1	0	-1	-1	0	-1	-1	1	1	1	0	1	-1	0	1	-1	0	-1	-1	-1	-1	0	0	-1	1	-1	0	-1	-1	1	0	0	1	1	-1	1	1	-1	-1	0	0	0	0	1	1	0	0	-1	-1	1	0	0	0	0	1	0	0	0	1	1	0	-1	0	0	1	-1	1	-1	1	1	0	1	1	1	-1	-1	-1	1	-1	1	1	1	1	0	-1	-1	-1	1	-1	1	0	1	1	-1	1	1	1	0	-1	0	1	1	0	0	1	-1	1	-1	-1	-1	-1	1	0	-1	0	1	0	-1	-1	1	-1	0	0	-1	-1	0	0	-1	-1	0	1	0	-1	1	1	-1	-1	-1	1	1	0	1	-1	1	1	-1	0	-1	-1	-1	1	0	0	0	0	0	0	0	1	0	-1	1	1	1	1	-1	1	0	1	-1	1	1	-1	1	0	1	-1	-1	-1	0	1	0	-1	0	-1	1	1	-1	0	0	1	1	1	1	0	1	0	-1	-1	1	1	1	-1	-1	-1	-1	1	0	-1	0	-1	1	1	1	-1	0	0	0	1	1	-1	1	0	-1	0	-1	1	0	1	-1	0	1	0	-1	0	1	-1	-1	0	0	1	1	0	1	0	1	-1	1	1	0	-1	-1	0	0	0	-1	-1	-1	0	1	-1	0	1	0	1	1	0	1	-1	1	1	1	-1	-1	0	1	-1	-1	1	-1	-1	1	1	1	1	-1	-1	1	1	1	0	-1	-1	-1	1	1	1	0	1	1	0	1	-1	1	-1	0	1	1	1	-1	1	-1	1	-1	1	0	-1	-1	1	1	0	0	0	-1	0	0	1	1	-1	1	0	0	1	-1	1	1	1	1	0	-1	0	0	1	1	-1	1	1	0	-1	-1	1	-1	-1	1	1	0	1	1	0	1	-1	-1	0	-1	0	0	0	1	1	1	-1	0	0	0	-1	0	1	1	1	1	0	-1	1	0	-1	1	0	0	0	0	0	-1	1	-1	-1	-1	-1	0	0	0	0	0	0	1	1	-1	0	1	0	1	-1	1	1	0	-1	0	0	0	-1	0	0	1	1	1	0	-1	-1	0	1	1	1	1	1	-1	-1	0	-1	0	1	-1	0	0	1	-1	-1	1	-1	0	1	-1	1	-1	1	1	1	0	-1	-1	1	-1	0	-1	-1	-1	-1	-1	0	1	1	-1	-1	0	-1	0	0	1	0	0	1	1	0	0	0	0	1	0	1	0	-1	0	-1	-1	0	0	0	0	0	0	1	1	0	0	0	0	-1	0	-1	0	1	-1	0	0	-1	0	0	1	-1	-1	-1	-1	-1	1	1	-1	-1	0	0	0	0	0	0	-1	0	-1	-1	-1	-1	1	1	-1	-1	1	0	-1	1	1	0	0	1	1	-1	-1	0	-1	0	0	1	-1	0	0	1	1	1	-1	0	1	0	0	1	0	-1	0	-1	0	-1	1	-1	-1	-1	1	1	1	1	0	1	-1	0	-1	-1	1	0	1	-1	1	-1	1	-1	0	0	0	1	0	0	-1	-1	0	1	1	1	-1	1	0	1	-1	1	1	-1	1	0	1	1	1	1	0	0	-1	1	0	0	1	-1	0	1	-1	-1	1	-1	-1	0	1	1	0	-1	0	0	1	0	1	-1	-1	-1	1	-1	1	-1	-1	0	0	0	1	-1	0	1	0	0	0	1	1	-1	-1	1	1	1	0	0	-1	1	0	1	0	1	0	0	-1	1	1	-1	0	0	-1	0	0	-1	1	0	-1	0	0	0	1	-1	-1	0	1	1	0	1	0	0	0	0	-1	1	1	1	1	-1	0	0	0	0	1	-1	-1	-1	1	-1	0	0	0	0	-1	-1	1	-1	1	-1	-1	-1	1	-1	1	1	1	0	-1	0	-1	1	-1	0	-1	0	1	0	0	-1	1	-1	-1	-1	-1	0	-1	1	0	0	0	0	-1	-1	1	1	1	1	1	1	1	-1	0	0	-1	0	0	0	0	1	0	-1	-1	1	0	-1	1	0	-1	-1	1	0	0	1	0	1	0	-1	-1	-1	-1	-1	1	0	0	1	-1	1	-1	1	1	1	0	0	0	1	0	0	0	0	0	0	-1	-1	1	-1	0	-1	0	0	0	1	0	0	0	0	0	0	-1	0	0	0	0	-1	0	0	0	0	0	1	1	0	-1	0	0	0	-1	0	-1	-1	1	-1	0	0	-1	0	0	0	1	0	-1	0	0	-1	-1	-1	0	0	0	0	0	1	0	-1	-1	-1	1	-1	-1	0	1	-1	-1	-1	1	1	-1	-1	0	1	1	-1	-1	1	-1	-1	-1	-1	1	1	-1	-1	0	-1	1	0	-1	0	1	1	0	1	-1	1	1	0	0	-1	-1	1	1	1	0	-1	1	1	0	0	0	-1	0	0	0	-1	-1	1	1	-1	-1	-1	-1	-1	0	1	1	-1	1	1	-1	1	-1	1	-1	0	0	-1	-1	0	-1	1	0	0	0	0	-1	-1	-1	1	0	0	1	1	1	-1	-1	-1	1	-1	1	1	1	-1	1	1	1	-1	0	-1	-1	0	-1	1	0	0	-1	1	0	0	0	1	0	0	0	-1	0	0	-1	0	-1	-1	-1	-1	0	1	-1	-1	-1	-1	1	-1	-1	-1	-1	0	-1	-1	-1	-1	0	-1	0	1	0	0	0	1	0	-1	0	0	0	-1	1	-1	-1	-1	0	0	1	-1	0	0	0	0	0	-1	-1	1	-1	-1	0	1	0	0	0	0	0	1	1	1	-1	-1	-1	-1	-1	1	1	-1	0	-1	0	1	1	1	1	0	0	1	1	-1	1	1	-1	0	0	-1	0	0	1	1	-1	0	-1	1	-1	1	-1	1	0	1	1	-1	1	-1	0	1	1	1	0	0	0	1	1	-1	0	1	0	1	0	1	0	-1	0	-1	0	-1	1	-1	0	1	1	0	-1	0	-1	0	0	1	0	1	-1	0	-1	0	-1	-1	-1	1	-1	-1	-1	-1	-1	0	0	0	-1	-1	1	1	-1	-1	-1	-1	1	1	-1	0	0	0	-1	0	-1	1	1	-1	-1	-1	-1	1	-1	0	1	-1	1	1	-1	1	0	0	-1	1	-1	0	1	0	1	1	-1	0	0	0	1	-1	1	0	-1	-1	1	1	0	-1	1	-1	-1	-1	1	0	1	1	1	1	-1	1	1	-1	1	-1	0	1	-1	0	0	0	-1	0	0	0	-1	-1	-1	0	-1	-1	-1	1	-1	1	0	-1	0	-1	0	1	-1	1	1	1	1	1	0	-1	-1	0	0	-1	1	-1	-1	1	0	-1	0	1	0	0	-1	-1	0	0	0	0	0	0	1	-1	-1	0	0	-1	-1	0	0	1	1	-1	0	-1	0	0	0	1	0	-1	1	-1	-1	0	1	-1	1	1	-1	1	1	1	-1	-1	0	0	1	1	-1	0	1	0	-1	-1	0	-1	-1	-1	-1	1	-1	0	1	-1	0	-1	1	0	1	-1	-1	0	0	0	1	-1	0	0	0	0	-1	-1	0	-1	0	1	0	1	0	1	1	-1	-1	1	0	0	1	1	1	-1	1	-1	0	-1	-1	0	0	1	1	-1	-1	0	0	0	0	0	-1	1	1	1	-1	0	0	-1	0	-1	1	-1	0	-1	1	-1	0	1	0	1	-1	1	0	0	-1	0	-1	-1	-1	-1	-1	-1	0	0	0	0	0	-1	-1	0	-1	-1	-1	1	0	0	0	-1	-1	0	0	1	-1	1	1	-1	-1	1	0	1	1	1	-1	0	0	-1	0	-1	1	1	-1	0	-1	-1	0	1	0	0	0	-1	0	0	-1	-1	1	-1	1	1	1	0	0	1	-1	-1	0	-1	-1	0	-1	-1	1	1	-1	-1	1	1	0	1	0	-1	1	1	-1	-1	-1	1	1	1	1	0	1	-1	-1	-1	1	1	-1	-1	1	0	0	1	-1	-1	-1	-1	-1	0	-1	0	1	1	1	-1	1	-1	0	1	-1	1	-1	1	1	-1	1	1	-1	-1	-1	0	0	1	-1	-1	1	0	-1	1	0	-1	1	0	-1	1	-1	1	-1	-1	0	1	-1	1	0	-1	1	-1	1	1	-1	1	-1	0	1	1	1	1	1	0	-1	-1	-1	-1	-1	0	-1	0	1	1	-1	0	-1	-1	0	-1	1	0	-1	0	1	1	1	-1	-1	1	0	0	0	1	0	0	0	-1	1	-1	1	-1	0	0	1	0	-1	0	0	0	1	1	-1	0	-1	0	1	1	0	-1	0	1	1	-1	-1	1	0	0	-1	-1	0	-1	-1	1	-1	-1	1	1	1	-1	1	1	-1	-1	-1	0	0	0	-1	1	1	1	-1	1	1	0	0	1	0	1	1	1	-1	1	0	1	0	0	0	0	-1	-1	0	-1	0	0	0	1	0	-1	-1	-1	1	1	1	1	0	-1	0	1	-1	-1	-1	1	0	0	0	1	0	1	0	1	-1	0	1	1	1	0	0	0	0	0	1	1	1	1	-1	1	1	-1	-1	1	1	0	0	0	0	0	-1	-1	-1	-1	1	0	0	-1	-1	1	1	1	-1	-1	-1	-1	-1	-1	0	0	-1	1	-1	-1	1	-1	1	0	0	-1	-1	0	-1	0	0	0	-1	1	1	0	0	-1	0	-1	0	0	0	-1	0	1	-1	-1	-1	1	-1	1	1	-1	1	0	0	0	0	0	-1	0	1	0	0	0	-1	1	0	0	1	0	0	0	-1	0	-1	0	0	1	-1	-1	1	1	1	1	-1	-1	-1	1	1	-1	-1	-1	1	1	-1	-1	0	0	-1	-1	1	-1	-1	1	0	1	1	0	-1	0	-1	-1	1	-1	1	0	-1	1	0	-1	0	0	1	0	0	-1	-1	0	1	-1	0	1	1	0	0	0	0	1	1	0	0	-1	0	0	0	1	0	0	-1	0	0	0	0	1	0	0	0	-1	-1	1	1	1	-1	0	1	-1	1	0	0	0	1	0	-1	-1	-1	0	1	1	-1	0	0	1	0	-1	-1	-1	-1	1	0	1	-1	-1	-1	0	-1	0	0	-1	-1	1	0	1	-1	0	1	1	0	1	-1	1	0	0	1	1	-1	-1	0	-1	-1	-1	0	1	1	1	1	1	1	-1	0	-1	1	1	-1	-1	1	-1	-1	1	0	-1	1	1	1	1	1	1	0	1	0	1	0	1	0	1	0	0	-1	1	0	-1	1	0	-1	1	1	1	-1	1	1	1	0	0	-1	0	0	0	1	0	-1	1	1	-1	-1	0	1	0	1	-1	-1	1	-1	-1	1	-1	0	0	1	-1	-1	1	1	0	-1	1	1	-1	-1	1	0	0	1	-1	-1	1	0	1	1	-1	-1	0	-1	0	0	-1	0	0	1	0	-1	1	-1	0	1	0	0	0	-1	0	0	1	0	-1	1	0	1	1	-1	-1	-1	1	0	1	1	1	-1	1	-1	-1	1	1	-1	1	1	1	0	-1	-1	0	-1	0	0	0	1	1	-1	1	-1	-1	-1	1	0	1	1	1	0	0	-1	0	1	1	0	0	0	0	0	0	0	0	-1	1	-1	1	-1	1	1	1	1	1	0	0	1	0	-1	0	1	-1	1	0	0	1	0	1	0	0	0	-1	-1	1	0	0	-1	-1	-1	-1	1	1	-1	1	-1	0	1	1	1	1	0	1	0	1	-1	1	1	-1	-1	1	0	0	1	-1	0	1	0	0	0	0	0	1	-1	1	-1	0	-1	0	1	0	0	-1	-1	0	-1	1	-1	0	-1	1	0	1	-1	-1	-1	-1	0	1	-1	1	-1	1	1	0	0	0	1	0	1	0	-1	0	-1	1	1	0	1	1	-1	-1	0	1	0	0	0	-1	-1	-1	0	1	-1	1	-1	0	0	1	1	-1	0	-1	1	1	1	-1	0	1	0	-1	0	0	0	1	-1	1	1	1	-1	-1	0	0	1	1	0	0	0	0	1	1	1	1	0	0	1	0	0	0	-1	1	0	0	-1	1	0	0	0	-1	1	0	1	1	0	0	-1	-1	0	0	0	-1	-1	1	0	1	0	0	-1	-1	1	-1	-1	-1	0	1	1	-1	1	0	-1	-1	0	-1	-1	-1	0	-1	1	1	0	1	1	0	1	-1	1	-1	-1	-1	1	1	1	0	-1	-1	0	-1	1	1	1	-1	1	-1	-1	0	0	0	-1	1	-1	1	-1	-1	-1	1	0	1	-1	-1	-1	1	0	-1	-1	1	0	0	0	1	0	-1	-1	1	-1	1	-1	-1	0	-1	1	1	1	-1	1	-1	1	1	1	0	-1	1	1	1	-1	1	0	1	-1	-1	-1	0	-1	1	0	-1	1	-1	1	-1	1	-1	-1	1	-1	1	-1	1	1	1	-1	-1	1	-1	0	-1	1	1	1	0	0	0	-1	1	-1	1	-1	1	0	0	-1	-1	-1	0	1	0	-1	0	1	-1	-1	1	-1	0	-1	0	-1	0	-1	1	0	-1	0	-1	-1	1	-1	1	-1	-1	-1	0	0	0	0	0	0	1	-1	1	-1	1	1	-1	1	1	-1	1	-1	1	0	0	0	0	0	-1	0	1	-1	0	-1	0	-1	-1	0	-1	0	1	-1	0	-1	1	1	-1	1	0	0	0	0	1	1	1	0	1	1	0	1	-1	-1	-1	-1	1	1	1	1	0	0	-1	-1	-1	1	-1	-1	0	0	0	0	1	0	-1	-1	-1	0	-1	1	1	0	-1	1	0	-1	-1	0	-1	-1	-1	-1	0	0	0	1	0	0	0	-1	1	0	-1	0	0	0	0	0	1	-1	-1	1	0	1	0	0	0	0	1	1	-1	-1	-1	0	-1	1	1	-1	0	0	0	0	1	0	0	0	0	0	-1	1	-1	0	0	1	-1	-1	1	0	0	-1	1	-1	1	1	-1	1	0	0	1	1	-1	1	0	0	-1	1	0	-1	1	-1	-1	-1	-1	-1	-1	1	1	0	0	0	-1	-1	0	0	0	0	0	0	0	-1	1	-1	-1	1	-1	1	-1	-1	-1	-1	-1	1	1	1	-1	0	0	1	1	1	1	-1	1	-1	-1	1	1	-1	-1	1	-1	1	-1	-1	0	0	-1	0	-1	0	0	1	0	1	0	0	-1	-1	-1	0	-1	0	0	1	0	1	1	0	1	1	0	0	0	-1	-1	1	-1	-1	-1	0	-1	1	1	1	1	1	1	1	-1	1	1	1	1	-1	-1	-1	0	1	-1	1	1	-1	1	1	-1	1	1	-1	-1	1	1	-1	-1	1	1	1	-1	0	0	0	-1	1	-1	-1	1	1	-1	-1	-1	-1	-1	0	-1	1	-1	1	-1	-1	1	-1	1	1	-1	1	1	1	1	-1	1	1	1	0	-1	0	0	-1	-1	1	0	0	1	-1	-1	1	1	0	0	0	0	0	-1	0	0	0	0	0	-1	1	0	1	1	0	-1	1	1	0	-1	-1	0	0	0	0	0	0	0	0	-1	0	-1	1	-1	1	-1	0	-1	-1	1	-1	-1	-1	1	0	1	0	0	0	-1	-1	-1	0	0	-1	-1	1	-1	0	0	-1	0	0	-1	0	0	0	0	0	-1	0	-1	1	1	0	0	0	-1	1	1	0	-1	-1	0	1	1	-1	0	-1	0	-1	-1	0	-1	1	1	-1	0	0	1	-1	0	0	0	-1	0	-1	0	0	0	-1	0	-1	0	1	1	1	1	0	1	1	1	-1	0	0	0	-1	1	1	-1	1	-1	0	0	-1	1	1	0	1	1	1	1	0	1	1	-1	-1	0	-1	0	0	1	0	0	0	1	-1	0	0	1	-1	-1	1	1	0	-1	-1	1	0	1	0	0	-1	-1	1	1	1	1	0	0	0	0	1	1	-1	0	0	1	-1	0	-1	0	0	0	-1	-1	0	1	0	0	-1	1	-1	-1	0	-1	-1	0	1	0	1	-1	1	0	1	-1	0	-1	1	1	1	1	1	-1	0	1	1	1	1	1	1	-1	1	1	-1	-1	-1	0	0	-1	1	0	0	-1	0	-1	1	0	0	-1	1	1	-1	1	0	-1	1	-1	1	-1	1	-1	1	-1	0	1	0	-1	0	0	1	1	-1	0	0	0	0	0	0	1	-1	1	0	0	0	1	1	1	0	0	1	0	0	0	0	1	0	0	1	-1	1	1	0	0	0	0	0	0	-1	1	0	0	0	-1	0	1	-1	-1	0	1	-1	0	-1	-1	1	1	0	1	1	0	1	-1	0	0	0	0	0	0	1	-1	1	-1	-1	0	0	-1	-1	-1	1	-1	-1	0	-1	-1	0	-1	-1	-1	-1	0	-1	1	-1	0	0	1	1	-1	1	1	-1	0	1	1	-1	-1	1	0	1	-1	0	0	1	-1	0	0	-1	0	-1	0	0	-1	-1	1	0	1	1	-1	-1	-1	0	0	-1	0	-1	-1	-1	0	1	-1	1	1	1	1	-1	-1	-1	0	0	0	-1	1	-1	0	0	-1	0	1	1	-1	1	-1	-1	-1	1	-1	-1	-1	-1	1	-1	1	0	-1	0	-1	0	-1	0	0	1	-1	1	1	1	1	-1	0	0	0	-1	1	0	1	0	1	1	0	0	0	1	-1	0	1	1	0	1	0	1	-1	-1	1	1	-1	-1	1	1	1	-1	1	1	1	1	-1	0	0	-1	-1	1	0	1	-1	1	-1	-1	1	0	1	0	1	0	-1	0	0	1	-1	0	0	1	0	1	0	1	1	-1	0	0	1	1	0	0	-1	-1	1	1	1	0	0	0	0	0	0	-1	-1	1	1	1	-1	0	-1	-1	0	0	0	0	0	1	-1	1	-1	1	-1	-1	-1	-1	0	1	-1	-1	1	0	0	0	0	1	-1	-1	0	-1	-1	1	0	-1	0	-1	-1	1	0	0	1	-1	0	1	-1	1	0	1	0	0	-1	0	0	0	1	-1	-1	0	0	0	0	-1	1	-1	-1	-1	-1	0	1	1	0	-1	0	1	-1	-1	1	1	1	-1	1	0	1	-1	1	1	0	0	0	1	-1	1	-1	-1	-1	-1	1	-1	-1	1	0	0	0	1	1	-1	1	0	1	1	-1	1	0	-1	0	1	-1	0	-1	1	-1	1	-1	0	0	0	0	0	1	1	-1	-1	0	0	0	0	0	0	0	0	0	0	0	-1	0	0	0	1	0	0	-1	1	0	0	0	1	1	1	1	1	1	-1	0	1	0	-1	0	-1	0	0	0	-1	1	-1	-1	0	-1	-1	1	1	-1	-1	1	0	0	0	1	0	1	-1	0	-1	1	1	0	0	0	0	0	1	-1	1	1	1	0	-1	-1	-1	-1	1	0	-1	1	1	0	0	1	0	1	0	0	0	1	1	0	-1	1	1	0	0	-1	-1	0	-1	1	1	0	0	0	0	0	1	-1	-1	-1	1	1	-1	1	0	-1	-1	1	1	1	0	0	1	-1	1	1	0	-1	1	-1	-1	1	1	0	-1	1	1	0	-1	-1	-1	0	1	0	1	-1	1	0	-1	1	0	-1	-1	1	1	1	-1	1	-1	-1	1	-1	1	0	0	0	-1	-1	0	1	1	-1	-1	1	1	-1	0	0	0	0	0	1	-1	0	0	-1	-1	1	-1	-1	-1	-1	1	1	0	-1	-1	-1	-1	-1	0	1	0	0	0	0	0	0	0	-1	0	0	0	1	0	0	0	0	0	1	0	0	0	1	1	1	0	-1	-1	1	0	0	0	0	1	1	-1	1	-1	-1	0	0	-1	1	1	1	-1	1	0	0	1	-1	0	0	-1	0	0	1	0	0	1	-1	0	1	0	-1	-1	1	1	-1	0	-1	0	0	0	0	0	0	0	0	0	0	-1	0	0	0	0	1	-1	1	0	-1	1	1	-1	0	1	1	-1	1	1	1	1	-1	0	1	0	0	1	1	1	1	0	-1	0	0	0	0	1	-1	0	0	-1	-1	-1	0	1	-1	0	-1	1	0	0	0	-1	-1	0	-1	0	-1	0	0	-1	-1	1	-1	0	1	-1	-1	0	1	1	-1	0	1	0	-1	0	1	1	-1	0	-1	0	0	1	1	-1	1	-1	-1	0	1	0	1	-1	1	1	1	-1	1	-1	1	0	1	1	0	-1	1	-1	-1	0	1	-1	1	-1	1	-1	1	0	-1	1	1	0	-1	-1	-1	1	1	-1	-1	-1	-1	0	1	0	0	0	0	0	-1	1	1	0	-1	-1	1	1	1	-1	0	-1	1	1	1	0	1	-1	0	0	0	0	1	0	-1	1	0	-1	0	-1	1	1	1	-1	0	1	1	0	-1	0	1	1	-1	-1	-1	1	1	-1	1	1	1	-1	-1	1	0	1	0	0	1	-1	-1	1	1	0	-1	0	-1	-1	-1	-1	-1	-1	0	0	0	-1	0	1	-1	1	0	1	0	0	-1	0	1	0	-1	0	0	0	0	0	0	1	0	1	1	1	-1	1	0	0	1	-1	-1	-1	1	0	-1	1	-1	1	1	0	0	0	0	0	0	-1	0	-1	-1	1	0	0	1	0	1	1	0	-1	1	0	0	0	0	0	-1	-1	0	0	-1	0	1	-1	0	0	-1	-1	1	-1	1	1	-1	1	1	1	-1	1	1	0	-1	-1	0	0	0	1	-1	1	-1	0	0	1	0	-1	1	0	0	0	-1	-1	1	-1	0	0	1	0	-1	0	0	0	1	1	0	0	1	-1	0	-1	-1	0	-1	-1	-1	-1	1	1	1	-1	-1	0	-1	1	1	0	-1	1	0	0	-1	0	0	-1	-1	-1	0	-1	1	-1	1	1	1	1	-1	-1	0	1	-1	1	-1	1	1	-1	1	-1	0	1	-1	0	0	1	-1	-1	0	0	0	0	0	1	0	0	0	-1	0	-1	-1	0	0	1	0	1	1	1	1	-1	-1	-1	1	1	0	1	-1	0	1	0	0	0	1	0	-1	-1	1	0	-1	-1	1	1	1	0	0	0	1	1	0	0	0	0	0	0	1	-1	0	1	0	1	1	-1	0	0	0	1	-1	0	0	-1	-1	0	0	-1	-1	-1	1	1	-1	0	1	0	1	0	-1	-1	1	0	1	1	-1	1	-1	-1	1	-1	-1	1	1	1	0	-1	-1	1	-1	-1	0	-1	0	-1	0	1	1	0	0	1	0	0	0	1	0	-1	1	1	1	0	0	0	1	-1	0	1	1	0	1	1	0	1	0	0	-1	1	-1	0	1	1	-1	-1	0	1	1	1	0	0	0	-1	-1	0	1	1	0	-1	0	-1	1	0	-1	-1	-1	-1	-1	1	1	-1	-1	-1	0	-1	-1	-1	1	0	-1	-1	1	0	1	1	1	-1	-1	0	-1	1	0	0	0	1	-1	-1	-1	-1	1	0	0	0	-1	-1	1	0	1	1	0	1	0	0	0	0	1	0	-1	1	0	1	1	-1	1	-1	-1	1	1	0	-1	-1	0	0	0	1	-1	0	1	0	0	1	0	0	0	0	0	0	0	0	0	1	0	0	-1	-1	1	-1	0	0	0	1	1	1	0	1	-1	-1	0	0	1	1	-1	0	0	0	1	0	1	1	-1	-1	0	0	0	0	0	-1	-1	1	1	0	0	1	-1	-1	0	0	0	0	0	1	0	1	1	0	0	0	-1	1	1	1	1	-1	0	0	0	0	0	1	1	1	1	-1	0	0	0	0	1	0	-1	-1	0	-1	1	0	1	0	1	0	1	1	-1	0	-1	1	0	-1	1	0	1	1	-1	1	1	0	1	0	0	0	-1	-1	1	1	-1	-1	-1	1	1	-1	1	0	-1	1	0	-1	1	0	-1	1	1	-1	0	1	-1	1	-1	0	1	1	-1	0	0	-1	0	1	1	0	-1	1	-1	0	0	-1	0	-1	0	0	1	-1	-1	0	0	0	0	0	1	0	1	0	0	0	0	0	-1	-1	-1	0	0	0	0	0	0	0	-1	1	-1	0	0	1	-1	0	0	0	-1	1	1	0	0	0	0	1	1	0	-1	1	1	0	0	0	0	0	0	-1	0	-1	1	0	0	0	0	-1	1	-1	1	0	-1	-1	0	0	0	-1	-1	-1	-1	0	1	-1	-1	0	0	-1	-1	-1	-1	0	0	1	0	1	0	0	0	0	0	-1	-1	-1	0	1	1	1	1	-1	-1	-1	-1	-1	-1	0	0	0	1	1	0	0	0	0	-1	0	0	-1	-1	0	1	1	1	1	1	0	-1	0	-1	-1	0	0	-1	0	1	-1	-1	0	0	-1	1	-1	-1	1	1	-1	0	0	1	0	-1	1	-1	1	0	-1	0	0	1	1	0	-1	-1	-1	-1	-1	0	0	-1	-1	-1	1	-1	-1	0	-1	-1	-1	1	1	-1	-1	1	1	-1	1	1	-1	1	1	0	0	1	0	0	0	1	1	1	-1	1	1	-1	0	1	-1	1	1	-1	1	-1	1	1	0	1	-1	-1	1	-1	-1	-1	0	-1	0	1	0	0	1	-1	1	-1	-1	1	-1	1	0	-1	0	0	-1	0	0	0	0	-1	-1	1	0	-1	0	0	-1	0	-1	-1	-1	1	-1	1	-1	-1	0	0	-1	1	-1	1	1	1	-1	-1	1	1	0	-1	-1	1	1	0	1	-1	-1	1	-1	1	1	-1	-1	-1	-1	-1	1	-1	-1	1	-1	1	-1	1	-1	-1	-1	-1	1	-1	-1	1	-1	-1	-1	-1	1	-1	-1	0	-1	0	0	0	0	1	-1	1	0	0	1	0	0	1	1	-1	1	0	0	0	1	1	0	-1	-1	-1	0	0	-1	-1	1	-1	1	-1	0	0	0	-1	1	-1	-1	1	1	-1	0	1	0	0	0	0	-1	-1	-1	0	-1	0	-1	-1	0	1	0	0	-1	0	0	0	0	-1	0	0	0	0	0	0	1	1	-1	0	1	1	0	0	0	-1	-1	0	0	-1	1	-1	-1	-1	0	0	0	0	1	1	-1	-1	-1	1	0	1	0	1	-1	-1	0	0	0	1	0	-1	1	-1	1	-1	-1	1	0	0	0	-1	-1	1	0	-1	1	0	1	-1	0	0	0	0	-1	0	0	0	1	0	1	0	1	1	0	-1	0	1	-1	1	-1	1	-1	1	-1	0	1	0	-1	1	-1	1	1	-1	-1	1	1	-1	-1	0	-1	1	-1	-1	1	-1	0	1	1	1	-1	-1	1	1	-1	-1	1	1	1	0	0	-1	1	1	0	-1	1	0	0	0	-1	1	-1	1	0	1	0	-1	1	-1	1	0	0	0	-1	1	0	-1	0	1	-1	0	-1	-1	1	1	-1	1	1	-1	1	1	0	1	0	0	0	0	1	1	-1	1	-1	0	0	1	1	1	-1	1	1	-1	0	0	1	0	1	1	1	-1	1	-1	0	-1	0	0	1	1	-1	-1	-1	-1	-1	-1	0	-1	1	1	-1	0	1	-1	0	1	-1	1	-1	1	0	0	1	0	-1	1	1	-1	1	0	0	0	-1	-1	1	1	-1	1	-1	0	-1	0	1	1	1	-1	1	0	1	1	-1	1	-1	0	1	-1	0	-1	-1	0	0	0	1	1	1	-1	1	-1	1	1	-1	0	0	1	1	1	1	0	1	1	1	1	0	-1	-1	1	-1	1	1	1	1	0	-1	-1	0	0	1	-1	1	-1	-1	1	1	0	1	-1	-1	0	1	1	1	0	0	0	0	0	1	-1	1	-1	1	0	1	1	0	-1	-1	1	0	0	1	1	1	1	1	1	0	-1	0	-1	1	0	1	-1	1	1	1	0	1	0	-1	1	0	1	-1	1	0	-1	1	0	0	0	0	0	1	-1	0	1	0	0	0	0	0	0	0	1	1	-1	1	1	1	-1	1	0	-1	1	1	1	-1	1	1	1	-1	0	-1	1	-1	1	1	1	1	1	0	-1	1	-1	-1	1	-1	1	1	-1	1	1	1	-1	1	-1	-1	1	-1	-1	1	1	0	1	-1	-1	1	0	0	-1	-1	-1	-1	0	-1	0	0	0	1	0	0	0	-1	1	1	0	1	-1	-1	1	0	-1	0	0	-1	0	-1	1	-1	1	0	-1	-1	0	1	-1	-1	1	0	0	0	0	0	-1	1	1	-1	1	1	-1	1	0	0	1	-1	-1	-1	-1	-1	0	-1	-1	1	-1	1	-1	1	0	-1	1	-1	-1	0	1	1	1	1	1	1	0	0	1	1	0	0	0	0	1	1	1	-1	-1	-1	1	-1	-1	1	0	0	0	0	0	0	0	1	0	-1	-1	-1	1	0	0	0	0	-1	-1	-1	-1	0	1	0	0	-1	0	0	0	-1	1	1	1	1	1	1	0	1	0	1	0	-1	-1	-1	1	0	0	-1	0	0	1	1	1	0	-1	-1	-1	0	0	0	1	-1	-1	0	-1	1	1	1	-1	-1	-1	1	0	-1	1	1	1	1	-1	1	-1	1	-1	0	-1	1	1	0	-1	1	0	0	-1	-1	1	1	0	0	0	0	0	1	0	1	1	-1	-1	0	0	-1	0	-1	0	0	0	-1	0	-1	1	1	0	1	1	0	0	0	1	-1	-1	-1	0	-1	0	0	0	0	-1	-1	0	1	1	0	0	1	0	0	-1	1	0	1	0	1	1	-1	-1	1	1	0	0	1	0	0	-1	-1	0
3083	2063	2852	1	4				0	1	1	-1	-1	1	-1	-1	0	0	0	0	-1	-1	-1	0	1	0	1	0	0	0	0	-1	1	0	-1	-1	1	1	1	1	0	0	0	0	1	1	0	-1	1	0	0	0	0	1	-1	-1	0	-1	0	-1	1	0	-1	1	-1	0	-1	0	0	1	1	1	-1	-1	1	0	0	-1	0	0	1	0	-1	1	1	0	-1	-1	1	1	-1	-1	1	-1	1	0	0	0	0	0	1	1	1	0	0	1	1	1	-1	0	-1	-1	0	0	-1	-1	-1	1	-1	0	-1	-1	1	1	1	0	0	0	0	0	0	-1	0	1	0	0	0	0	1	-1	1	-1	0	0	-1	1	0	-1	-1	1	-1	1	-1	1	1	1	0	1	-1	-1	1	-1	-1	-1	-1	1	-1	1	1	-1	1	-1	0	1	1	-1	1	1	1	1	1	0	1	-1	1	1	1	0	0	1	-1	-1	0	1	0	1	0	1	0	-1	-1	0	1	0	1	-1	0	-1	0	-1	0	1	0	0	-1	1	0	1	1	1	-1	-1	-1	0	1	1	-1	0	1	1	0	-1	0	-1	-1	-1	0	-1	-1	1	-1	0	-1	0	1	-1	0	0	-1	1	1	0	-1	1	1	1	0	0	-1	0	0	-1	1	0	1	-1	1	1	1	-1	0	1	1	0	-1	-1	-1	-1	-1	1	0	1	0	0	-1	1	-1	1	1	0	-1	0	0	1	-1	0	0	-1	-1	0	-1	0	-1	-1	1	0	0	-1	0	-1	1	0	1	0	-1	0	0	-1	1	-1	0	0	-1	1	-1	-1	1	0	0	0	1	0	0	-1	0	0	1	0	0	-1	-1	-1	0	0	-1	1	-1	0	0	0	0	1	-1	-1	1	1	1	-1	-1	0	0	0	0	0	0	0	0	0	0	0	0	0	0	0	0	0	0	-1	0	0	0	0	0	0	0	-1	0	-1	0	0	0	-1	-1	1	1	1	-1	0	-1	-1	0	0	-1	-1	1	-1	-1	-1	1	1	0	-1	0	-1	1	-1	1	-1	1	1	1	0	-1	1	0	-1	0	0	0	0	0	0	-1	1	1	0	0	0	0	0	0	-1	-1	0	1	0	0	-1	-1	1	-1	-1	0	0	-1	-1	1	-1	0	1	1	1	0	0	0	0	0	0	0	-1	0	0	0	1	0	0	0	1	0	0	0	1	-1	1	1	-1	0	1	1	-1	0	1	-1	0	0	0	1	0	1	0	0	1	-1	1	1	-1	1	1	-1	-1	1	1	1	-1	1	0	-1	1	0	1	-1	-1	1	-1	1	-1	-1	1	-1	1	0	0	0	0	0	1	-1	-1	0	-1	1	1	-1	1	1	1	1	-1	1	1	1	0	-1	1	1	-1	1	-1	1	1	1	1	0	1	0	-1	-1	0	1	0	0	1	0	1	0	0	0	0	0	0	0	0	0	0	1	-1	-1	1	-1	1	0	-1	0	0	-1	-1	1	0	1	-1	1	1	0	0	0	1	0	-1	0	1	-1	-1	1	-1	1	-1	0	0	0	-1	0	0	0	-1	0	0	1	1	1	-1	-1	0	0	0	0	0	0	1	0	0	0	0	1	1	-1	0	0	1	0	0	0	1	1	0	0	-1	0	-1	-1	-1	-1	1	-1	-1	0	0	1	0	0	0	1	0	1	-1	0	1	-1	1	0	-1	-1	0	-1	-1	-1	-1	1	-1	0	0	1	-1	1	1	0	-1	-1	1	-1	0	-1	1	0	-1	-1	-1	0	1	-1	-1	-1	-1	0	0	0	-1	-1	1	0	1	1	1	1	-1	1	-1	1	-1	1	-1	0	1	1	0	-1	0	1	-1	-1	0	0	-1	0	0	0	0	0	0	-1	0	1	1	0	-1	1	-1	1	0	1	0	-1	1	-1	-1	0	1	0	1	-1	1	1	1	1	-1	0	1	1	1	-1	-1	0	-1	-1	0	0	-1	1	0	0	1	-1	0	1	-1	-1	-1	0	1	1	-1	1	1	1	-1	-1	1	-1	-1	-1	-1	1	0	1	0	1	1	0	-1	-1	1	-1	0	0	1	-1	-1	0	1	-1	1	0	0	1	0	0	-1	1	0	0	1	0	-1	0	0	1	0	0	-1	0	1	0	0	1	0	0	1	-1	-1	1	1	1	1	0	0	0	1	1	1	-1	0	0	1	-1	1	-1	-1	-1	1	-1	-1	-1	0	0	0	1	-1	-1	1	1	1	0	1	-1	1	1	1	-1	0	1	-1	1	1	0	1	1	-1	-1	-1	0	-1	-1	-1	1	0	1	1	0	0	-1	1	1	-1	-1	-1	0	-1	1	-1	0	0	0	1	0	0	1	-1	1	1	0	1	-1	1	-1	0	0	0	0	0	0	1	-1	0	-1	-1	-1	-1	-1	0	1	0	0	0	0	-1	0	-1	-1	0	1	1	-1	0	0	0	1	0	-1	-1	1	0	-1	-1	0	0	1	0	-1	0	0	0	0	0	-1	1	-1	1	0	1	0	1	0	1	1	-1	1	-1	1	0	0	0	1	0	-1	1	1	0	1	1	0	-1	-1	-1	1	-1	1	0	0	1	0	0	0	1	-1	-1	1	0	1	0	-1	-1	0	-1	1	1	0	-1	-1	1	-1	-1	-1	1	-1	0	-1	1	-1	0	1	-1	0	-1	1	0	1	1	-1	-1	-1	-1	1	1	1	-1	-1	1	1	1	0	-1	1	-1	1	1	1	-1	0	-1	-1	0	0	-1	0	-1	1	0	-1	1	1	1	1	-1	-1	1	1	0	1	-1	-1	1	1	0	0	0	1	0	1	-1	1	-1	-1	0	-1	1	0	1	0	-1	1	-1	-1	1	-1	-1	-1	-1	1	1	1	-1	1	0	-1	0	1	1	1	-1	0	-1	0	-1	0	0	1	1	0	0	1	-1	1	0	-1	1	0	1	0	0	-1	1	-1	1	1	1	1	-1	0	0	0	-1	1	-1	0	-1	0	0	-1	0	1	-1	-1	1	1	1	-1	-1	1	-1	1	-1	0	1	-1	0	0	-1	0	1	-1	1	0	-1	0	-1	0	0	0	0	-1	0	1	1	0	0	-1	-1	-1	-1	1	1	0	1	1	-1	1	1	-1	1	1	1	1	-1	-1	-1	1	-1	1	-1	-1	0	0	0	1	0	1	0	0	-1	0	0	0	1	0	0	-1	1	1	0	-1	0	1	-1	0	-1	1	-1	0	0	1	-1	-1	-1	-1	-1	0	0	0	0	-1	-1	0	0	-1	0	0	0	-1	-1	-1	1	1	1	1	1	1	-1	-1	0	-1	0	1	-1	0	-1	1	0	1	1	1	1	1	-1	1	-1	1	0	1	-1	-1	0	0	0	-1	-1	-1	1	-1	1	-1	0	1	1	-1	-1	-1	-1	0	0	0	0	0	-1	1	1	1	1	0	-1	0	0	0	1	1	1	0	-1	1	1	-1	0	0	0	0	0	1	0	0	0	1	-1	-1	-1	0	0	-1	1	1	-1	-1	0	-1	-1	1	1	1	1	1	1	-1	1	0	-1	1	1	0	1	-1	1	0	1	0	0	-1	0	1	1	1	-1	-1	0	1	-1	1	0	-1	1	1	1	-1	-1	1	-1	-1	-1	0	1	-1	1	-1	1	-1	0	-1	0	1	0	1	1	0	0	0	-1	0	-1	1	0	1	0	0	0	0	1	1	1	1	0	1	0	-1	1	1	1	1	1	1	-1	-1	-1	1	1	-1	0	1	-1	0	-1	1	0	0	0	1	0	-1	-1	1	-1	-1	1	-1	0	1	-1	-1	0	0	1	0	1	0	0	1	0	0	0	-1	-1	1	-1	1	1	1	0	-1	0	-1	-1	0	0	-1	0	-1	-1	0	0	-1	-1	-1	-1	1	0	0	-1	-1	1	-1	-1	1	0	1	1	0	1	-1	1	0	1	-1	1	1	-1	-1	1	0	0	1	1	0	-1	-1	0	0	-1	-1	0	0	-1	0	-1	1	1	-1	0	-1	-1	1	-1	-1	1	-1	-1	-1	-1	0	-1	1	0	1	-1	-1	-1	1	-1	-1	0	-1	1	-1	-1	1	1	-1	1	1	0	0	1	0	0	-1	1	-1	1	1	-1	-1	-1	-1	-1	-1	1	1	0	0	0	1	0	1	1	1	-1	0	-1	0	-1	0	1	-1	-1	1	1	-1	0	-1	-1	1	0	1	1	1	1	-1	0	0	1	-1	1	-1	-1	1	1	-1	-1	1	-1	-1	0	-1	1	-1	1	-1	0	-1	-1	0	-1	1	1	-1	-1	1	1	1	0	-1	-1	-1	1	-1	1	1	1	0	-1	1	-1	1	-1	0	0	1	0	0	1	0	0	0	0	-1	-1	0	-1	1	0	0	-1	0	0	0	1	0	-1	0	1	-1	0	0	1	0	1	1	1	-1	-1	-1	1	1	-1	1	0	0	1	0	1	1	0	-1	1	1	-1	0	-1	1	1	1	-1	1	-1	-1	1	1	1	-1	1	-1	0	0	0	1	0	-1	-1	0	-1	0	1	-1	-1	1	-1	1	-1	-1	1	0	0	1	0	0	0	-1	-1	0	0	0	-1	1	0	-1	0	1	-1	1	1	-1	-1	0	0	0	0	1	0	0	1	0	-1	0	1	1	0	0	0	-1	-1	1	-1	1	0	1	1	1	1	0	0	0	-1	1	1	1	-1	-1	1	-1	1	1	-1	-1	1	0	0	0	-1	0	-1	1	-1	0	1	-1	1	1	0	-1	1	-1	-1	1	-1	1	1	-1	0	1	0	-1	1	0	1	0	0	1	-1	1	0	0	0	0	1	0	0	0	-1	1	0	-1	-1	-1	1	-1	0	1	-1	1	0	0	1	1	1	0	-1	-1	-1	0	-1	1	0	0	-1	-1	-1	1	0	-1	-1	1	-1	1	1	-1	-1	0	-1	1	0	1	-1	1	-1	1	1	-1	1	-1	-1	-1	1	-1	1	1	-1	0	0	1	0	-1	-1	1	0	1	0	0	1	-1	1	-1	0	1	-1	1	1	1	0	0	0	1	1	0	1	0	1	-1	1	1	1	1	0	1	0	1	-1	1	1	0	1	1	1	0	1	-1	-1	-1	1	1	-1	1	-1	-1	-1	1	-1	-1	-1	-1	1	1	1	0	0	-1	0	0	0	0	1	-1	-1	-1	-1	-1	1	1	1	-1	-1	0	1	-1	-1	1	-1	1	-1	-1	1	-1	1	1	1	1	1	-1	0	0	0	0	0	1	1	0	-1	-1	1	-1	0	0	0	0	0	-1	0	1	1	0	-1	-1	-1	-1	0	1	-1	1	1	1	0	1	0	0	0	0	0	0	0	0	0	1	0	1	0	1	-1	-1	0	0	1	-1	0	1	0	0	1	-1	0	0	-1	1	0	-1	-1	0	0	0	0	-1	0	0	-1	-1	-1	1	-1	0	-1	1	-1	-1	-1	1	0	0	-1	1	0	-1	-1	-1	1	1	0	0	0	0	-1	0	-1	0	-1	-1	1	-1	-1	0	1	1	1	0	-1	-1	-1	1	-1	0	1	-1	-1	0	1	-1	1	-1	1	1	-1	-1	1	1	-1	-1	1	1	0	0	0	0	-1	-1	1	-1	1	-1	0	-1	0	1	-1	0	-1	-1	1	1	0	1	0	0	0	-1	-1	0	-1	1	-1	1	0	0	-1	-1	-1	-1	-1	-1	0	1	0	0	-1	0	1	1	0	0	0	-1	1	1	-1	-1	1	0	-1	0	1	0	-1	0	1	1	1	1	1	1	1	1	-1	1	-1	0	0	1	-1	0	0	-1	1	1	1	1	-1	-1	-1	1	0	0	1	-1	0	1	0	1	1	-1	-1	1	1	-1	1	0	0	0	-1	1	0	-1	-1	-1	0	0	-1	0	1	0	-1	1	0	1	0	1	1	1	-1	-1	0	1	-1	1	-1	0	0	1	-1	0	0	0	0	0	0	1	-1	-1	1	-1	-1	-1	1	0	1	-1	-1	0	-1	1	1	-1	-1	1	-1	-1	-1	1	0	1	-1	-1	0	-1	0	-1	0	1	1	0	-1	1	-1	-1	1	0	-1	0	-1	1	1	0	1	1	0	-1	-1	-1	0	-1	1	-1	0	1	0	-1	-1	0	-1	0	1	-1	1	0	0	0	0	-1	0	-1	0	-1	1	-1	-1	-1	0	0	-1	-1	-1	-1	-1	1	0	1	0	0	1	-1	-1	1	0	0	0	0	1	0	0	1	0	1	0	0	0	0	0	0	1	-1	0	0	0	-1	-1	-1	1	1	1	0	0	-1	1	1	-1	0	0	0	-1	-1	-1	1	-1	1	0	0	1	1	-1	-1	1	0	-1	-1	1	-1	1	0	0	1	1	-1	-1	0	0	-1	1	1	-1	0	-1	-1	1	1	1	-1	0	0	0	-1	0	0	-1	-1	-1	1	-1	1	1	0	-1	-1	0	1	-1	1	1	0	1	0	0	0	-1	-1	1	0	1	-1	1	1	0	-1	0	1	1	0	-1	-1	0	-1	0	1	1	1	-1	0	-1	-1	0	-1	-1	1	0	0	1	0	0	0	-1	1	1	-1	0	-1	-1	-1	-1	1	0	0	1	-1	0	1	1	-1	-1	1	0	0	-1	-1	0	1	-1	0	0	-1	1	1	1	1	0	-1	0	1	1	0	1	-1	1	-1	-1	0	0	0	-1	1	-1	-1	1	0	1	1	-1	-1	-1	-1	0	0	1	1	-1	-1	1	-1	1	-1	0	0	0	-1	0	1	1	-1	1	0	1	1	1	-1	1	1	-1	-1	1	-1	-1	0	1	-1	-1	1	0	0	1	1	1	-1	-1	-1	0	0	-1	-1	-1	-1	1	0	0	1	0	1	-1	-1	1	1	1	-1	0	-1	-1	1	-1	0	0	-1	0	1	1	-1	-1	1	-1	1	1	-1	-1	1	0	0	1	1	1	-1	1	-1	-1	-1	-1	0	0	0	1	1	1	0	-1	0	0	1	1	1	1	-1	1	-1	-1	1	-1	1	0	1	1	-1	1	1	1	-1	-1	1	-1	-1	0	0	1	-1	1	1	-1	0	0	1	0	1	-1	-1	0	1	0	0	0	0	-1	1	0	0	0	0	1	0	-1	-1	-1	0	0	0	0	0	-1	-1	0	1	0	-1	0	1	1	0	-1	1	-1	-1	1	-1	1	1	1	-1	0	-1	-1	0	-1	-1	0	0	0	0	1	1	-1	-1	-1	-1	1	-1	-1	1	-1	1	0	0	1	0	-1	1	-1	1	0	-1	-1	-1	0	-1	0	1	-1	0	1	1	0	-1	1	-1	-1	-1	-1	-1	-1	1	0	0	0	1	-1	-1	1	1	-1	1	1	-1	0	1	0	1	-1	1	-1	0	0	0	0	-1	0	0	0	-1	0	0	1	-1	-1	-1	-1	0	1	-1	-1	0	0	0	-1	-1	-1	0	1	-1	-1	1	-1	0	0	-1	0	-1	1	1	-1	-1	-1	-1	-1	1	1	1	0	-1	-1	0	0	0	0	-1	-1	0	-1	0	-1	1	0	1	-1	1	1	1	0	-1	0	-1	1	-1	-1	-1	1	1	-1	0	1	0	-1	1	0	1	1	1	1	0	-1	-1	1	1	1	1	1	-1	0	0	1	-1	1	0	1	1	-1	0	-1	1	0	0	0	-1	-1	1	1	-1	0	1	-1	0	-1	1	-1	-1	0	0	-1	-1	-1	-1	0	0	1	0	1	0	-1	-1	0	0	1	-1	0	1	1	1	1	0	1	0	0	0	1	1	1	1	1	-1	-1	1	-1	-1	1	-1	-1	1	-1	1	0	1	-1	0	1	-1	-1	-1	-1	-1	-1	-1	1	1	1	0	1	-1	0	1	0	1	-1	-1	0	0	1	0	-1	1	1	1	-1	-1	1	0	1	0	1	0	-1	-1	0	-1	1	1	1	0	1	0	-1	0	-1	-1	0	0	0	0	0	0	0	-1	1	1	0	0	0	0	0	0	1	-1	1	1	1	1	-1	1	0	0	1	0	0	1	0	0	1	-1	-1	-1	0	1	-1	0	1	1	0	0	-1	1	1	-1	-1	1	0	-1	0	0	0	1	-1	-1	1	0	0	0	-1	-1	1	-1	1	1	0	0	-1	1	0	0	1	1	1	0	0	1	1	1	-1	0	0	0	0	0	0	0	0	0	-1	-1	1	-1	-1	1	-1	0	-1	1	-1	-1	1	0	-1	-1	0	0	-1	1	0	0	-1	0	1	0	1	-1	0	0	1	0	0	-1	0	-1	-1	-1	-1	-1	0	0	0	-1	-1	-1	-1	0	1	-1	0	1	1	-1	0	-1	1	0	0	-1	-1	-1	-1	1	1	1	1	1	-1	0	1	0	0	-1	-1	-1	-1	-1	-1	1	0	0	0	-1	1	0	0	0	-1	1	1	-1	0	0	0	0	0	0	0	0	0	0	-1	-1	-1	-1	1	1	0	0	0	0	0	-1	-1	-1	1	-1	0	0	-1	0	-1	1	-1	1	-1	1	0	0	-1	-1	-1	-1	-1	-1	0	1	-1	-1	-1	1	1	1	0	0	0	1	1	1	-1	1	1	0	-1	1	-1	1	-1	1	1	1	-1	-1	-1	0	0	1	-1	0	0	1	0	0	0	1	1	1	-1	0	1	0	1	-1	0	0	-1	0	-1	0	0	0	0	-1	0	-1	0	0	0	1	0	-1	1	-1	1	-1	-1	-1	-1	1	1	-1	-1	1	-1	0	1	1	0	0	0	1	1	1	1	-1	-1	1	1	-1	0	1	1	-1	-1	1	1	-1	1	-1	-1	-1	1	1	-1	1	-1	1	-1	-1	-1	1	1	-1	-1	1	0	1	-1	-1	0	0	-1	1	-1	1	-1	1	-1	1	-1	-1	1	-1	-1	1	1	-1	-1	-1	-1	0	1	0	-1	1	0	1	1	-1	-1	0	-1	1	-1	1	1	1	1	-1	-1	1	-1	0	1	1	1	-1	-1	1	0	-1	1	0	-1	-1	0	0	-1	1	1	-1	1	-1	1	-1	-1	1	1	-1	-1	-1	1	0	0	0	1	0	0	1	-1	-1	-1	-1	-1	1	-1	-1	1	1	1	1	-1	0	0	1	1	0	0	0	1	1	1	-1	-1	0	1	-1	-1	1	-1	0	0	-1	0	-1	1	1	1	1	-1	-1	-1	1	1	-1	1	1	-1	1	-1	0	-1	1	1	0	1	0	0	1	0	-1	1	1	0	1	-1	1	-1	0	0	-1	1	0	1	1	1	-1	-1	1	-1	1	1	0	0	1	1	1	-1	-1	-1	0	0	1	1	0	0	-1	-1	1	-1	-1	1	-1	-1	1	-1	1	-1	1	-1	0	1	-1	0	0	0	-1	-1	1	1	1	1	-1	-1	0	-1	0	1	-1	1	-1	1	1	0	1	-1	-1	1	0	0	0	-1	-1	0	0	-1	1	-1	-1	-1	1	1	1	1	0	1	1	0	0	1	1	-1	-1	1	0	0	1	-1	0	1	0	1	-1	0	-1	0	0	0	0	-1	-1	-1	1	1	-1	1	0	-1	-1	-1	0	1	0	-1	-1	0	0	0	-1	1	-1	-1	0	0	-1	-1	1	1	1	-1	-1	1	1	-1	0	1	0	1	-1	1	-1	1	-1	-1	-1	-1	1	-1	-1	1	0	1	1	-1	1	1	-1	0	-1	-1	1	-1	-1	1	0	-1	0	-1	0	0	-1	1	1	-1	0	0	-1	0	0	0	0	1	1	1	0	-1	-1	-1	0	-1	0	0	1	-1	-1	-1	0	1	1	-1	-1	-1	-1	-1	1	1	-1	-1	-1	-1	1	-1	1	0	0	0	0	1	1	-1	1	1	-1	0	1	1	-1	-1	-1	-1	0	-1	-1	1	-1	0	-1	-1	0	-1	-1	-1	0	0	1	0	0	-1	-1	1	1	1	0	1	-1	0	1	0	0	0	0	0	0	1	-1	1	0	1	0	0	0	0	0	0	0	-1	0	1	1	-1	0	-1	-1	0	1	0	-1	0	0	-1	-1	0	-1	-1	-1	-1	0	0	1	0	0	-1	1	0	0	-1	-1	0	-1	1	-1	0	-1	-1	0	0	-1	1	0	0	0	0	0	-1	-1	0	1	-1	0	-1	0	1	1	-1	1	0	0	0	1	0	1	0	1	1	0	-1	0	0	0	-1	1	1	1	0	1	-1	-1	0	-1	1	1	1	1	1	1	-1	0	0	0	0	-1	1	0	0	-1	1	1	1	1	-1	0	1	0	0	0	1	0	-1	1	0	0	0	0	0	0	0	0	0	0	0	0	0	0	0	1	1	-1	1	-1	0	0	0	1	1	0	-1	1	0	0	0	0	0	1	-1	1	-1	-1	1	1	1	1	-1	1	0	1	1	0	0	1	1	0	0	0	0	1	0	1	-1	0	1	-1	0	0	0	0	1	0	0	-1	0	-1	1	0	-1	1	1	0	1	1	1	1	1	-1	0	1	-1	-1	-1	-1	-1	-1	0	0	1	-1	1	1	-1	1	-1	-1	1	-1	-1	1	0	0	-1	0	0	1	-1	-1	1	0	0	0	1	-1	1	0	0	-1	-1	-1	1	-1	1	0	1	-1	1	-1	0	1	0	-1	1	0	-1	-1	0	-1	1	1	-1	-1	1	1	-1	0	-1	1	-1	1	1	1	1	1	1	-1	-1	1	1	-1	-1	-1	-1	-1	1	-1	1	1	-1	1	-1	0	1	0	1	-1	1	1	1	-1	-1	1	-1	-1	1	0	0	0	0	-1	0	-1	1	0	1	0	1	-1	0	-1	0	0	1	1	1	0	-1	0	0	0	0	1	0	0	-1	1	1	1	0	0	0	1	0	0	0	0	0	-1	0	0	0	0	0	0	0	0	0	0	1	-1	-1	1	0	0	1	-1	1	-1	1	-1	1	1	1	-1	1	1	0	1	1	-1	-1	0	0	0	0	0	1	0	1	-1	-1	1	0	0	0	0	1	0	0	0	0	0	0	-1	-1	-1	1	0	1	-1	0	1	0	1	0	0	-1	0	0	0	-1	0	-1	1	0	0	-1	-1	-1	1	-1	0	0	0	0	0	1	1	0	0	-1	-1	-1	1	-1	1	1	1	1	-1	-1	-1	-1	1	-1	-1	1	1	0	0	1	0	-1	1	0	-1	-1	0	0	0	-1	1	1	0	-1	1	0	0	0	0	0	1	-1	1	-1	1	0	-1	0	-1	0	0	0	0	1	0	0	1	0	0	0	-1	0	0	0	0	0	-1	0	1	1	-1	1	1	-1	1	-1	1	-1	-1	-1	1	0	1	-1	0	-1	1	1	-1	1	-1	1	1	1	1	1	1	0	-1	-1	1	1	1	-1	-1	-1	-1	1	0	-1	-1	-1	1	1	1	0	1	0	-1	0	1	-1	1	-1	-1	0	-1	1	0	1	-1	0	1	0	-1	0	0	-1	-1	-1	1	1	0	0	1	0	1	0	1	1	0	-1	-1	1	-1	-1	-1	-1	0	0	-1	-1	1	1	0	1	1	0	1	-1	1	0	-1	0	0	0	1	-1	1	-1	-1	1	-1	1	1	0	0	0	-1	0	0	0	0	-1	0	1	0	1	-1	0	1	1	0	-1	0	0	1	1	1	0	0	0	1	0	0	0	0	0	0	0	0	-1	1	-1	-1	-1	0	1	1	-1	1	0	1	0	-1	1	1	1	1	0	0	0	0	1	0	-1	0	0	-1	-1	1	1	0	-1	1	1	0	0	1	0	0	0	1	1	-1	0	1	-1	-1	0	-1	1	1	0	-1	-1	0	-1	1	1	-1	-1	1	0	-1	-1	1	0	0	0	0	0	1	0	0	-1	1	0	0	0	0	0	0	0	1	1	-1	0	0	0	0	-1	1	1	0	-1	0	0	0	-1	0	0	1	0	1	-1	-1	-1	-1	1	0	-1	1	0	0	-1	0	-1	0	1	-1	-1	1	1	-1	1	1	-1	-1	0	-1	1	0	0	0	1	1	-1	0	0	0	-1	0	-1	0	0	0	1	1	1	-1	-1	0	-1	-1	-1	-1	1	0	0	1	1	0	1	1	-1	1	1	1	1	-1	-1	-1	-1	0	0	0	0	1	0	1	-1	0	0	0	-1	0	0	0	-1	0	1	0	-1	-1	-1	1	-1	-1	-1	-1	0	1	0	0	0	-1	1	0	0	0	0	-1	0	-1	0	0	-1	0	0	-1	1	1	-1	0	-1	1	1	0	1	1	-1	0	0	-1	-1	1	1	0	0	0	0	1	1	0	-1	-1	1	1	0	-1	-1	1	-1	1	-1	1	0	1	-1	1	1	1	1	0	1	1	1	-1	-1	1	0	0	-1	1	-1	1	-1	1	0	0	1	0	0	-1	-1	1	1	0	-1	0	1	0	0	0	1	0	-1	1	1	0	1	1	0	0	-1	-1	1	0	1	1	-1	1	1	1	-1	1	-1	-1	1	-1	1	0	1	1	1	1	0	0	0	-1	0	0	-1	1	0	0	0	1	0	1	0	0	1	-1	0	-1	-1	1	-1	0	0	-1	1	1	0	-1	1	-1	0	-1	1	1	1	-1	1	1	-1	0	0	0	0	1	0	0	-1	-1	1	1	-1	1	-1	-1	1	1	1	1	0	0	0	0	-1	0	1	0	1	1	0	-1	1	0	-1	1	-1	-1	-1	1	-1	1	1	1	-1	-1	-1	0	-1	1	-1	0	1	-1	0	0	1	0	0	0	-1	0	0	0	0	-1	-1	1	-1	-1	0	1	-1	0	0	0	1	0	0	0	0	0	0	-1	-1	0	1	1	1	1	1	0	0	0	0	-1	0	-1	0	0	0	-1	0	0	1	-1	-1	1	-1	-1	1	1	1	0	-1	1	0	0	-1	0	1	-1	0	0	0	0	1	-1	-1	-1	1	1	0	-1	0	1	-1	1	1	1	-1	1	-1	1	1	1	-1	1	1	1	1	1	-1	0	0	0	1	0	0	-1	0	-1	1	-1	-1	-1	0	-1	0	0	-1	1	1	0	0	-1	1	0	-1	1	1	-1	0	0	-1	0	0	-1	0	0	0	0	0	1	0	-1	-1	0	0	-1	1	1	1	-1	-1	-1	0	1	0	-1	0	0	-1	-1	-1	0	1	-1	-1	0	0	-1	0	0	0	-1	0	-1	-1	0	1	0	1	0	-1	0	0	0	0	1	1	1	1	-1	0	1	0	1	0	-1	1	1	1	1	-1	1	0	0	1	-1	-1	0	0	-1	0	0	1	0	-1	-1	-1	-1	-1	0	0	1	1	0	0	0	0	0	0	0	1	0	-1	-1	0	0	1	-1	-1	-1	1	0	0	0	0	-1	0	1	1	1	-1	-1	-1	0	0	-1	0	0	0	1	1	1	-1	1	-1	-1	-1	1	0	0	-1	1	1	0	-1	-1	1	1	1	-1	1	-1	-1	-1	1	-1	-1	-1	-1	1	1	0	-1	-1	-1	1	-1	-1	-1	-1	0	-1	-1	-1	-1	-1	0	-1	0	-1	0	0	1	0	-1	-1	0	-1	1	-1	0	-1	-1	0	0	1	-1	0	0	0	0	1	0	-1	0	-1	0	0	1	0	0	1	0	1	1	1	1	-1	0	-1	0	-1	1	-1	0	1	-1	0	1	1	1	1	0	1	1	1	-1	1	1	0	-1	1	0	-1	1	1	1	-1	0	-1	1	-1	1	-1	1	1	1	1	0	1	-1	0	1	1	1	1	1	1	-1	1	-1	-1	1	1	1	0	1	1	-1	1	1	-1	-1	0	1	-1	-1	-1	-1	0	1	1	1	1	0	1	1	-1	-1	-1	-1	-1	1	-1	1	0	-1	-1	-1	-1	1	0	-1	-1	-1	1	0	-1	-1	-1	-1	-1	0	0	0	0	0	-1	0	-1	1	0	-1	-1	-1	0	1	-1	0	1	0	1	1	1	1	0	0	-1	1	-1	0	1	-1	1	0	0	-1	-1	1	0	-1	1	-1	-1	-1	1	1	-1	-1	1	-1	-1	-1	1	1	1	1	0	0	-1	1	1	0	1	0	0	1	-1	0	0	1	0	0	0	0	-1	0	-1	-1	0	0	0	0	-1	1	0	-1	0	0	0	1	-1	-1	1	0	0	-1	-1	1	0	1	1	0	1	-1	-1	1	0	-1	0	1	0	0	0	0	0	0	0	0	1	1	1	0	-1	-1	-1	0	-1	0	0	1	0	0	-1	-1	0	1	1	1	1	-1	0	-1	-1	1	1	0	0	0	-1	0	1	1	0	1	0	0	1	1	0	0	1	1	-1	-1	0	0	0	-1	1	1	0	0	0	1	1	0	1	0	1	-1	0	1	-1	0	1	-1	0	0	0	-1	-1	0	0	0	-1	0	0	-1	-1	1	1	-1	0	0	0	-1	1	1	1	0	1	0	0	-1	-1	0	-1	1	1	-1	0	0	0	-1	1	-1	-1	1	1	1	0	1	-1	1	1	0	-1	-1	0	0	0	0	-1	-1	0	1	1	1	-1	-1	1	-1	-1	0	-1	-1	-1	-1	-1	1	1	-1	-1	0	0	0	0	-1	-1	0	1	-1	1	0	-1	-1	1	1	0	1	0	0	-1	-1	-1	0	-1	1	0	1	1	-1	0	-1	1	1	-1	1	-1	-1	-1	1	1	1	1	1	0	-1	1	0	1	-1	1	1	1	-1	1	-1	0	-1	-1	1	-1	-1	1	-1	1	1	-1	-1	1	0	-1	0	1	1	1	1	-1	0	-1	1	1	1	1	1	1	-1	-1	-1	1	1	-1	-1	1	-1	0	-1	-1	1	1	-1	-1	1	-1	-1	1	1	1	-1	1	0	-1	1	0	-1	0	1	0	-1	0	1	-1	-1	0	-1	0	1	-1	-1	0	0	-1	0	0	0	1	1	-1	1	0	0	-1	0	0	1	-1	1	-1	-1	-1	1	1	1	0	1	-1	0	0	0	1	0	1	0	-1	-1	-1	-1	-1	-1	-1	0	0	0	0	-1	0	0	0	-1	1	-1	-1	1	1	0	0	0	0	1	1	1	1	1	1	1	-1	-1	1	-1	1	-1	-1	1	0	1	-1	0	-1	-1	1	1	-1	1	-1	1	1	1	0	-1	-1	1	1	-1	-1	1	-1	0	-1	0	1	-1	-1	1	-1	-1	1	1	1	-1	1	1	-1	-1	0	0	0	0	-1	1	1	1	-1	0	1	0	1	1	-1	0	1	1	-1	1	1	1	0	-1	0	1	-1	-1	0	-1	1	1	-1	1	0	0	0	0	0	1	1	1	-1	1	-1	-1	1	1	1	1	0	0	0	0	-1	0	0	1	-1	1	0	1	0	0	1	0	1	1	1	0	0	0	0	0	0	0	1	0	-1	1	-1	-1	1	0	-1	-1	-1	1	0	0	0	0	0	0	0	1	0	-1	-1	1	1	-1	1	1	0	1	-1	-1	1	0	0	0	0	-1	-1	0	-1	-1	0	-1	0	1	0	1	1	-1	1	-1	0	0	1	-1	-1	0	1	0	0	1	-1	1	1	0	0	0	1	1	0	1	-1	-1	1	0	-1	1	-1	0	-1	-1	1	0	1	0	-1	-1	-1	0	0	1	-1	1	1	0	1	1	-1	0	-1	1	1	-1	-1	0	0	1	-1	-1	0	-1	-1	-1	1	-1	0	1	-1	-1	0	1	0	-1	0	0	1	1	-1	-1	0	0	-1	0	0	1	1	-1	1	-1	-1	0	-1	0	0	0	0	-1	-1	-1	-1	1	0	0	1	0	-1	-1	0	1	1	1	0	0	-1	0	0	0	0	0	0	-1	-1	1	1	1	0	-1	1	-1	0	1	0	0	0	1	-1	0	-1	1	1	1	-1	0	-1	1	-1	-1	-1	-1	-1	1	1	1	-1	-1	-1	1	-1	0	0	0	0	1	-1	1	-1	-1	1	1	0	1	-1	0	0	0	1	1	0	-1	-1	-1	-1	0	-1	1	1	1	1	1	1	-1	0	-1	1	1	0	-1	1	-1	-1	1	1	-1	1	0	1	1	1	1	0	1	-1	1	-1	0	0	0	-1	1	-1	0	1	-1	1	-1	-1	-1	0	1	-1	1	0	0	-1	-1	1	0	0	0	1	-1	-1	1	1	-1	-1	1	1	0	1	0	0	1	-1	-1	1	-1	-1	-1	1	0	-1	1	1	-1	-1	0	1	0	0	1	0	0	-1	-1	1	1	0	0	1	-1	-1	-1	-1	0	-1	-1	0	0	1	1	0	0	-1	-1	1	1	-1	0	-1	-1	1	1	0	1	-1	1	0	1	-1	-1	0	0	-1	0	1	1	-1	1	0	-1	0	-1	0	-1	0	0	-1	-1	-1	1	-1	0	-1	0	0	1	-1	1	-1	-1	-1	1	0	0	0	1	-1	0	1	0	-1	-1	0	-1	1	1	1	-1	-1	1	0	0	1	0	-1	-1	1	1	1	1	1	-1	1	0	1	-1	0	-1	-1	-1	-1	1	-1	-1	1	-1	0	0	0	0	0	-1	-1	-1	-1	-1	1	0	0	0	0	-1	0	0	0	0	1	1	0	0	0	1	1	0	0	1	-1	0	1	-1	0	1	0	0	0	1	-1	1	0	1	-1	-1	-1	-1	0	0	0	-1	0	0	0	-1	0	0	1	-1	0	0	-1	-1	0	-1	-1	0	0	1	-1	0	0	-1	0	0	1	-1	1	0	0	0	-1	1	0	0	1	1	0	-1	0	1	0	0	-1	-1	-1	0	0	0	0	0	-1	0	0	0	1	0	1	0	-1	-1	-1	0	-1	0	-1	0	0	1	1	1	-1	1	1	1	-1	-1	0	0	0	0	-1	-1	-1	-1	-1	-1	0	1	0	0	1	0	1	-1	1	1	-1	-1	-1	0	0	0	-1	-1	1	-1	1	1	0	1	-1	0	-1	-1	-1	-1	0	1	0	0	0	-1	0	0	1	-1	-1	-1	1	0	1	-1	1	-1	0	0	-1	0	-1	-1	0	-1	1	-1	-1	1	1	-1	1	-1	1	-1	-1	-1	1	1	1	0	-1	0	1	-1	1	1	0	-1	1	1	-1	0	-1	1	-1	1	1	1	-1	-1	-1	1	1	1	0	-1	-1	1	-1	-1	-1	1	1	1	1	1	-1	-1	-1	1	0	-1	0	-1	0	0	1	0	0	-1	1	-1	0	1	1	1	-1	1	1	0	0	0	0	1	-1	0	-1	0	-1	1	-1	-1	1	-1	1	-1	1	0	0	0	-1	1	1	1	1	-1	0	-1	0	1	-1	0	1	1	1	0	-1	0	-1	1	-1	0	-1	0	-1	-1	-1	-1	-1	1	1	0	-1	1	1	-1	-1	1	-1	-1	-1	0	-1	1	-1	1	0	-1	0	-1	-1	1	0	1	-1	-1	1	0	1	1	1	1	1	1	-1	1	-1	1	1	0	1	1	-1	1	-1	1	-1	-1	0	-1	1	0	1	1	0	1	0	0	-1	0	1	-1	-1	0	-1	0	-1	0	-1	-1	1	0	-1	0	1	0	1	0	0	1	1	-1	-1	-1	-1	-1	1	1	1	1	1	0	0	0	0	-1	1	-1	0	0	0	0	1	-1	1	0	-1	-1	0	-1	1	0	0	0	-1	-1	0	-1	1	-1	-1	-1	-1	1	-1	-1	0	0	0	1	-1	1	0	-1	1	-1	-1	0	-1	1	-1	-1	1	0	0	0	0	0	0	1	0	0	0	0	-1	0	0	0	0	0	-1	1	-1	0	0	-1	-1	0	0	1	0	0	1	0	0	-1	-1	1	0	-1	0	1	-1	1	0	-1	1	0	0	1	1	0	-1	-1	0	-1	0	0	1	0	-1	0	1	-1	0	-1	1	1	1	-1	1	-1	-1	0	0	-1	0	0	0	0	-1	1	-1	0	0	-1	-1	-1	-1	-1	-1	0	0	0	1	0	0	0	0	1	1	1	-1	1	-1	0	1	0	1	-1	1	-1	1	-1	0	0	0	0	-1	0	1	1	0	1	1	-1	1	-1	-1	-1	-1	0	-1	-1	1	-1	0	-1	1	0	0	-1	1	1	0	-1	0	1	1	0	-1	-1	1	-1	1	1	-1	0	0	-1	1	0	0	0	0	-1	0	0	0	0	-1	0	0	0	1	1	-1	-1	1	0	-1	0	0	0	1	-1	0	1	0	1	-1	-1	-1	-1	-1	1	1	-1	0	0	0	0	1	-1	1	-1	1	0	-1	-1	0	1	1	-1	1	1	1	1	-1	0	1	1	0	-1	0	0	-1	0	1	-1	0	1	0	-1	0	1	1	1	1	-1	0	1	0	0	1	-1	-1	0	0	1	1	-1	-1	0	1	1	-1	1	0	1	-1	-1	1	0	0	1	1	-1	0	0	0	0	-1	0	0	0	0	1	-1	-1	0	1	1	1	0	0	0	0	0	0	0	0	-1	-1	1	1	1	1	-1	1	1	-1	-1	0	0	-1	1	-1	-1	0	-1	-1	0	1	0	-1	1	0	-1	-1	1	-1	1	1	-1	1	0	1	1	0	0	0	0	1	1	1	-1	-1	1	1	0	-1	-1	-1	-1	1	-1	1	1	-1	-1	0	1	1	1	1	0	-1	1	1	0	0	1	-1	-1	1	1	-1	0	-1	1	0	-1	1	1	1	1	-1	1	1	0	1	1	-1	-1	0	-1	0	0	-1	0	0	0	1	-1	0	0	1	0	-1	0	-1	0	-1	-1	1	-1	1	1	1	0	-1	1	0	0	0	1	0	1	1	0	-1	1	0	1	0	1	1	0	0	-1	0	1	0	1	-1	1	0	1	0	0	1	0	-1	-1	-1	-1	1	-1	1	0	-1	-1	-1	1	-1	1	0	1	1	0	0	1	1	1	1	0	1	1	-1	1	1	-1	-1	-1	1	1	-1	1	-1	0	1	1	-1	1	0	-1	-1	-1	1	-1	0	-1	1	1	1	1	-1	0	0	-1	-1	0	-1	1	-1	0	0	0	1	0	-1	1	0	0	0	-1	1	0	0	-1	0	1	1	1	0	0	0	0	0	0	0	-1	1	0	0	1	-1	1	1	1	-1	-1	1	0	1	-1	-1	0	1	-1	1	1	1	0	0	0	1	0	1	-1	0	1	0	0	1	0	-1	0	-1	0	0	-1	0	0	0	-1	-1	1	-1	0	-1	0	0	0	0	0	1	-1	-1	0	0	1	0	-1	0	-1	-1	-1	-1	0	1	0	0	0	1	0	0	0	1	0	-1	1	0	-1	1	1	1	0	0	1	-1	1	0	0	1	0	0	0	-1	0	1	-1	1	1	-1	-1	0	0	-1	-1	-1	-1	0	0	-1	1	0	0	1	1	1	0	0	-1	-1	1	1	0	1	-1	1	-1	-1	0	0	1	-1	0	-1	0	-1	1	-1	0	-1	-1	1	-1	1	0	-1	0	-1	0	-1	0	-1	1	-1	1	1	1	0	0	1	0	-1	-1	1	0	0	-1	1	1	-1	0	-1	1	-1	0	1	1	0	0	0	0	0	-1	1	1	0	-1	1	0	1	-1	0	0	1	1	1	1	1	1	-1	1	0	1	-1	0	-1	0	1	0	1	0	0	0	-1	1	0	0	0	1	1	1	-1	1	-1	-1	1	-1	1	0	-1	-1	-1	-1	0	0	0	0	-1	1	-1	-1	-1	1	0	-1	1	0	-1	0	-1	0	1	1	-1	-1	1	-1	0	0	-1	0	-1	1	0	1	0	-1	1	1	1	1	-1	-1	-1	-1	-1	1	-1	-1	1	-1	0	1	0	-1	-1	1	1	0	0	0	1	-1	0	-1	0	1	0	0	1	0	0	-1	0	0	0	1	-1	-1	1	1	1	0	0	0	0	0	0	0	1	1	-1	1	-1	-1	0	0	0	-1	1	0	0	0	1	0	0	0	0	0	1	1	0	0	0	-1	-1	0	0	0	0	0	0	1	-1	0	1	0	1	0	0	0	0	0	0	-1	0	1	0	0	-1	1	-1	1	-1	0	-1	-1	0	0	0	0	-1	0	1	-1	1	0	0	0	0	1	0	1	0	-1	-1	1	1	1	0	0	-1	1	1	0	-1	0	0	1	1	1	0	0	0	1	1	-1	0	-1	-1	1	0	-1	1	-1	-1	-1	0	-1	0	1	-1	-1	0	0	1	0	1	-1	1	0	0	1	1	0	0	0	0	1	0	0	0	1	0	0	0	-1	0	-1	-1	1	-1	-1	1	0	-1	1	0	0	0	0	0	0	0	0	0	-1	-1	1	0	0	0	0	0	0	0	0	0	0	0	-1	1	-1	-1	-1	-1	0	0	-1	0	0	0	1	0	0	0	1	1	1	0	1	1	1	0	0	-1	-1	0	1	1	1	1	1	-1	1	-1	-1	0	-1	1	-1	-1	1	1	-1	1	1	-1	0	0	1	0	0	1	0	0	0	0	0	1	0	1	-1	-1	0	1	1	-1	-1	-1	1	-1	1	-1	-1	-1	1	-1	1	0	0	0	0	0	0	0	0	0	0	0	0	0	-1	0	0	0	0	0	-1	0	-1	0	0	1	0	0	0	0	0	0	0	0	0	0	1	0	1	0	0	0	1	1	1	-1	1	1	-1	-1	0	-1	-1	1	0	0	1	-1	0	0	-1	1	1	1	-1	1	-1	-1	0	0	0	0	0	0	1	1	0	0	0	0	1	0	1	-1	0	1	0	-1	0	-1	0	0	-1	0	0	0	1	0	0	0	0	0	0	0	0	0	0	1	0	-1	0	0	0	0	0	1	-1	1	1	1	1	-1	1	1	-1	1	0	1	0	1	0	0	0	1	0	0	1	0	0	1	-1	1	-1	-1	-1	1	-1	-1	1	1	1	-1	-1	-1	-1	-1	1	-1	1	-1	-1	0	1	-1	0	-1	0	-1	0	0	1	-1	0	0	0	0	0	1	1	-1	1	-1	1	1	1	1	-1	1	0	1	-1	0	0	1	-1	1	1	1	-1	1	0	1	0	-1	-1	0	1	0	0	-1	-1	1	0	1	0	1	-1	0	0	-1	1	0	0	0	-1	-1	1	1	-1	-1	-1	0	1	1	1	1	-1	-1	1	-1	1	0	-1	-1	-1	0	1	1	-1	0	-1	0	-1	1	-1	0	0	-1	1	0	1	0	-1	-1	0	0	0	0	-1	1	1	1	-1	0	1	1	0	0	-1	0	0	0	-1	-1	1	-1	0	0	0	1	-1	-1	0	1	0	-1	0	1	0	0	0	0	-1	1	1	0	1	-1	-1	-1	0	1	0	0	-1	0	1	-1	0	-1	0	0	0	1	0	-1	0	0	0	1	-1	1	0	-1	1	-1	1	0	1	0	1	-1	0	0	0	0	0	0	1	-1	1	1	1	1	0	0	1	0	1	1	0	-1	1	0	1	1	0	0	-1	-1	1	0	-1	1	0	-1	1	1	1	-1	-1	-1	1	-1	-1	0	-1	1	-1	-1	-1	1	-1	0	0	-1	1	1	1	-1	1	1	-1	1	-1	1	-1	1	1	0	1	0	-1	-1	0	1	-1	1	1	0	0	-1	0	1	0	0	0	-1	0	0	0	0	0	1	0	-1	1	1	-1	1	0	-1	0	-1	-1	0	-1	1	1	0	-1	-1	0	-1	0	0	1	0	0	1	1	0	0	-1	0	0	-1	0	0	0	0	1	1	1	1	0	-1	1	1	0	0	0	1	1	-1	1	-1	1	1	-1	-1	0	1	0	0	-1	0	-1	-1	-1	1	1	1	1	1	0	0	0	1	0	0	1	0	0	0	-1	-1	0	-1	0	0	-1	1	0	0	1	0	0	0	1	0	-1	-1	1	-1	-1	-1	1	1	1	0	0	0	0	0	0	0	1	0	0	-1	1	-1	1	1	0	1	0	-1	0	0	0	1	-1	0	1	-1	0	0	0	-1	-1	-1	1	1	-1	0	0	1	-1	-1	0	-1	0	-1	0	1	-1	1	-1	-1	1	-1	0	1	1	0	-1	-1	-1	1	-1	-1	0	-1	1	-1	0	0	1	-1	-1	0	-1	0	1	0	-1	0	0	1	0	1	1	-1	-1	-1	1	1	1	0	0	0	0	0	-1	0	-1	1	-1	1	1	1	-1	-1	0	0	0	0	0	0	0	-1	-1	1	1	1	1	-1	0	-1	1	0	-1	-1	-1	1	-1	1	-1	-1	-1	0	0	-1	-1	-1	1	-1	0	-1	1	-1	1	1	1	-1	-1	-1	-1	1	1	-1	-1	1	-1	1	-1	0	0	1	-1	-1	0	-1	0	0	1	1	0	1	0	0	-1	1	1	1	1	0	-1	1	1	-1	1	-1	-1	1	0	1	0	-1	0	-1	0	-1	-1	1	0	1	-1	-1	-1	1	-1	1	-1	-1	1	-1	-1	1	0	-1	0	0	0	0	-1	0	1	1	0	0	-1	1	-1	0	0	-1	1	0	0	-1	-1	1	1	-1	-1	1	-1	-1	-1	-1	0	1	1	0	0	0	0	-1	0	1	-1	-1	0	1	1	0	0	0	1	0	1	1	0	1	-1	1	0	0	0	1	1	0	0	1	0	1	0	1	1	-1	1	-1	0	-1	0	-1	-1	-1	1	1	1	1	-1	1	1	0	1	1	-1	-1	1	1	1	-1	1	1	-1	1	-1	0	-1	1	1	-1	0	0	1	1	1	-1	1	1	1	0	0	0	0	0	0	0	0	0	0	0	0	-1	0	-1	0	0	0	0	0	-1	1	-1	-1	0	0	-1	0	0	1	0	-1	1	-1	-1	1	-1	0	-1	-1	-1	1	-1	-1	0	0	1	0	0	0	-1	0	1	-1	-1	1	0	0	-1	0	0	0	0	0	0	0	-1	-1	1	1	1	1	-1	0	-1	-1	-1	0	1	0	1	0	0	1	-1	0	0	1	0	1	0	0	0	0	-1	0	-1	1	-1	1	0	0	0	0	-1	0	0	0	0	-1	0	0	-1	-1	1	0	0	0	0	1	-1	0	0	0	0	0	0	0	0	0	0	-1	-1	0	-1	-1	-1	1	0	0	-1	0	1	1	0	0	0	0	0	0	0	-1	-1	1	0	0	0	-1	-1	0	0	-1	1	-1	-1	-1	1	1	1	-1	1	1	-1	0	1	-1	0	-1	-1	-1	1	0	-1	-1	1	-1	-1	1	-1	-1	1	1	-1	-1	-1	1	-1	-1	1	-1	1	-1	0	-1	1	1	1	1	0	-1	-1	-1	-1	0	0	-1	-1	0	0	-1	0	0	0	0	0	1	1	-1	-1	1	0	-1	0	0	-1	0	1	-1	1	1	0	0	1	1	0	1	-1	1	1	-1	0	1	0	0	1	0	1	-1	0	1	1	0	-1	1	0	-1	0	0	1	-1	-1	0	0	-1	1	0	0	-1	0	1	-1	1	0	-1	-1	-1	-1	1	-1	0	-1	0	-1	1	-1	0	1	-1	0	0	0	0	0	-1	1	0	0	0	0	-1	-1	0	-1	0	0	1	0	0	1	1	0	-1	-1	0	1	1	1	-1	-1	1	-1	0	1	-1	0	-1	1	0	0	0	0	1	-1	1	-1	1	0	-1	0	-1	1	-1	1	0	0	0	0	-1	-1	0	0	0	-1	1	-1	-1	0	0	0	-1	0	0	0	0	0	0	1	-1	1	-1	-1	-1	0	0	1	-1	0	-1	0	0	0	0	1	-1	1	0	1	1	0	-1	1	-1	-1	-1	1	1	0	-1	1	-1	1	-1	1	-1	-1	-1	-1	0	-1	0	1	-1	1	1	-1	-1	1	0	1	-1	1	-1	1	1	1	0	0	0	0	0	0	1	0	-1	0	0	-1	-1	0	-1	0	0	0	-1	0	0	0	-1	1	-1	0	0	-1	1	-1	0	1	0	0	-1	-1	1	0	0	0	0	1	-1	1	-1	1	-1	1	-1	1	0	0	1	1	0	0	0	0	0	0	0	-1	0	1	-1	0	0	1	1	0	-1	1	0	-1	-1	0	0	0	-1	1	0	0	1	-1	1	-1	0	1	1	-1	1	0	-1	-1	1	0	-1	-1	1	-1	0	-1	-1	1	-1	1	1	1	1	0	-1	0	0	0	-1	1	1	1	1	1	-1	0	0	-1	0	0	0	0	0	0	-1	0	1	0	1	-1	1	0	1	1	0	-1	-1	0	0	0	0	0	1	0	0	0	0	0	1	-1	0	-1	1	1	0	0	0	0	0	1	0	1	1	1	1	-1	-1	1	0	1	1	-1	1	0	1	-1	-1	-1	0	0	0	1	0	1	-1	0	1	0	-1	0	1	0	1	-1	0	0	0	-1	1	-1	-1	1	-1	1	-1	1	1	0	1	0	0	1	1	0	-1	-1	0	1	-1	1	-1	1	-1	-1	-1	1	1	0	1	0	0	-1	0	1	1	1	-1	1	1	0	0	0	1	0	0	0	0	0	-1	-1	1	-1	-1	0	0	0	-1	0	-1	0	1	-1	0	1	0	-1	-1	0	0	0	0	1	1	0	0	0	0	-1	0	1	1	0	-1	-1	-1	-1	0	1	0	0	-1	-1	1	0	1	-1	1	-1	1	1	0	1	1	1	1	-1	1	1	-1	1	-1	-1	0	1	1	-1	1	0	-1	1	-1	1	1	1	1	1	-1	-1	0	0	-1	1	-1	0	0	0	0	0	0	1	-1	0	1	-1	1	-1	1	0	-1	1	0	0	-1	-1	-1	0	0	0	0	-1	-1	0	1	0	0	0	1	1	-1	1	1	1	0	1	-1	0	1	0	1	-1	1	0	0	-1	-1	-1	1	-1	1	0	1	1	1	1	-1	1	-1	0	0	-1	0	-1	0	0	-1	-1	-1	1	0	-1	0	0	0	-1	0	1	0	1	0	0	0	0	-1	-1	-1	-1	-1	0	1	-1	0	1	-1	1	-1	-1	1	1	1	1	0	-1	0	-1	1	1	1	-1	-1	1	-1	-1	-1	-1	-1	-1	0	1	0	-1	1	-1	1	1	-1	1	-1	0	1	0	0	1	-1	-1	1	1	1	-1	-1	-1	1	1	1	1	-1	-1	-1	-1	0	0	0	0	-1	0	0	0	0	1	-1	1	0	0	0	0	-1	0	-1	-1	0	-1	1	0	1	0	-1	0	-1	-1	0	1	1	-1	-1	1	-1	1	1	1	1	-1	-1	-1	1	-1	0	-1	1	0	0	-1	0	1	1	0	0	0	0	-1	1	-1	1	-1	0	0	-1	-1	1	1	1	0	1	0	-1	0	0	0	0	0	0	-1	1	1	1	-1	-1	-1	-1	0	0	0	1	-1	-1	-1	0	0	0	1	0	0	-1	1	0	-1	1	-1	1	1	0	0	1	1	-1	1	-1	1	0	0	-1	1	0	-1	-1	-1	1	1	0	0	-1	1	-1	1	1	0	0	-1	-1	1	-1	1	1	1	1	-1	0	-1	-1	-1	1	0	0	0	-1	0	1	0	1	-1	1	-1	-1	-1	0	-1	-1	0	0	0	1	1	1	-1	1	0	0	-1	-1	1	-1	1	-1	1	1	-1	-1	1	1	0	1	0	0	1	1	-1	0
3084	2064	3012	1	4				0	0	-1	0	0	0	0	0	0	0	-1	-1	0	0	0	0	1	0	1	-1	1	-1	0	0	0	1	1	0	0	0	1	1	-1	-1	1	-1	-1	-1	0	0	-1	0	0	0	0	0	0	-1	0	-1	0	-1	1	0	-1	0	0	-1	0	0	0	0	1	0	0	0	0	0	0	0	-1	-1	1	-1	-1	0	0	0	-1	0	1	1	-1	-1	1	-1	1	0	0	0	0	0	1	1	0	-1	1	1	1	1	-1	1	-1	-1	1	1	-1	-1	0	0	-1	1	-1	-1	1	1	1	0	-1	1	0	0	-1	0	1	0	0	0	-1	1	1	0	1	0	0	0	-1	0	-1	0	1	0	0	1	0	-1	0	0	0	-1	-1	-1	1	-1	-1	-1	-1	-1	-1	1	-1	0	1	-1	0	1	0	-1	1	1	1	1	1	1	1	-1	1	1	1	-1	-1	1	-1	-1	0	1	1	1	1	1	0	-1	-1	-1	1	-1	1	-1	1	-1	-1	0	1	1	0	-1	-1	0	0	1	0	1	-1	0	-1	0	1	1	0	0	1	1	1	-1	0	-1	-1	-1	1	-1	-1	1	-1	-1	-1	1	0	0	0	0	-1	1	-1	0	-1	1	0	1	0	-1	0	0	-1	-1	0	0	1	-1	1	0	1	-1	0	1	1	1	-1	-1	-1	1	-1	1	0	1	0	0	-1	1	-1	1	1	1	-1	1	0	1	0	1	-1	0	-1	1	-1	0	-1	-1	1	0	0	-1	1	0	1	-1	1	-1	1	1	1	-1	1	-1	1	-1	1	0	1	1	0	1	-1	-1	1	0	-1	0	1	-1	0	1	-1	0	1	0	-1	0	-1	1	0	0	0	0	1	0	0	0	0	0	0	1	1	-1	1	1	1	0	0	1	-1	0	0	-1	1	0	0	1	0	0	1	1	-1	1	0	0	0	0	0	-1	0	-1	0	0	0	-1	-1	1	1	0	-1	1	-1	-1	0	1	0	0	0	-1	0	0	0	0	1	-1	-1	-1	1	-1	-1	-1	0	0	0	0	0	1	-1	-1	-1	1	-1	1	1	1	-1	0	1	0	0	1	-1	1	1	0	0	1	0	-1	1	-1	-1	-1	-1	-1	-1	0	-1	0	1	-1	0	1	1	1	1	-1	0	-1	-1	-1	0	1	1	1	1	1	1	0	1	0	0	0	0	1	0	1	0	-1	1	0	1	-1	-1	0	-1	0	0	0	1	0	1	0	0	1	-1	1	0	1	0	0	0	0	0	1	1	0	0	-1	-1	1	0	0	0	-1	1	0	1	-1	-1	1	-1	0	0	0	0	0	0	1	0	0	0	0	1	-1	0	0	-1	-1	-1	-1	-1	-1	-1	1	0	1	-1	1	0	-1	0	0	0	0	-1	0	-1	-1	-1	-1	1	-1	0	1	1	0	0	0	1	0	0	1	0	0	0	0	0	-1	-1	-1	-1	0	1	-1	0	0	0	0	1	0	1	0	0	-1	0	1	1	1	1	1	0	1	-1	-1	0	1	0	-1	1	0	-1	0	-1	-1	0	0	0	-1	1	1	1	0	0	1	0	0	-1	0	-1	1	-1	1	0	0	0	0	0	0	0	0	0	1	0	0	0	-1	1	-1	-1	-1	-1	-1	-1	0	-1	-1	1	-1	1	0	0	0	0	-1	0	0	0	0	0	1	1	1	0	1	-1	-1	-1	-1	1	-1	0	1	0	-1	0	0	-1	0	-1	1	-1	1	-1	1	1	-1	1	-1	0	0	-1	-1	-1	-1	1	-1	0	0	-1	-1	1	0	0	0	1	0	0	-1	1	0	1	-1	0	0	0	1	0	0	1	-1	-1	-1	0	-1	-1	1	-1	-1	0	0	-1	1	0	1	1	-1	1	-1	0	1	1	-1	0	1	-1	-1	1	0	-1	1	-1	1	1	0	1	0	1	1	0	0	-1	-1	-1	-1	-1	0	0	-1	0	0	0	1	-1	0	1	1	0	-1	0	1	0	0	0	1	0	-1	-1	1	0	0	-1	0	1	0	1	0	0	1	1	0	-1	0	0	1	1	1	0	1	1	1	0	1	0	-1	1	-1	-1	-1	0	0	1	1	0	0	-1	1	0	-1	-1	-1	-1	1	-1	0	1	-1	1	1	-1	-1	1	1	0	1	-1	0	-1	1	1	1	-1	0	-1	1	0	1	-1	-1	-1	1	-1	1	0	0	-1	0	1	-1	1	0	0	-1	1	-1	-1	1	1	1	-1	0	1	-1	1	0	0	0	-1	1	0	-1	1	1	1	-1	-1	-1	0	0	1	0	0	1	0	0	-1	-1	-1	-1	1	-1	1	1	-1	0	0	1	0	-1	1	0	0	0	0	-1	0	1	1	1	-1	1	-1	1	-1	1	0	-1	0	-1	0	1	1	1	1	1	0	0	1	-1	1	0	-1	1	-1	0	1	0	0	-1	-1	-1	0	-1	-1	-1	1	1	1	-1	1	1	1	1	-1	0	-1	0	-1	0	1	1	1	-1	1	-1	0	-1	0	-1	0	1	1	-1	1	1	-1	-1	0	-1	-1	1	-1	-1	-1	-1	0	-1	1	-1	0	0	0	1	1	-1	0	0	0	-1	0	0	1	0	1	-1	1	-1	0	-1	0	1	0	-1	0	-1	0	0	1	-1	1	1	0	-1	0	0	-1	0	-1	0	0	1	0	1	1	1	1	-1	-1	-1	1	1	0	0	0	-1	1	1	1	-1	0	0	0	1	-1	0	1	-1	0	0	-1	1	1	1	1	0	-1	0	1	1	1	-1	-1	1	1	1	0	0	1	0	1	-1	0	-1	-1	1	-1	1	0	0	0	0	0	-1	-1	1	-1	0	0	0	0	-1	0	-1	-1	0	-1	0	1	1	1	-1	0	-1	-1	-1	0	0	0	-1	0	0	0	0	0	0	-1	0	0	0	0	0	-1	1	1	1	-1	0	1	0	1	-1	-1	-1	1	-1	-1	-1	-1	0	1	1	1	-1	-1	1	1	1	-1	-1	1	-1	1	-1	1	1	-1	1	-1	-1	-1	1	-1	1	-1	0	1	0	0	0	0	0	0	-1	-1	1	1	-1	-1	-1	-1	-1	1	1	1	1	1	0	-1	1	-1	1	1	1	0	-1	-1	-1	1	-1	1	-1	-1	1	0	0	1	0	1	0	0	0	0	-1	0	1	0	0	0	0	-1	0	0	0	0	0	0	0	1	-1	0	-1	1	-1	0	0	0	0	1	0	0	0	-1	0	-1	1	-1	1	0	0	0	-1	-1	0	0	0	1	0	0	0	0	0	-1	0	0	0	0	0	0	0	0	0	0	1	0	0	1	-1	1	0	0	0	-1	0	0	-1	-1	0	0	1	-1	0	-1	0	0	1	-1	-1	0	0	0	0	-1	0	-1	1	1	1	1	1	0	-1	0	0	0	-1	-1	0	-1	0	1	1	-1	0	0	-1	0	0	1	0	0	0	1	-1	-1	-1	0	0	0	1	1	-1	-1	0	-1	-1	1	0	1	0	1	1	-1	1	0	0	1	0	-1	1	-1	0	0	1	-1	0	-1	0	1	1	1	1	0	1	-1	-1	1	0	-1	1	1	1	-1	-1	1	-1	0	-1	-1	1	0	1	1	0	1	-1	-1	1	1	-1	1	1	1	-1	-1	-1	-1	1	-1	1	1	-1	1	-1	-1	1	1	1	-1	0	0	-1	0	0	1	-1	1	-1	-1	-1	-1	-1	-1	0	0	1	-1	-1	0	0	1	1	1	-1	1	1	-1	-1	1	0	0	1	-1	0	1	0	-1	0	-1	1	0	0	0	1	1	0	0	-1	-1	0	1	-1	1	-1	0	0	0	0	0	1	-1	0	-1	0	0	-1	0	-1	1	-1	1	-1	1	-1	0	-1	0	0	-1	0	1	0	1	1	0	0	0	0	-1	0	-1	1	0	-1	-1	0	0	-1	1	1	0	1	-1	0	0	1	0	0	1	0	-1	0	-1	1	-1	-1	-1	0	1	-1	-1	1	-1	-1	-1	-1	0	-1	0	0	1	-1	-1	-1	0	-1	-1	-1	-1	1	-1	-1	1	1	-1	1	1	0	0	0	0	-1	0	0	-1	0	1	0	-1	-1	-1	-1	-1	1	1	0	1	-1	1	-1	1	1	1	-1	1	-1	0	-1	1	1	-1	-1	0	1	-1	0	0	-1	0	0	1	1	1	1	-1	-1	0	1	-1	1	-1	-1	0	0	0	-1	1	-1	-1	1	-1	1	0	0	0	0	-1	0	0	0	1	0	0	0	0	0	-1	-1	1	-1	0	-1	-1	0	0	0	0	0	1	-1	0	1	1	-1	-1	0	0	1	1	-1	1	-1	0	-1	0	0	0	-1	-1	1	1	0	1	0	0	0	0	-1	0	0	0	0	0	-1	1	-1	-1	0	0	1	1	-1	1	0	0	1	-1	1	1	0	0	0	1	-1	0	0	-1	-1	-1	0	1	-1	-1	1	1	1	-1	1	-1	0	1	-1	1	-1	-1	-1	1	-1	0	0	0	-1	0	-1	1	-1	-1	1	1	1	1	1	0	0	-1	0	0	-1	-1	-1	0	0	-1	0	1	-1	1	1	-1	-1	1	-1	0	1	1	0	-1	1	-1	0	0	0	0	-1	-1	-1	0	-1	-1	0	1	-1	1	1	0	1	0	0	-1	-1	1	0	1	-1	-1	1	-1	0	1	-1	0	1	0	1	1	1	1	0	0	0	-1	-1	-1	1	0	0	-1	1	-1	-1	0	1	0	0	0	0	-1	0	-1	1	-1	0	0	0	1	-1	1	0	0	-1	0	0	0	-1	0	0	0	0	-1	-1	-1	0	0	0	1	-1	-1	-1	-1	-1	1	1	-1	-1	-1	-1	1	-1	1	-1	1	-1	-1	-1	0	1	0	-1	0	0	1	1	0	-1	0	-1	1	1	0	-1	-1	-1	1	0	1	0	0	-1	-1	1	-1	1	1	-1	-1	0	0	1	-1	-1	0	0	1	0	1	-1	1	1	0	0	1	1	1	-1	1	1	1	0	1	-1	1	1	-1	1	1	1	1	1	1	-1	-1	0	-1	0	1	1	0	1	1	1	-1	0	-1	-1	-1	1	0	-1	0	-1	-1	0	1	-1	0	-1	-1	1	1	1	0	0	0	0	0	0	0	1	-1	0	-1	0	-1	1	1	1	-1	1	1	1	0	-1	0	0	0	0	0	0	-1	-1	-1	-1	-1	0	1	0	0	-1	1	1	1	1	-1	0	0	1	-1	-1	1	1	-1	1	-1	1	1	1	-1	-1	-1	-1	-1	-1	0	-1	1	1	1	0	1	1	-1	-1	1	-1	0	1	0	0	1	0	1	0	1	-1	-1	-1	-1	-1	0	-1	0	-1	-1	-1	1	1	1	0	1	-1	-1	-1	-1	1	1	1	-1	0	-1	-1	-1	-1	1	-1	0	-1	1	0	-1	0	1	1	1	-1	0	0	0	-1	-1	1	0	-1	-1	0	0	-1	1	0	-1	0	-1	1	-1	-1	-1	1	1	1	0	0	-1	0	1	0	-1	1	0	0	0	1	-1	1	-1	1	1	0	-1	-1	-1	0	0	-1	1	0	0	0	0	-1	-1	1	0	1	1	1	-1	-1	0	1	1	0	1	0	0	-1	1	1	-1	1	-1	-1	-1	-1	0	-1	0	1	-1	-1	1	-1	1	-1	-1	-1	-1	1	0	1	-1	1	0	-1	0	-1	1	1	1	-1	0	0	1	-1	0	0	1	-1	-1	1	1	1	1	1	1	1	1	-1	1	0	1	-1	0	-1	-1	-1	0	1	1	0	1	-1	-1	-1	0	-1	-1	1	-1	0	1	1	0	1	-1	0	0	0	0	1	0	0	0	-1	1	0	0	0	0	0	0	-1	0	0	0	0	0	0	0	1	1	1	-1	0	-1	-1	1	-1	1	-1	-1	0	1	-1	0	1	0	0	0	1	0	1	-1	0	0	0	0	1	1	1	-1	-1	0	-1	1	0	0	-1	0	0	0	-1	0	1	1	-1	0	1	-1	-1	0	0	1	1	1	0	0	-1	-1	0	-1	0	1	0	0	1	0	1	1	1	-1	0	0	-1	-1	1	-1	-1	1	1	-1	-1	-1	-1	1	1	-1	0	-1	-1	1	0	-1	1	-1	-1	1	0	1	0	-1	-1	0	-1	-1	-1	-1	-1	-1	0	1	0	0	0	0	0	-1	1	1	-1	1	1	-1	-1	0	0	1	0	0	0	-1	0	0	1	-1	-1	-1	0	-1	-1	0	-1	0	1	1	1	0	0	1	1	0	0	0	1	1	1	-1	-1	1	1	-1	1	1	-1	0	0	1	0	-1	0	-1	1	0	0	0	0	0	-1	-1	1	0	1	1	-1	-1	0	-1	1	0	1	-1	0	0	1	0	1	1	-1	-1	-1	1	-1	1	1	1	-1	-1	0	1	-1	0	0	1	1	0	0	0	-1	0	0	0	1	-1	1	0	0	1	0	0	0	1	1	1	1	0	0	0	1	1	-1	1	-1	-1	1	1	-1	-1	0	-1	1	1	0	0	0	0	0	0	0	0	0	-1	0	1	0	1	0	-1	0	1	0	-1	-1	1	-1	0	0	0	-1	1	-1	-1	-1	-1	1	1	1	1	1	-1	0	1	1	0	0	0	1	0	-1	-1	0	0	0	1	-1	-1	1	0	1	0	-1	-1	-1	0	-1	1	1	1	0	0	0	-1	1	1	1	1	-1	-1	0	0	0	0	1	-1	0	1	0	0	1	1	-1	-1	1	-1	-1	1	1	0	0	1	0	0	1	1	1	0	0	-1	0	0	-1	0	0	0	0	0	0	0	0	1	-1	-1	1	1	1	0	0	0	0	0	-1	0	0	0	0	1	1	-1	-1	1	-1	0	1	-1	-1	1	-1	0	1	-1	-1	1	1	-1	-1	-1	-1	1	1	-1	1	1	1	1	-1	1	-1	1	1	1	1	-1	1	-1	1	1	-1	1	-1	-1	1	1	0	1	1	-1	0	-1	1	-1	1	-1	1	-1	1	-1	-1	1	1	1	1	1	0	-1	0	1	-1	1	-1	-1	1	1	0	0	0	1	1	-1	-1	-1	-1	-1	1	1	-1	1	0	-1	0	-1	0	0	-1	1	1	0	-1	1	-1	-1	1	-1	1	0	0	-1	-1	-1	-1	0	0	-1	0	0	0	0	1	1	-1	-1	-1	0	0	0	0	0	0	0	-1	1	-1	-1	0	1	-1	1	0	1	-1	0	0	0	0	0	-1	-1	-1	-1	-1	0	0	-1	-1	-1	0	0	1	0	0	1	1	-1	0	-1	-1	0	-1	1	1	-1	-1	1	1	1	-1	1	-1	-1	0	0	0	0	0	1	0	-1	-1	1	1	-1	1	-1	0	0	0	0	-1	0	-1	-1	0	0	0	0	1	-1	-1	1	-1	0	1	-1	1	-1	1	1	-1	-1	-1	0	0	0	1	1	-1	-1	0	0	0	0	0	-1	0	0	-1	1	-1	1	0	1	-1	1	1	1	0	-1	0	0	0	-1	-1	-1	0	0	-1	-1	0	1	1	1	0	0	1	0	1	-1	-1	1	1	1	1	1	0	0	1	1	0	0	1	1	0	0	-1	0	-1	0	-1	-1	1	1	0	1	1	-1	1	1	-1	0	-1	0	-1	-1	0	-1	-1	-1	-1	-1	1	1	1	1	0	-1	1	-1	-1	-1	0	-1	1	0	0	0	1	1	1	-1	-1	-1	1	1	1	1	1	-1	1	-1	0	1	0	-1	1	-1	-1	1	-1	1	-1	1	0	0	0	0	0	0	1	-1	1	1	1	-1	-1	0	-1	0	0	0	-1	-1	0	0	0	-1	-1	-1	1	1	-1	-1	1	1	1	0	1	-1	-1	-1	-1	-1	1	1	1	0	1	1	0	0	0	-1	0	0	0	0	0	0	-1	0	0	1	-1	-1	-1	-1	1	0	0	1	-1	0	-1	1	0	0	0	-1	1	1	1	1	0	0	0	0	0	0	0	0	-1	0	1	0	0	0	0	1	0	0	0	0	-1	0	-1	0	0	0	-1	-1	1	0	1	0	-1	0	0	0	0	0	0	0	-1	1	0	0	1	1	1	0	-1	1	1	1	-1	0	0	-1	1	-1	-1	1	-1	1	0	-1	0	1	0	0	-1	0	-1	0	0	0	-1	-1	0	1	-1	1	-1	1	-1	1	0	-1	-1	1	-1	-1	0	1	0	-1	-1	-1	-1	-1	-1	-1	-1	-1	1	1	-1	-1	0	-1	0	0	0	0	1	1	1	-1	1	-1	1	1	1	-1	0	-1	-1	1	1	0	1	0	0	0	1	-1	0	0	1	-1	0	1	1	0	1	1	0	1	1	0	1	-1	-1	1	0	-1	-1	1	-1	-1	1	0	-1	1	0	0	0	-1	0	0	1	1	1	1	-1	0	0	-1	-1	0	1	-1	1	1	-1	-1	-1	1	0	1	-1	1	1	-1	-1	1	-1	0	-1	0	1	1	-1	-1	-1	1	1	1	0	0	0	1	1	-1	-1	0	-1	1	-1	1	-1	1	-1	1	1	1	-1	-1	-1	-1	-1	1	1	-1	1	-1	0	-1	-1	0	1	0	-1	-1	1	1	1	-1	0	1	-1	-1	-1	-1	-1	1	1	-1	-1	-1	0	-1	-1	1	-1	1	-1	-1	1	0	-1	-1	0	1	1	1	-1	-1	0	-1	-1	0	0	0	0	0	0	-1	0	-1	-1	1	1	0	-1	1	1	-1	-1	1	-1	-1	1	-1	-1	-1	1	1	-1	0	0	0	0	-1	0	1	1	-1	-1	1	1	0	1	0	0	0	-1	1	-1	1	0	0	-1	1	-1	1	0	0	-1	1	1	0	-1	-1	0	-1	1	0	-1	1	-1	0	0	0	-1	-1	1	1	0	1	1	1	1	-1	-1	1	-1	-1	0	0	1	0	-1	1	1	-1	1	0	0	0	0	0	-1	1	0	-1	-1	-1	1	0	-1	1	1	-1	-1	-1	1	0	0	0	1	0	0	1	-1	0	0	0	0	0	-1	-1	1	1	1	1	-1	-1	0	0	1	0	-1	1	1	-1	0	1	1	0	1	0	0	1	0	0	-1	0	-1	0	1	1	1	1	-1	0	0	1	0	-1	1	1	-1	1	-1	0	-1	1	1	-1	1	0	-1	0	0	-1	1	0	0	1	-1	0	-1	-1	1	0	0	0	1	1	0	0	0	0	1	1	1	-1	0	1	1	0	-1	0	0	0	0	1	1	0	1	-1	-1	1	-1	-1	1	0	-1	0	0	-1	-1	1	0	0	1	-1	0	1	0	-1	-1	1	1	1	0	0	0	0	0	-1	1	-1	0	0	0	1	-1	1	-1	-1	1	0	0	0	-1	0	-1	-1	1	1	0	-1	0	1	0	1	1	0	-1	-1	0	0	1	0	-1	-1	0	1	1	0	-1	1	-1	-1	0	-1	0	-1	0	0	1	0	0	-1	1	0	0	0	1	0	-1	0	-1	-1	1	0	0	-1	0	1	-1	-1	0	1	-1	-1	0	-1	-1	1	1	-1	-1	-1	-1	-1	1	0	1	0	1	0	1	1	0	0	0	0	0	0	1	-1	1	1	0	0	0	0	0	0	1	1	0	0	0	0	-1	-1	-1	-1	1	-1	-1	1	-1	1	-1	0	1	-1	0	1	-1	-1	-1	0	-1	1	1	0	0	0	1	0	0	1	0	0	0	0	0	1	-1	-1	-1	-1	-1	1	1	0	-1	-1	-1	1	0	1	-1	0	0	0	1	0	-1	1	1	-1	0	1	1	-1	-1	0	0	0	-1	-1	1	-1	0	-1	-1	-1	0	-1	0	0	1	1	0	-1	-1	-1	1	1	0	0	0	0	1	1	-1	0	-1	1	1	-1	-1	0	0	-1	0	-1	-1	1	1	1	0	1	-1	0	0	1	-1	0	-1	0	1	1	1	-1	0	-1	-1	-1	0	-1	-1	-1	-1	-1	0	1	0	0	-1	1	1	1	-1	0	1	-1	0	-1	-1	0	0	1	0	-1	0	0	-1	0	-1	0	-1	-1	-1	1	-1	-1	-1	-1	1	1	-1	1	-1	0	0	0	0	0	1	1	1	0	0	-1	0	1	0	1	1	-1	0	1	1	-1	0	1	0	1	0	0	1	1	-1	0	0	0	0	0	0	1	-1	0	0	1	0	0	0	0	1	0	0	0	0	-1	1	1	-1	0	0	0	0	0	0	0	0	0	0	0	0	0	0	0	0	0	1	1	-1	1	-1	0	0	1	1	-1	1	-1	-1	1	0	-1	0	-1	-1	-1	-1	1	-1	-1	-1	1	1	1	1	-1	1	1	1	1	-1	1	0	0	1	1	-1	1	0	-1	0	0	0	0	1	1	0	0	-1	0	0	-1	-1	0	0	0	1	0	1	0	1	0	0	1	-1	-1	0	0	0	0	0	1	0	0	0	1	0	1	0	-1	1	-1	0	1	0	0	-1	-1	1	1	-1	-1	1	-1	0	0	1	-1	0	1	-1	-1	-1	-1	1	-1	0	0	0	-1	1	-1	-1	1	-1	-1	1	-1	-1	0	-1	-1	1	1	0	-1	0	1	1	1	0	1	-1	0	1	1	0	0	1	0	-1	-1	1	-1	1	1	1	1	-1	-1	-1	0	-1	1	0	0	0	1	-1	1	-1	1	0	0	0	0	-1	-1	-1	0	1	1	-1	1	1	0	0	-1	0	1	0	-1	1	-1	0	0	-1	1	1	0	1	0	1	1	0	1	0	-1	1	1	0	1	0	0	-1	0	0	-1	0	0	0	0	0	1	0	0	-1	0	0	-1	1	-1	1	0	1	0	0	0	0	-1	1	-1	1	-1	0	0	-1	1	1	1	-1	1	0	-1	-1	1	1	1	0	0	1	1	-1	0	0	1	0	-1	1	0	1	0	-1	1	0	0	0	0	0	-1	1	0	1	0	0	0	-1	0	-1	-1	-1	1	0	-1	-1	-1	-1	1	0	0	-1	-1	-1	-1	-1	1	0	1	0	0	1	1	1	1	-1	0	0	1	-1	1	0	1	1	-1	-1	-1	-1	1	0	-1	1	1	0	0	0	-1	0	0	0	-1	-1	1	1	-1	-1	1	1	-1	-1	1	-1	1	1	1	-1	0	-1	1	-1	1	1	-1	0	-1	0	0	1	-1	0	0	0	1	1	1	-1	-1	0	0	0	0	1	-1	1	0	1	-1	0	0	0	1	0	0	0	0	-1	1	1	1	-1	0	-1	1	1	0	1	-1	1	1	1	0	1	1	-1	-1	-1	1	1	1	0	-1	-1	-1	1	-1	-1	-1	-1	1	1	1	0	0	0	-1	-1	1	-1	1	-1	-1	1	-1	1	-1	1	-1	0	0	1	-1	-1	0	0	0	0	1	1	-1	-1	1	-1	1	-1	1	1	-1	-1	0	1	1	-1	-1	0	-1	1	0	1	1	1	1	1	1	0	1	0	1	0	0	1	0	-1	0	0	0	0	0	0	0	0	0	0	-1	0	0	1	-1	-1	-1	1	0	0	0	0	-1	0	-1	1	-1	-1	-1	-1	-1	1	1	1	-1	-1	1	-1	-1	1	-1	1	1	1	0	-1	1	-1	-1	-1	-1	1	1	-1	1	0	0	0	0	1	1	0	0	0	1	-1	1	1	-1	0	-1	-1	-1	0	-1	1	-1	0	0	0	1	-1	1	-1	0	0	0	0	-1	1	1	-1	0	0	0	0	0	0	0	-1	0	-1	1	1	-1	-1	0	1	-1	-1	0	0	0	0	-1	1	1	0	1	-1	0	-1	0	1	-1	0	1	1	0	1	0	0	1	1	1	-1	1	1	-1	-1	1	-1	0	-1	0	1	1	0	1	0	-1	0	0	1	1	-1	0	1	-1	0	1	-1	1	1	-1	-1	-1	1	-1	1	0	-1	-1	1	-1	1	-1	1	1	1	1	1	0	-1	0	-1	1	1	0	0	-1	0	1	1	-1	-1	-1	-1	-1	0	0	1	1	1	1	0	-1	0	0	0	0	0	1	1	0	-1	-1	-1	-1	-1	1	1	0	0	1	0	1	1	-1	0	0	1	1	-1	1	1	1	-1	-1	-1	1	-1	-1	-1	-1	-1	1	1	-1	0	-1	1	1	1	1	0	-1	1	0	-1	-1	-1	1	1	-1	-1	1	1	-1	0	-1	0	-1	1	1	-1	-1	0	0	1	-1	0	0	1	-1	1	1	0	-1	-1	1	1	1	1	0	-1	-1	0	1	-1	1	-1	0	-1	0	0	1	1	1	1	1	1	-1	-1	0	0	-1	-1	-1	-1	0	-1	0	1	0	1	1	-1	-1	0	-1	-1	-1	0	0	1	-1	-1	-1	0	1	-1	1	1	-1	1	1	0	0	0	-1	1	0	-1	1	-1	1	1	1	-1	1	-1	0	1	-1	1	1	1	-1	0	1	1	1	0	-1	0	0	-1	1	-1	-1	1	-1	-1	1	0	-1	0	0	-1	1	0	0	0	-1	1	0	0	-1	0	-1	1	1	1	-1	1	1	1	-1	0	1	-1	-1	1	0	-1	-1	0	1	0	-1	0	1	-1	1	-1	-1	1	1	1	1	0	-1	0	1	0	1	0	0	0	1	0	0	1	0	0	1	0	-1	0	0	0	0	1	1	-1	-1	-1	0	0	1	-1	0	0	-1	1	1	1	-1	-1	-1	-1	1	-1	1	0	-1	-1	0	-1	-1	0	1	-1	0	1	1	0	0	1	1	0	1	1	-1	-1	-1	-1	-1	0	0	1	-1	1	1	-1	-1	0	0	0	0	1	0	1	0	0	-1	0	0	1	0	0	1	0	1	0	1	0	1	0	0	0	-1	-1	1	0	0	1	-1	-1	-1	1	1	0	0	1	0	0	0	0	1	0	0	0	0	0	0	0	0	0	1	0	0	0	1	1	1	0	-1	0	-1	0	0	-1	1	-1	0	1	1	1	1	1	1	-1	1	0	0	0	-1	0	0	0	1	-1	1	1	-1	-1	1	1	1	0	0	0	0	-1	-1	0	0	0	-1	0	1	0	0	-1	-1	-1	1	0	-1	-1	0	-1	0	0	-1	1	0	-1	0	1	0	-1	-1	1	-1	-1	-1	-1	1	0	0	1	1	-1	0	0	0	0	0	1	1	1	-1	1	0	1	0	-1	-1	0	1	1	0	-1	0	0	1	0	0	0	0	1	0	0	-1	1	-1	-1	-1	-1	-1	1	1	1	0	0	0	-1	0	1	-1	1	-1	1	0	-1	-1	0	-1	1	0	0	0	0	-1	-1	-1	1	-1	0	1	1	0	-1	-1	-1	1	0	0	1	1	-1	1	0	1	-1	0	0	-1	0	0	0	1	0	0	1	0	0	0	1	1	0	1	1	0	0	-1	1	-1	-1	-1	-1	0	1	-1	-1	-1	-1	1	-1	-1	0	0	0	-1	0	0	-1	-1	0	-1	0	-1	0	1	1	0	-1	-1	-1	0	0	0	-1	-1	0	-1	-1	0	1	1	1	-1	-1	1	-1	-1	1	0	0	0	-1	-1	1	0	-1	-1	-1	0	0	0	0	0	1	0	1	1	1	1	0	0	1	1	0	1	0	0	1	1	0	1	1	-1	0	1	-1	1	-1	0	0	0	1	-1	1	-1	0	1	1	-1	1	1	0	1	0	-1	1	1	1	0	1	1	1	1	-1	-1	1	1	1	0	1	1	-1	1	1	1	-1	0	-1	1	1	1	1	-1	-1	-1	0	-1	1	1	1	1	0	-1	1	1	-1	1	1	-1	-1	-1	0	-1	1	1	1	1	-1	1	1	0	1	-1	-1	0	1	-1	0	0	1	-1	1	-1	1	1	-1	-1	-1	-1	0	-1	0	1	-1	1	1	-1	1	1	1	-1	1	0	-1	0	-1	1	0	-1	1	-1	-1	1	-1	1	-1	1	-1	-1	0	1	-1	1	1	-1	0	1	0	1	1	1	-1	-1	1	1	-1	1	1	-1	1	-1	-1	0	1	1	-1	0	0	0	1	0	0	-1	-1	1	1	-1	1	0	-1	-1	0	0	0	-1	0	1	0	0	0	-1	0	1	0	0	0	1	-1	0	1	0	0	0	1	-1	1	-1	1	1	-1	-1	1	1	-1	1	0	0	0	0	-1	1	-1	-1	1	1	0	0	-1	1	1	1	1	1	-1	-1	-1	-1	1	0	0	0	0	-1	1	1	1	-1	-1	1	1	1	1	-1	1	1	-1	-1	-1	0	1	-1	-1	1	1	-1	1	0	0	0	-1	1	-1	0	-1	-1	1	0	-1	1	0	0	-1	-1	0	-1	-1	1	-1	0	1	1	0	0	0	1	-1	0	0	1	-1	1	1	1	0	0	0	0	-1	-1	0	0	1	1	-1	0	-1	-1	1	-1	-1	0	1	1	1	-1	0	0	-1	1	-1	1	1	0	1	-1	1	-1	1	-1	1	-1	1	1	0	-1	0	-1	-1	-1	0	-1	-1	0	1	1	-1	0	0	0	1	-1	-1	-1	0	1	1	0	1	-1	0	1	1	-1	1	1	-1	-1	1	-1	0	-1	1	1	0	0	-1	0	-1	1	1	-1	0	-1	0	-1	1	1	0	1	1	1	-1	1	-1	1	-1	1	1	1	0	1	0	0	-1	-1	1	-1	-1	1	-1	0	0	0	0	1	0	-1	0	1	1	1	1	-1	0	-1	1	0	1	1	1	1	-1	-1	-1	1	1	-1	-1	1	-1	-1	0	0	0	1	-1	-1	1	-1	0	1	1	1	-1	1	0	-1	0	-1	1	-1	1	0	0	0	0	-1	0	-1	-1	0	0	-1	-1	0	0	-1	-1	0	0	1	0	0	1	0	0	-1	0	1	1	-1	1	1	-1	0	-1	1	1	-1	1	-1	-1	0	0	1	1	1	0	-1	-1	-1	-1	-1	0	-1	-1	1	1	0	-1	-1	-1	0	-1	1	0	0	1	1	1	-1	1	-1	1	1	1	1	1	0	0	-1	0	1	-1	0	0	1	1	1	1	-1	1	-1	-1	1	1	-1	1	-1	1	1	1	-1	-1	-1	1	1	-1	-1	1	-1	0	-1	0	1	-1	-1	1	-1	-1	1	1	1	0	1	0	0	0	-1	0	0	1	0	1	1	0	-1	0	0	1	0	1	-1	1	0	1	-1	1	1	0	0	0	-1	1	0	0	0	0	0	0	0	1	0	-1	-1	-1	-1	1	-1	0	0	0	0	-1	0	1	1	1	1	0	1	1	1	1	0	-1	1	1	0	1	1	1	0	-1	-1	0	0	1	0	0	0	0	0	0	0	1	-1	1	-1	-1	1	-1	-1	-1	0	-1	0	1	1	1	-1	0	1	1	0	-1	-1	0	0	0	0	-1	0	1	-1	-1	1	-1	-1	-1	1	0	-1	0	-1	-1	0	0	-1	0	0	0	1	0	0	-1	1	1	1	0	0	1	1	-1	1	1	-1	1	1	0	0	0	0	1	-1	0	0	0	1	0	-1	1	-1	0	-1	-1	1	0	1	-1	-1	0	-1	-1	1	1	-1	-1	1	1	1	1	1	0	-1	-1	1	-1	-1	-1	1	0	-1	-1	0	1	-1	-1	1	-1	-1	1	-1	-1	1	0	0	0	1	0	1	1	0	0	0	0	-1	-1	1	1	1	-1	1	-1	-1	0	-1	0	0	0	1	0	0	0	0	1	0	0	1	0	-1	-1	0	0	0	-1	-1	-1	1	-1	-1	-1	1	-1	-1	-1	0	1	1	1	1	-1	1	-1	0	1	-1	-1	-1	1	-1	-1	-1	1	1	1	-1	0	-1	1	-1	-1	-1	-1	-1	1	-1	1	-1	-1	-1	1	-1	1	-1	-1	1	0	0	0	1	-1	1	1	1	1	-1	0	1	-1	1	1	-1	-1	-1	-1	-1	-1	0	1	1	1	1	1	1	-1	1	-1	1	1	0	-1	1	1	-1	1	1	-1	1	1	1	1	1	1	1	1	-1	1	1	-1	-1	1	-1	1	-1	0	0	0	1	-1	-1	0	1	0	-1	1	-1	0	0	0	-1	1	0	-1	1	1	0	-1	-1	0	0	-1	1	0	1	0	0	1	0	-1	1	-1	0	1	0	-1	-1	1	1	-1	-1	1	1	0	-1	0	0	0	-1	-1	1	1	1	1	-1	-1	0	-1	-1	0	0	0	-1	-1	0	0	0	-1	0	0	0	1	0	-1	-1	-1	1	1	1	0	1	-1	1	1	1	-1	1	0	0	0	1	1	-1	0	-1	-1	1	1	0	0	0	1	0	-1	0	0	0	0	0	0	0	1	-1	1	0	-1	0	1	1	1	1	1	0	0	0	1	-1	-1	1	1	-1	0	0	-1	0	1	-1	0	-1	1	1	0	0	1	1	1	1	-1	-1	0	-1	0	1	-1	1	-1	1	1	-1	0	-1	-1	0	-1	-1	0	-1	-1	0	-1	-1	-1	1	0	0	0	0	-1	0	1	0	0	0	0	0	1	-1	0	1	0	-1	1	0	0	0	0	1	0	0	-1	-1	0	-1	1	-1	0	-1	0	0	0	-1	-1	1	0	0	-1	-1	1	-1	0	0	0	1	0	0	-1	1	-1	-1	1	-1	1	-1	1	1	0	-1	-1	1	0	1	1	-1	1	-1	1	1	0	1	-1	-1	-1	-1	-1	-1	-1	-1	-1	0	0	1	0	0	1	-1	1	1	1	0	0	1	1	1	1	1	0	0	0	0	1	0	1	1	1	0	0	0	1	-1	-1	-1	-1	1	0	0	-1	0	-1	0	-1	1	1	-1	1	1	0	1	-1	0	1	-1	-1	-1	1	-1	1	0	0	1	-1	1	1	1	1	-1	-1	-1	-1	1	-1	-1	1	1	1	0	1	-1	0	1	-1	-1	-1	1	0	1	-1	1	-1	0	0	1	-1	-1	-1	1	-1	1	-1	-1	1	1	-1	1	0	1	-1	-1	0	0	0	1	-1	0	-1	-1	-1	1	1	1	-1	0	0	-1	-1	0	0	0	1	1	1	-1	-1	1	1	0	1	0	-1	-1	1	-1	-1	-1	1	0	1	0	1	0	0	0	1	0	0	-1	0	-1	-1	1	1	-1	-1	1	0	0	1	1	1	-1	1	1	0	0	0	-1	1	-1	0	0	-1	-1	0	1	-1	0	-1	1	-1	1	1	-1	-1	-1	-1	-1	0	1	0	-1	1	1	0	-1	0	1	1	1	1	0	0	0	1	-1	1	0	0	0	0	0	0	0	1	1	0	0	1	1	0	-1	1	-1	-1	-1	1	-1	1	0	1	0	-1	1	-1	-1	1	-1	1	-1	-1	0	-1	-1	0	1	0	0	0	-1	0	-1	1	1	0	1	1	-1	1	0	1	-1	0	1	1	-1	-1	-1	1	0	1	-1	-1	0	0	1	-1	1	1	0	-1	-1	0	0	0	-1	1	1	1	-1	1	1	1	1	1	1	-1	0	-1	-1	-1	0	1	1	1	1	0	-1	-1	1	-1	0	-1	0	0	1	1	0	0	0	0	-1	0	0	-1	1	1	-1	1	-1	1	0	0	-1	-1	-1	-1	-1	1	0	1	1	0	-1	1	-1	0	-1	0	-1	1	1	0	0	0	-1	-1	0	0	0	0	0	0	-1	1	1	0	0	-1	-1	0	0	0	-1	0	0	0	0	0	-1	0	0	-1	1	-1	-1	1	-1	-1	1	-1	-1	1	0	-1	-1	1	-1	1	0	-1	1	0	0	1	1	-1	1	-1	-1	0	0	0	1	0	-1	1	1	0	1	-1	1	1	1	-1	1	-1	-1	-1	1	-1	-1	0	0	0	-1	1	-1	-1	1	-1	1	-1	-1	-1	-1	-1	0	1	1	-1	-1	1	-1	1	1	1	-1	1	-1	-1	1	-1	1	-1	1	0	1	0	-1	0	0	0	-1	0	0	0	0	1	1	-1	1	-1	0	0	0	-1	0	0	1	0	0	0	-1	0	1	-1	0	0	0	-1	1	-1	0	0	-1	-1	0	-1	0	-1	1	0	1	0	0	0	-1	0	1	-1	0	0	0	0	0	1	-1	1	1	0	0	0	0	-1	0	0	0	0	1	0	0	0	1	0	0	-1	0	-1	0	1	1	-1	0	-1	-1	0	0	0	1	-1	1	-1	0	1	-1	1	1	1	-1	1	0	1	-1	0	0	1	1	1	-1	0	0	-1	0	0	0	0	-1	0	1	0	0	0	1	-1	0	0	0	1	1	0	-1	0	0	1	1	0	0	-1	1	0	0	0	0	1	1	0	1	0	0	0	1	-1	0	1	0	-1	0	-1	0	-1	0	1	-1	-1	-1	1	0	1	1	0	0	0	0	-1	1	1	-1	0	1	0	0	1	-1	1	1	-1	-1	0	0	-1	1	-1	-1	0	0	0	-1	1	1	0	0	0	1	0	-1	0	1	-1	-1	-1	0	0	0	0	0	0	0	1	0	1	0	0	-1	-1	-1	-1	0	0	0	0	0	0	0	0	0	-1	1	1	1	1	0	-1	0	1	-1	0	0	0	0	-1	0	0	1	-1	0	0	0	0	1	-1	1	0	0	1	0	1	1	-1	-1	0	-1	0	1	-1	-1	1	-1	1	-1	1	1	1	1	0	1	1	0	-1	0	0	0	0	0	0	0	-1	1	-1	-1	1	0	1	1	1	-1	-1	1	-1	0	0	1	1	1	0	-1	-1	0	0	1	0	0	-1	1	0	0	1	-1	0	0	-1	-1	1	-1	1	-1	-1	0	-1	0	-1	0	1	1	1	0	0	0	0	0	0	0	1	1	1	0	0	0	0	-1	-1	-1	1	-1	1	-1	-1	0	0	0	-1	0	0	1	1	-1	1	-1	-1	0	0	1	-1	1	-1	-1	1	0	1	0	0	0	1	1	0	0	-1	0	-1	-1	1	0	1	1	-1	-1	1	1	1	0	1	0	1	1	1	-1	-1	0	1	1	0	1	0	0	0	1	0	-1	1	0	1	-1	-1	0	1	-1	1	1	0	0	0	0	1	0	1	-1	1	-1	-1	0	0	0	-1	0	0	-1	1	1	1	0	-1	1	-1	1	-1	0	0	0	0	0	0	1	0	0	-1	1	0	0	0	0	0	-1	0	-1	1	1	1	-1	0	1	0	0	0	-1	0	0	0	1	1	-1	1	-1	1	0	-1	0	-1	1	1	0	0	1	-1	-1	-1	-1	1	-1	1	1	0	0	0	0	1	-1	0	-1	-1	-1	1	1	-1	1	1	1	1	-1	0	-1	0	0	0	1	1	0	0	-1	0	0	0	0	0	1	0	0	-1	1	-1	1	0	-1	1	-1	1	-1	-1	1	0	0	-1	0	1	1	-1	-1	1	0	1	-1	0	-1	0	-1	1	-1	1	1	1	1	-1	1	0	1	-1	1	1	-1	1	-1	0	1	0	-1	1	1	-1	1	1	1	1	-1	0	1	1	1	-1	-1	-1	-1	-1	-1	1	0	-1	1	-1	-1	1	1	1	-1	0	0	0	-1	0	0	0	1	1	1	0	0	-1	0	1	-1	1	0	-1	-1	-1	0	1	-1	0	0	-1	1	-1	0	0	1	-1	-1	1	1	0	0	-1	-1	0	0	-1	-1	0	0	1	0	-1	0	-1	1	-1	-1	-1	-1	0	1	0	0	0	-1	0	-1	0	1	0	-1	1	-1	0	1	-1	-1	0	1	-1	0	1	1	1	-1	0	1	-1	1	0	1	1	0	0	0	0	1	1	-1	-1	-1	1	1	1	-1	1	-1	-1	-1	-1	0	1	0	-1	-1	0	1	-1	-1	-1	1	-1	-1	0	1	1	-1	1	1	1	-1	0	0	0	1	-1	-1	-1	-1	1	-1	-1	0	0	-1	-1	1	1	0	0	1	1	0	-1	-1	0	-1	0	1	0	0	1	1	0	0	1	0	-1	-1	0	0	0	0	0	1	1	-1	1	0	1	-1	0	1	-1	1	1	-1	-1	1	1	1	0	-1	-1	1	0	1	1	1	1	1	1	1	1	-1	0	1	1	-1	1	-1	1	-1	-1	-1	1	-1	-1	0	0	-1	1	1	-1	-1	1	-1	1	-1	1	-1	0	-1	0	0	1	1	-1	0	0	1	-1	1	0	1	0	-1	0	0	0	0	1	0	0	0	0	0	0	1	0	0	1	-1	0	1	0	0	0	0	0	1	0	0	0	-1	1	-1	1	1	0	0	0	0	0	1	-1	0	-1	1	1	-1	0	0	0	0	0	1	1	1	1	1	-1	0	0	1	1	1	-1	-1	0	0	0	1	0	0	-1	1	-1	-1	0	0	0	0	-1	1	1	-1	1	0	-1	1	-1	1	0	0	1	1	1	1	0	1	-1	-1	0	1	-1	-1	1	1	-1	-1	1	-1	0	0	1	1	1	-1	1	-1	-1	-1	0	0	0	0	0	0	0	0	0	-1	-1	0	0	0	0	-1	0	-1	1	-1	1	0	1	-1	0	0	0	0	1	0	1	-1	0	0	1	0	0	0	1	1	1	0	-1	1	1	-1	-1	-1	-1	0	1	0	1	0	-1	-1	-1	-1	0	1	1	-1	1	-1	0	0	0	0	1	-1	0	0	1	1	0	0	0	-1	1	0	0	-1	0	0	0	-1	0	0	0	-1	-1	1	0	0	1	-1	-1	-1	0	0	0	0	0	0	1	0	-1	1	0	-1	0	0	1	0	1	1	1	1	0	1	1	-1	1	-1	1	1	1	0	-1	1	1	0	1	1	-1	0	0	-1	0	-1	-1	-1	1	-1	-1	1	0	0	0	0	-1	0	-1	1	-1	1	0	-1	-1	1	-1	-1	-1	0	-1	0	1	1	-1	-1	1	-1	-1	0	1	1	-1	0	-1	0	-1	-1	-1	0	1	-1	-1	0	1	0	1	-1	1	-1	0	-1	1	0	1	0	0	-1	0	1	1	-1	-1	0	1	-1	1	-1	1	-1	1	-1	-1	1	0	0	0	-1	-1	0	0	-1	-1	-1	-1	-1	1	-1	-1	1	0	0	-1	-1	0	-1	0	-1	0	1	0	0	-1	-1	1	1	1	-1	1	-1	1	0	0	0	0	0	0	1	1	0	1	-1	1	1	0	-1	-1	1	1	0	-1	-1	1	1	-1	-1	-1	1	0	0	0	1	1	-1	-1	1	1	1	0	-1	1	-1	-1	1	1	-1	-1	-1	0	-1	-1	1	1	-1	1	-1	0	-1	0	0	1	0	0	1	0	0	0	-1	-1	0	0	0	0	-1	0	-1	-1	1	-1	1	1	1	-1	1	-1	1	1	-1	-1	-1	1	-1	-1	1	-1	1	1	0	0	1	1	0	-1	-1	-1	-1	-1	1	0	0	1	-1	-1	0	-1	-1	1	0	0	0	0	1	-1	-1	-1	1	0	-1	1	-1	0	-1	0	-1	-1	0	1	0	0	1	0	0	-1	1	1	0	0	-1	0	0	0	1	-1	1	0	-1	-1	1	0	-1	1	0	0	0	-1	0	0	-1	-1	0	1	0	-1	0	1	-1	1	-1	-1	0	1	-1	1	1	-1	0	-1	-1	-1	-1	1	0	0	0	-1	0	0	1	1	0	-1	0	1	1	-1	-1	-1	-1	1	-1	1	0	1	-1	0	1	0	0	1	-1	1	1	-1	1	0	0	0	-1	1	-1	0	1	-1	-1	-1	1	-1	0	1	-1	0	0	-1	1	1	1	-1	0	0	0	0	-1	0	0	0	1	0	1	1	-1	-1	-1	1	0	0	1	0	-1	1	1	1	-1	0	0	0	0	0	0	-1	-1	1	1	1	0	0	1	0	1	0	-1	1	1	-1	-1	1	-1	0	0	0	1	-1	-1	-1	1	-1	1	0	1	1	-1	-1	1	-1	0	-1	-1	1	1	-1	1	-1	1	-1	-1	-1	-1	0	-1	1	1	-1	1	-1	-1	0	-1	1	1	1	-1	-1	-1	-1	1	-1	-1	1	-1	-1	-1	-1	1	1	-1	-1	1	-1	1	1	0	-1	-1	1	1	0	0	0	-1	0	-1	1	1	1	1	1	1	0	1	0	1	0	0	-1	0	1	1	-1	-1	-1	1	1	1	0	-1	1	-1	-1	0	1	1	-1	-1	-1	-1	1	0	-1	-1	-1	0	-1	0	1	-1	-1	0	1	-1	-1	-1	1	-1	0	-1	1	-1	1	1	1	0	-1	0	0	1	0	1	1	1	0	1	0	1	0	1	-1	0	0	-1	0	0	0	1	1	1	0	1	0	-1	1	0	0	-1	-1	1	1	0	1	0	1	0	-1	1	0	-1	0	0	-1	1	0	1	0	0	0	-1	-1	-1	-1	-1	-1	-1	0	-1	-1	1	-1	1	-1	-1	0	-1	1	1	-1	0	1	0	-1	0	-1	-1	1	0	1	1	1	-1	0	1	0	-1	0	1	0	-1	-1	0	0	0	0	0	-1	1	1	-1	0	0	0	1	0	-1	0	1	1	0	1	0	0	0	0	1	0	1	-1	0	-1	-1	0	0	-1	1	1	0	0	0	1	-1	1	-1	1	0	0	-1	-1	-1	0	-1	1	-1	1	-1	1	-1	0	0	-1	-1	-1	1	-1	-1	1	0	0	0	-1	0	1	0	0	0	0	0	-1	-1	1	0	0	-1	-1	1	1	-1	1	0	0	1	-1	-1	1	1	-1	1	1	-1	-1	1	-1	1	-1	0	1	0	-1	-1	0	-1	1	1	1	0	-1	1	-1	0	0	-1	0	-1	-1	-1	1	-1	-1	0	0	0	0	1	0	0	0	0	-1	0	1	1	0	0	-1	0	-1	0	-1	-1	-1	-1	-1	0	1	1	1	-1	-1	0	-1	1	1	0	1	1	-1	-1	1	-1	0	-1	0	1	0	0	1	-1	1	-1	-1	-1	0	-1	1	1	1	1	-1	1	1	-1	1	0	-1	-1	-1	1	1	-1	0	-1	-1	1	-1	1	0	-1	0	0	-1	-1	-1	-1	1	1	-1	1	1	1	-1	1	1	1	1	1	1	-1	-1	1	1	-1	0	0	0	1	-1	1	0	1	0	1	-1	-1	1	-1	-1	1	0	-1	-1	0	1	1	-1	0	1	0	1	-1	-1	-1	1	1	1	-1	1	0	1	1	0	0	1	-1	-1	-1	1	-1	-1	0	1	1	1	1	-1	1	0	1	0	0	0	0	1	-1	-1	0	-1	-1	0	-1	0	-1	1	-1	0	0	0	0	0	0	1	1	0	-1	1	1	-1	1	1	-1	0	1	-1	1	1	0	1	1	1	-1	1	0	1	1	-1	-1	1	0	1	1	0	0	-1	0	1	0	0	-1	1	1	0	1	0	1	-1	-1	1	0	0	1	-1	1	-1	-1	1	-1	0	0	-1	0	0	0	0	0	0	-1	0	-1	1	-1	-1	1	-1	0	1	-1	0	1	0	1	1	0	-1	0	-1	-1	1	-1	0	-1	1	1	1	1	1	-1	0	-1	1	1	1	1	-1	-1	1	-1	1	1	-1	0	-1	0	-1	1	0	-1	1	0	0	-1	1	-1	-1	1	-1	1	-1	-1	1	-1	0	-1	-1	0	-1	-1	1	0	1	-1	-1	1	1	-1	1	1	1	1	-1	-1	1	1	-1	0	-1	-1	-1	0	0	1	-1	1	-1	0	0	0	0	1	0	1	-1	1	0	-1	-1	-1	0	-1	0	1	0	-1	0	0	0	0	-1	0	-1	-1	0	-1	1	0	-1	1	1	-1	1	-1	-1	1	-1	0	-1	1	1	-1	1	1	-1	-1	-1	1	1	-1	1	0	-1	0	0	-1	0	-1	-1	1	0	1	0	0	0	0	-1	1	-1	1	-1	-1	1	-1	1	1	0	-1	-1	0	1	1	0	-1	1	1	-1	1	-1	-1	0	1	-1	1	0	0	1	1	0	1	1	1	-1	1	1	0	-1	0	1	-1	0	-1	0	1	0	1	1	-1	0	1	-1	-1	0	0	0	0	1	-1	1	-1	-1	1	1	0	1	-1	-1	-1	1	1	-1	-1	1	-1	1	1	1	1	-1	-1	1	-1	-1	-1	-1	0	-1	1	-1	1	1	1	0	1	-1	-1	0	-1	0	0	0	1	1	0	0	-1	-1	-1	1	1	-1	0	-1	1	0	-1	-1	-1	0	0	-1	0	1	-1	-1	-1	-1	1	1	0	0	0	1	1	0	-1	0	0	0	1	-1	1	1	0	1	-1	0	-1	1	1	1	-1	1	0	1	-1	-1	-1	1	1	-1	-1	-1	1	-1	1	0	1	-1	1	1	1	1	-1	0	1	-1	0	0	0	0	0	-1	1	-1	0	1	0	1	1	0	1	1	0	-1	-1	0	1	-1	1	-1	0	-1	-1	-1	0	1	0	0	1	0	-1	0	1	1	1	-1	1	0	1	1	0	1	0	1	0	0	-1	-1	-1	1	-1	-1	0	0	0	-1	0	0	0	1	-1	1	0	1	0	1	1	-1	0	0	1	1	1	0	0	0	-1	0	1	1	1	-1	-1	-1	-1	-1	1	1	0	-1	-1	1	1	1	-1	1	-1	1	1	1	1	1	1	1	-1	1	1	-1	1	0	-1	0	1	1	-1	1	1	-1	1	-1	-1	1	1	-1	1	-1	-1	1	-1	0	0	0	0	-1	1	0	0	1	0	1	0	1	-1	1	-1	1	0	-1	1	-1	1	1	1	-1	1	-1	1	0	1	1	1	1	1	-1	-1	1	0	-1	1	0	0	-1	1	0	0	0	0	1	-1	1	1	1	0	0	0	1	0	1	1	1	1	1	1	-1	1	0	1	-1	-1	1	0	-1	1	0	0	0	0	1	0	0	0	0	0	1	1	1	-1	0	-1	0	-1	0	0	0	0	-1	-1	0	-1	1	1	-1	-1	1	1	0	0	0	-1	1	-1	1	0	-1	1	1	-1	-1	1	0	0	1	0	-1	-1	-1	1	-1	-1	1	0	1	0	0	0	0	1	1	-1	1	1	-1	1	-1	1	-1	0	0	0	0	0	-1	0	-1	1	-1	0	-1	1	1	0	-1	1	-1	0	-1	1	0	1	0	1	1	1	0	-1	1	-1	0	-1	0	0	0	0	-1	0	0	-1	-1	1	1	-1	0	0	-1	1	1	1	-1	-1	-1	-1	1	-1	-1	0	0	-1	0	-1	-1	1	1	0	0	0	0	-1	1	0	0	1	1	0	1	1	0	-1	-1	1	-1	-1	-1	1	0	1	-1	0	-1	-1	1	1	1	-1	-1	-1	-1	-1	-1	1	1	-1	-1	-1	0	0	0	0	-1	0	-1	1	1	0	0	-1	1	1	0	-1	1	1	-1	1	-1	1	1	1	-1	0	0	0	1	-1	0	0	-1	-1	-1	1	-1	1	1	0	0	-1	-1	-1	0	-1	0	-1	-1	0	0	0	0	-1	1	-1	0	0	0	0	0	0	1	0	0	-1	-1	-1	-1	-1	-1	0	-1	0	0	1	1	0	0	0	0	0	0	0	-1	0	0	0	1	-1	-1	1	-1	-1	0	1	-1	0	0	-1	-1
3085	2065	2716	1	4				0	1	0	1	1	-1	1	0	0	0	-1	-1	0	0	0	-1	-1	-1	1	0	0	0	0	0	1	-1	1	-1	1	1	1	1	-1	-1	1	-1	-1	-1	1	-1	-1	0	1	1	-1	1	0	0	0	0	0	-1	1	0	0	1	0	1	0	0	0	0	1	1	-1	1	-1	1	-1	0	-1	-1	1	-1	-1	1	0	-1	-1	-1	1	1	-1	-1	1	-1	1	0	1	-1	1	-1	0	1	1	1	-1	0	1	0	-1	-1	0	-1	-1	0	1	-1	-1	0	-1	0	-1	-1	-1	-1	1	0	1	0	-1	1	-1	0	0	-1	-1	1	-1	1	1	0	1	1	0	0	0	0	-1	-1	0	1	-1	1	0	1	1	0	0	0	-1	-1	1	-1	-1	-1	0	0	-1	0	-1	-1	1	0	0	1	1	-1	-1	1	0	0	1	1	1	-1	1	0	1	-1	1	1	-1	-1	1	0	0	1	-1	1	1	1	-1	-1	0	0	1	-1	0	-1	0	0	1	1	0	-1	-1	1	1	1	0	0	-1	-1	-1	0	1	1	-1	-1	1	1	1	-1	1	-1	-1	-1	0	-1	-1	1	-1	-1	-1	1	1	-1	1	-1	-1	0	0	1	-1	1	1	1	-1	-1	-1	-1	1	-1	-1	-1	0	1	1	0	1	0	0	1	1	0	0	-1	0	0	1	0	0	1	0	0	0	1	-1	0	1	0	-1	1	0	1	1	0	0	0	-1	1	-1	-1	1	1	0	1	0	-1	1	-1	0	0	1	0	-1	1	0	0	1	-1	0	0	0	-1	-1	1	1	1	1	0	1	0	-1	1	-1	0	-1	1	-1	0	-1	0	-1	-1	0	1	-1	0	-1	1	1	1	-1	-1	0	0	0	1	1	0	1	0	1	1	-1	-1	1	-1	1	1	1	1	1	0	1	0	0	-1	1	1	-1	-1	1	1	1	-1	0	-1	0	0	-1	0	-1	1	1	1	-1	0	-1	-1	1	1	-1	0	1	-1	-1	0	0	0	1	0	-1	-1	1	-1	0	1	0	1	0	0	0	1	0	-1	0	1	-1	1	1	0	-1	1	1	0	0	0	0	0	0	-1	-1	1	1	0	-1	0	0	1	-1	0	0	0	0	-1	1	-1	1	1	1	1	0	-1	0	0	0	0	0	0	0	-1	-1	-1	1	1	0	1	1	1	-1	1	0	1	0	-1	0	0	0	-1	-1	0	-1	0	-1	1	0	1	1	-1	0	1	0	0	-1	0	0	1	-1	-1	1	0	0	-1	1	-1	-1	1	0	1	-1	-1	0	-1	0	-1	-1	1	-1	0	0	-1	1	0	0	0	1	-1	1	-1	0	-1	1	-1	-1	-1	-1	-1	-1	-1	0	1	1	0	0	1	1	-1	-1	1	0	1	-1	1	-1	-1	-1	-1	1	0	1	1	1	0	0	0	0	-1	1	1	1	1	-1	-1	-1	-1	-1	-1	-1	-1	1	1	1	1	-1	-1	1	1	1	-1	1	1	1	1	1	1	0	1	1	1	-1	-1	1	0	1	-1	1	1	-1	-1	0	1	-1	0	1	-1	1	0	0	0	0	1	-1	-1	0	0	1	1	-1	0	0	-1	0	0	0	0	0	0	0	1	0	1	-1	1	1	1	0	0	0	0	0	0	0	0	1	-1	1	1	-1	-1	1	1	1	-1	-1	1	-1	1	-1	0	-1	0	-1	-1	-1	-1	1	0	-1	1	1	0	1	1	1	-1	-1	1	0	-1	-1	-1	-1	-1	-1	-1	-1	1	1	0	1	0	1	-1	-1	0	1	1	-1	1	1	0	1	0	0	0	0	1	1	-1	0	0	0	-1	0	0	0	-1	0	1	0	-1	0	0	0	0	0	0	-1	1	1	0	0	-1	1	-1	0	0	1	0	0	1	-1	0	0	1	0	0	-1	1	0	1	0	-1	1	1	1	1	-1	0	-1	-1	-1	0	0	-1	1	-1	-1	1	-1	1	1	0	0	-1	0	1	0	-1	1	0	1	-1	-1	1	-1	-1	0	0	1	0	0	-1	1	0	0	1	-1	0	0	-1	-1	1	-1	0	0	1	-1	-1	1	-1	1	-1	-1	-1	-1	-1	0	1	0	0	-1	1	0	-1	-1	-1	-1	1	0	-1	1	-1	1	0	0	-1	1	1	1	1	-1	1	0	1	1	1	-1	1	0	1	1	1	-1	-1	0	0	0	0	1	0	-1	-1	0	0	-1	1	1	0	0	0	1	-1	0	0	-1	0	1	-1	0	1	-1	1	-1	1	1	-1	1	1	0	0	0	0	0	-1	0	-1	1	1	0	1	-1	-1	-1	-1	1	-1	1	1	-1	-1	1	1	0	-1	1	1	0	1	1	1	-1	1	1	1	1	-1	-1	0	-1	1	0	-1	0	-1	0	-1	-1	-1	-1	-1	-1	0	1	0	-1	-1	0	1	0	0	1	-1	1	1	-1	-1	0	-1	0	0	1	0	0	-1	1	0	1	1	-1	1	-1	-1	-1	0	1	1	0	0	0	0	-1	0	0	-1	0	0	1	0	1	-1	-1	-1	0	-1	-1	1	-1	-1	1	-1	1	-1	1	-1	0	1	0	1	1	-1	1	1	-1	-1	-1	-1	0	-1	0	-1	0	0	-1	0	-1	0	-1	0	-1	1	-1	-1	0	0	-1	-1	0	-1	-1	0	0	0	0	0	0	-1	0	-1	0	1	1	-1	-1	1	0	0	0	-1	1	-1	1	1	1	-1	0	0	0	1	-1	1	1	-1	1	0	-1	0	1	1	1	-1	-1	1	1	0	0	-1	0	0	0	1	1	-1	1	1	1	-1	1	-1	-1	1	-1	1	0	-1	-1	1	1	-1	-1	1	-1	0	-1	0	1	1	-1	1	-1	0	1	1	1	-1	1	-1	1	-1	-1	-1	-1	-1	1	0	0	-1	1	-1	1	-1	-1	1	-1	1	1	1	0	1	0	1	0	1	0	1	0	0	0	0	0	-1	-1	-1	0	0	0	0	1	-1	-1	1	1	1	-1	-1	1	1	0	-1	-1	1	-1	-1	1	-1	1	1	-1	1	0	-1	-1	1	1	-1	-1	1	-1	-1	1	1	1	1	-1	-1	-1	1	1	1	1	0	1	-1	1	-1	-1	0	1	0	-1	-1	1	-1	1	1	1	0	-1	0	-1	-1	0	1	1	0	1	-1	1	0	0	0	0	-1	-1	1	1	1	0	-1	0	0	-1	-1	1	-1	1	-1	1	-1	0	0	0	0	-1	-1	0	1	-1	0	-1	1	-1	1	0	1	0	-1	-1	0	1	0	0	0	0	-1	0	0	0	0	-1	0	0	-1	0	1	0	0	1	1	-1	0	1	0	0	-1	-1	1	0	-1	1	-1	-1	-1	0	1	-1	0	-1	-1	0	1	0	0	-1	-1	1	-1	-1	1	-1	1	0	0	1	1	0	-1	0	0	0	-1	-1	-1	0	0	1	1	-1	-1	0	0	0	0	0	0	-1	1	1	-1	-1	-1	0	0	-1	1	0	-1	-1	0	-1	-1	0	0	1	0	1	1	-1	1	0	0	1	1	0	1	-1	0	1	1	1	0	-1	0	1	0	1	1	-1	0	0	-1	1	-1	-1	1	1	1	-1	0	0	0	1	-1	-1	0	-1	1	1	1	1	-1	-1	0	1	1	0	0	-1	0	-1	-1	-1	0	1	-1	1	1	0	0	0	1	1	1	0	0	1	0	0	0	1	1	1	-1	0	-1	0	0	0	-1	1	1	1	-1	0	1	-1	-1	0	-1	0	0	0	0	1	0	-1	1	-1	0	0	0	-1	0	0	1	0	0	-1	0	0	1	1	1	1	1	0	0	1	-1	-1	1	-1	0	-1	0	-1	-1	-1	-1	-1	-1	0	-1	1	1	-1	-1	1	-1	1	-1	-1	0	0	-1	1	0	1	1	1	1	1	1	-1	0	-1	1	1	-1	0	1	0	0	0	0	-1	-1	-1	1	1	0	1	0	1	0	-1	0	0	1	-1	0	-1	0	0	-1	-1	1	-1	-1	-1	-1	0	-1	-1	-1	0	1	0	-1	1	0	1	1	0	1	-1	-1	1	1	-1	0	0	1	0	1	-1	1	-1	1	-1	1	1	-1	-1	1	-1	-1	-1	1	1	1	1	-1	0	0	1	1	1	0	0	-1	0	-1	1	1	0	-1	-1	0	0	0	1	-1	1	1	1	1	1	1	0	-1	1	1	-1	1	-1	-1	-1	-1	1	-1	1	-1	-1	0	-1	1	1	-1	1	1	-1	-1	0	1	1	1	-1	0	0	1	1	0	-1	-1	1	-1	1	-1	-1	-1	-1	0	0	0	0	0	1	-1	1	1	1	1	1	-1	1	-1	0	-1	0	0	0	1	0	0	1	1	1	1	-1	1	0	0	0	0	0	1	1	0	1	-1	-1	-1	0	1	0	-1	1	1	-1	1	0	1	1	-1	-1	1	1	-1	0	-1	0	1	0	0	1	-1	-1	1	0	1	-1	1	-1	1	1	-1	1	0	-1	-1	1	-1	-1	0	0	-1	0	-1	1	-1	0	1	1	0	1	1	0	0	0	0	0	-1	0	-1	-1	-1	-1	-1	1	0	0	1	-1	-1	1	-1	1	1	1	0	0	1	-1	1	1	-1	1	0	-1	0	-1	0	0	-1	1	0	0	-1	0	1	0	0	1	0	0	1	0	0	-1	1	-1	1	1	0	-1	1	0	0	1	-1	-1	-1	1	-1	-1	0	0	1	0	-1	-1	1	0	0	1	-1	1	0	-1	-1	1	1	0	0	-1	0	-1	0	1	-1	0	1	0	-1	-1	-1	1	0	-1	-1	1	1	-1	0	-1	1	-1	1	1	-1	0	1	0	0	1	1	0	-1	-1	-1	1	-1	1	-1	0	-1	-1	-1	1	0	-1	-1	1	-1	1	1	0	-1	0	-1	1	1	1	-1	-1	0	1	-1	1	1	0	-1	0	0	-1	0	0	-1	-1	-1	1	1	0	-1	1	0	1	-1	1	0	0	1	0	-1	0	1	1	-1	0	0	1	-1	1	0	1	1	-1	0	1	0	1	1	0	0	-1	1	0	-1	0	1	1	1	0	0	-1	0	0	0	0	0	1	0	1	0	0	0	1	0	1	-1	-1	1	0	0	1	-1	0	0	1	1	1	1	0	-1	0	-1	-1	1	1	-1	-1	0	0	0	0	0	0	0	0	-1	0	0	-1	0	-1	-1	-1	-1	1	0	0	0	0	0	0	0	0	0	0	1	0	1	0	0	0	0	1	1	0	1	-1	-1	0	-1	-1	0	-1	0	0	-1	-1	1	1	0	0	0	1	0	-1	1	1	1	1	-1	-1	1	1	0	-1	-1	-1	-1	-1	0	1	-1	-1	0	-1	1	1	-1	1	-1	-1	0	-1	0	0	1	-1	1	1	-1	-1	-1	1	-1	-1	-1	1	-1	-1	-1	1	-1	1	-1	0	-1	-1	-1	-1	1	1	-1	0	-1	1	-1	1	-1	-1	-1	-1	1	-1	-1	0	0	1	1	-1	-1	-1	-1	1	0	-1	1	0	-1	0	1	-1	1	0	1	1	-1	-1	1	1	-1	-1	0	1	0	-1	1	1	-1	-1	-1	-1	0	0	-1	-1	-1	1	-1	0	0	1	0	1	-1	1	1	-1	-1	-1	-1	-1	0	1	-1	1	1	-1	-1	0	-1	0	-1	-1	0	1	-1	1	-1	-1	1	0	-1	0	0	-1	1	1	-1	-1	1	0	-1	-1	1	-1	-1	1	1	-1	0	-1	1	-1	-1	1	-1	1	-1	1	-1	1	0	-1	-1	0	1	0	0	1	-1	-1	0	1	-1	0	0	0	0	-1	0	0	0	0	1	0	0	0	0	0	0	0	0	1	1	0	0	0	-1	1	0	1	0	1	-1	1	0	0	1	1	0	1	-1	0	1	1	1	-1	-1	0	0	1	-1	-1	1	1	-1	-1	1	1	0	1	0	-1	-1	-1	1	0	1	0	-1	0	-1	1	0	1	-1	0	-1	0	-1	-1	1	1	-1	0	0	-1	0	1	0	0	1	1	1	0	-1	-1	1	1	-1	1	-1	1	1	1	1	1	1	-1	-1	-1	0	-1	1	-1	0	1	0	-1	-1	0	-1	0	0	-1	1	0	-1	1	0	-1	0	0	0	0	0	0	0	-1	-1	0	0	-1	-1	-1	-1	0	1	0	1	-1	-1	-1	-1	0	0	0	-1	0	1	0	0	1	0	1	-1	0	0	1	0	-1	1	0	-1	-1	1	-1	-1	0	-1	0	0	1	1	0	1	1	0	-1	-1	-1	-1	1	1	-1	-1	1	-1	1	1	0	-1	-1	1	1	-1	-1	0	-1	1	1	1	1	-1	-1	0	0	0	-1	1	1	-1	1	-1	0	1	0	1	-1	0	-1	0	0	0	0	-1	-1	-1	1	-1	1	1	0	0	-1	1	1	-1	1	1	0	0	1	1	0	-1	-1	1	-1	1	-1	1	1	0	-1	0	1	1	0	0	0	1	0	0	1	1	1	-1	1	-1	-1	1	1	-1	-1	-1	-1	1	1	-1	0	-1	-1	1	0	-1	0	0	-1	0	1	1	0	0	0	-1	1	0	-1	-1	0	0	0	0	1	-1	0	0	-1	-1	-1	1	1	1	1	-1	1	1	1	0	1	1	-1	-1	-1	-1	-1	0	0	0	1	0	0	1	-1	-1	0	-1	-1	-1	-1	0	1	0	0	-1	-1	-1	1	0	-1	0	1	-1	-1	-1	-1	-1	-1	1	0	1	1	1	-1	1	1	-1	-1	1	-1	-1	1	1	-1	-1	0	1	1	1	1	-1	0	-1	0	0	0	-1	-1	0	-1	1	1	-1	1	-1	1	-1	-1	1	1	1	-1	0	0	1	0	-1	0	0	-1	0	0	0	0	0	0	-1	0	1	0	-1	1	-1	0	1	-1	0	0	1	-1	-1	-1	-1	0	1	0	1	1	1	-1	-1	1	0	0	1	1	0	0	0	0	0	0	-1	0	0	0	0	0	1	1	1	-1	-1	1	-1	0	0	1	0	0	1	1	-1	0	0	1	0	0	-1	-1	0	0	0	0	0	0	0	0	1	0	1	-1	-1	-1	-1	-1	0	-1	0	0	0	1	0	-1	0	1	0	0	-1	1	0	0	0	0	0	-1	1	-1	1	0	1	-1	0	0	-1	0	-1	-1	0	0	1	-1	0	0	0	0	-1	1	1	0	0	1	0	0	1	-1	0	0	0	1	-1	1	1	-1	-1	0	1	0	0	0	0	1	-1	-1	0	0	1	-1	-1	-1	0	0	-1	0	0	0	0	0	0	0	1	1	1	1	1	-1	-1	1	1	1	0	0	-1	0	0	1	0	0	0	1	0	-1	0	0	0	-1	0	-1	-1	-1	1	-1	-1	0	0	0	-1	0	0	0	1	-1	-1	0	0	0	0	-1	0	-1	1	1	-1	-1	-1	-1	-1	1	1	0	-1	-1	-1	0	-1	-1	1	-1	-1	-1	-1	1	-1	1	1	1	-1	1	1	1	-1	-1	1	-1	1	-1	-1	-1	1	1	0	-1	1	1	1	1	0	-1	1	0	1	0	-1	-1	0	0	1	0	-1	-1	-1	1	0	0	1	0	0	0	-1	-1	-1	0	1	-1	-1	0	-1	-1	0	0	0	1	-1	1	-1	1	-1	0	-1	-1	-1	-1	-1	0	1	0	1	0	0	-1	1	-1	0	-1	1	-1	0	0	0	0	1	0	1	-1	-1	-1	0	0	0	0	1	-1	0	0	-1	0	0	-1	0	1	-1	0	0	1	1	1	0	-1	-1	-1	1	0	0	1	0	1	-1	1	-1	1	-1	-1	0	1	-1	-1	1	1	1	-1	-1	-1	1	1	-1	-1	-1	-1	0	-1	1	1	-1	-1	0	-1	0	1	-1	1	0	-1	-1	-1	-1	-1	-1	1	-1	1	1	0	0	0	0	1	0	0	0	-1	0	0	0	0	0	-1	1	1	-1	0	0	0	0	-1	-1	0	0	-1	1	-1	-1	0	0	-1	-1	1	-1	0	0	0	0	0	1	0	0	0	-1	-1	1	-1	1	0	0	-1	0	0	1	1	-1	1	1	-1	1	1	1	0	-1	1	0	0	0	1	1	0	0	0	0	0	-1	1	1	0	1	0	0	0	0	-1	-1	-1	1	-1	-1	0	-1	1	-1	1	-1	-1	1	0	1	0	0	0	0	0	0	1	1	1	0	0	0	-1	1	1	0	-1	-1	0	0	-1	-1	-1	-1	-1	1	1	-1	0	0	-1	0	-1	0	0	1	0	0	0	0	-1	1	0	0	0	0	-1	0	1	1	1	1	0	1	-1	1	-1	-1	0	0	-1	0	0	0	1	0	-1	1	0	1	0	1	0	0	0	0	-1	-1	1	-1	0	0	1	1	0	1	0	-1	0	0	-1	1	1	0	1	0	-1	1	-1	-1	-1	1	-1	1	1	-1	-1	-1	1	-1	1	-1	1	1	-1	-1	1	-1	1	-1	-1	1	1	0	1	0	1	1	1	-1	1	0	1	1	-1	-1	0	1	0	-1	1	-1	1	-1	1	1	1	-1	-1	-1	0	-1	1	-1	-1	1	0	1	-1	0	1	1	1	-1	-1	1	1	1	-1	1	0	0	-1	0	0	0	0	0	-1	-1	-1	-1	-1	-1	1	-1	1	-1	-1	1	1	-1	-1	1	1	1	-1	0	0	-1	-1	-1	1	-1	-1	1	0	0	-1	0	0	-1	0	0	0	-1	1	1	-1	0	1	-1	-1	1	-1	-1	-1	1	0	0	0	0	1	0	-1	-1	1	0	-1	-1	1	1	1	1	-1	1	-1	0	1	-1	1	-1	1	-1	1	-1	0	1	1	0	1	1	0	-1	0	-1	-1	1	-1	-1	1	0	1	1	0	-1	0	1	-1	0	1	1	1	1	-1	1	1	-1	0	1	-1	1	-1	-1	1	1	-1	0	1	0	-1	0	-1	0	0	-1	-1	1	-1	1	-1	-1	1	1	-1	-1	0	1	0	0	0	1	-1	1	1	-1	-1	-1	-1	-1	1	-1	-1	0	1	1	1	-1	-1	0	0	1	-1	1	1	1	1	1	1	1	0	1	0	1	1	-1	0	0	-1	0	-1	1	0	1	1	-1	-1	-1	1	1	-1	1	1	-1	1	-1	-1	-1	1	1	-1	1	0	0	1	1	-1	0	1	-1	1	-1	1	-1	-1	0	-1	0	0	1	1	1	-1	-1	1	0	1	1	-1	1	-1	-1	-1	-1	-1	-1	-1	0	1	0	-1	-1	0	0	1	0	-1	1	0	0	-1	-1	1	0	0	0	0	0	-1	1	1	-1	0	0	1	1	0	1	-1	1	0	0	1	1	-1	-1	-1	1	1	1	0	-1	0	0	1	-1	0	0	0	0	0	0	1	0	0	0	1	0	0	1	0	0	0	0	1	0	-1	0	0	0	-1	1	1	-1	0	0	-1	0	-1	0	0	0	0	0	0	0	-1	-1	1	1	-1	1	0	0	1	-1	-1	1	1	0	-1	1	1	-1	0	-1	1	0	0	-1	-1	0	0	1	1	-1	-1	0	0	0	-1	1	-1	1	0	1	1	0	0	0	-1	-1	-1	1	0	0	0	1	1	0	0	0	0	0	-1	-1	1	-1	-1	1	0	-1	0	-1	0	0	-1	1	1	-1	0	0	0	0	0	0	-1	0	0	0	0	0	-1	0	0	0	-1	0	1	0	-1	-1	1	1	1	-1	-1	-1	0	0	1	0	-1	0	0	0	0	-1	1	1	1	1	0	1	1	-1	1	1	-1	0	0	1	-1	-1	-1	-1	0	-1	-1	1	0	1	0	-1	1	-1	-1	-1	0	0	1	0	0	0	0	0	1	1	0	1	-1	1	1	0	0	0	0	0	0	1	-1	0	-1	0	-1	0	0	0	0	-1	0	-1	1	0	1	-1	1	-1	0	1	0	-1	0	-1	-1	-1	-1	1	-1	-1	-1	-1	0	1	1	1	-1	-1	1	0	-1	-1	-1	0	-1	1	-1	0	-1	-1	0	0	-1	1	1	-1	-1	0	0	-1	-1	-1	1	-1	0	-1	-1	1	1	-1	1	-1	1	-1	0	-1	0	0	0	1	0	0	0	0	1	0	0	1	0	0	1	0	-1	0	0	0	1	0	1	1	1	-1	-1	-1	-1	-1	0	0	0	-1	-1	1	1	1	1	-1	1	1	-1	1	-1	1	-1	0	0	0	0	1	0	0	0	0	0	0	0	0	0	0	0	1	0	1	-1	0	0	0	0	0	1	1	0	-1	1	-1	1	1	-1	-1	0	0	1	0	-1	1	0	0	0	0	1	0	1	1	1	-1	1	1	0	1	-1	1	1	-1	1	-1	-1	0	0	0	0	1	-1	0	0	0	-1	1	1	-1	-1	-1	0	0	0	1	0	1	1	1	-1	-1	1	0	-1	0	-1	-1	0	0	-1	0	0	0	1	0	1	0	-1	1	-1	0	1	1	0	0	0	1	1	-1	-1	1	-1	1	0	1	-1	1	1	-1	0	-1	-1	1	0	0	-1	1	-1	1	-1	0	1	0	-1	1	-1	-1	-1	-1	-1	1	1	1	-1	0	1	1	0	1	0	0	1	0	1	1	0	1	0	-1	0	0	0	0	1	0	-1	1	-1	-1	0	-1	1	-1	1	0	0	0	0	0	1	1	1	-1	1	-1	-1	-1	0	1	0	-1	-1	1	-1	1	-1	-1	1	0	-1	1	0	-1	1	0	-1	1	0	0	0	1	1	-1	1	-1	0	1	1	1	1	1	0	-1	0	0	1	-1	0	-1	0	0	0	-1	-1	-1	-1	0	0	0	0	1	-1	-1	0	0	1	0	-1	1	-1	1	-1	1	1	1	-1	0	1	-1	1	1	-1	-1	0	1	1	1	1	1	0	1	0	0	-1	-1	0	0	-1	1	1	-1	1	1	1	1	-1	-1	-1	1	-1	1	-1	0	1	-1	0	-1	-1	-1	1	0	-1	-1	-1	0	1	-1	0	-1	-1	-1	0	0	1	-1	0	0	-1	0	1	0	0	0	0	1	1	0	0	1	0	1	-1	-1	-1	-1	1	0	-1	1	0	-1	0	0	0	0	0	0	0	0	-1	0	-1	0	0	1	0	-1	1	1	0	0	0	1	1	0	0	-1	1	1	0	0	0	0	-1	0	0	-1	0	-1	1	0	0	1	0	-1	1	1	1	1	0	1	1	1	-1	1	1	-1	0	0	1	-1	-1	-1	0	1	-1	-1	0	-1	1	1	-1	1	-1	1	1	1	1	1	1	-1	-1	1	-1	1	1	-1	-1	-1	-1	1	1	-1	-1	0	1	1	1	-1	-1	-1	-1	-1	1	-1	1	0	-1	-1	-1	1	0	1	-1	0	1	1	-1	-1	1	0	-1	-1	1	1	0	0	0	-1	1	-1	1	1	1	-1	-1	1	-1	0	0	0	0	0	1	-1	0	1	0	0	0	0	1	0	0	1	0	-1	0	0	1	0	1	-1	-1	1	1	1	1	1	0	0	0	1	0	0	0	-1	-1	1	1	0	0	1	1	-1	1	-1	1	-1	0	0	0	1	-1	-1	0	0	0	0	1	-1	0	0	1	-1	1	-1	-1	-1	1	1	1	0	1	-1	0	0	-1	1	1	1	1	1	0	-1	1	1	-1	0	-1	-1	-1	-1	0	1	-1	-1	1	1	1	-1	1	0	-1	1	0	1	-1	1	1	-1	-1	0	0	1	1	1	-1	-1	1	-1	1	1	-1	0	1	1	-1	-1	0	0	0	0	0	1	1	1	0	-1	1	1	-1	1	-1	0	0	1	0	1	0	-1	1	1	1	0	1	1	1	-1	-1	1	1	-1	0	1	1	0	0	0	0	-1	-1	0	-1	-1	1	1	-1	0	0	0	1	1	-1	-1	-1	1	-1	1	0	-1	-1	0	0	1	0	0	0	1	0	0	0	1	-1	-1	-1	-1	0	0	0	1	1	0	-1	-1	0	-1	-1	1	0	1	0	1	0	1	-1	0	0	1	0	0	0	1	0	-1	-1	-1	0	-1	1	1	-1	0	1	0	1	-1	-1	-1	-1	-1	-1	-1	1	0	1	-1	1	1	1	-1	0	-1	-1	-1	1	1	-1	-1	0	1	-1	1	0	0	-1	1	-1	-1	-1	-1	1	1	1	-1	1	0	0	0	-1	0	0	1	0	-1	-1	0	0	1	0	0	-1	1	1	0	1	0	0	0	0	-1	1	0	-1	-1	0	-1	1	-1	1	-1	0	-1	1	1	1	1	0	1	1	1	-1	-1	0	1	0	-1	0	-1	0	-1	0	0	1	1	0	0	0	-1	0	0	0	0	0	0	0	0	0	1	1	0	0	0	0	0	0	0	1	0	-1	1	0	-1	1	-1	1	0	0	-1	1	-1	0	1	0	1	1	-1	-1	-1	1	0	1	0	-1	0	0	-1	1	0	1	1	0	0	0	0	0	0	-1	0	0	-1	0	0	-1	0	0	1	1	-1	0	1	0	0	-1	1	0	0	-1	-1	0	-1	0	1	-1	0	0	1	-1	-1	-1	1	0	-1	1	0	-1	-1	0	0	0	0	1	-1	0	-1	-1	1	1	0	1	-1	1	0	1	-1	0	-1	-1	-1	1	-1	0	-1	0	-1	1	1	-1	1	0	-1	-1	1	-1	0	1	1	1	1	1	-1	-1	1	1	1	-1	-1	0	1	0	-1	1	-1	1	1	1	-1	1	-1	0	-1	1	0	0	0	1	-1	1	1	1	0	1	-1	0	0	0	1	0	-1	1	0	-1	-1	-1	0	0	-1	1	1	-1	0	1	0	1	0	1	1	-1	0	0	-1	-1	0	1	1	1	0	0	-1	0	0	1	0	0	-1	0	1	0	1	1	-1	0	1	0	0	0	-1	0	0	0	0	1	1	0	0	0	0	0	0	-1	0	0	1	0	-1	-1	-1	-1	-1	0	0	0	0	0	1	-1	1	0	-1	0	0	1	-1	0	0	0	1	1	0	0	0	-1	0	1	0	-1	-1	-1	1	1	-1	-1	0	-1	1	1	-1	0	-1	-1	0	0	-1	-1	-1	0	0	0	0	0	1	1	0	1	0	1	1	-1	0	0	0	1	0	0	-1	0	0	0	-1	1	1	1	1	-1	1	1	1	0	-1	-1	0	1	1	0	-1	1	1	1	1	-1	0	-1	1	-1	-1	0	1	0	0	-1	-1	-1	-1	0	1	1	0	0	0	-1	1	-1	1	0	1	1	-1	-1	0	-1	1	0	0	0	1	0	-1	0	0	0	0	1	0	0	-1	-1	-1	0	0	0	1	1	0	0	1	1	0	0	0	-1	-1	0	1	0	-1	1	0	0	1	-1	1	1	1	-1	0	0	-1	0	0	-1	0	-1	-1	-1	1	-1	-1	-1	-1	1	-1	-1	-1	1	1	-1	1	1	0	-1	1	-1	-1	-1	-1	1	1	0	-1	0	-1	-1	1	1	-1	-1	0	1	-1	1	-1	1	1	-1	-1	1	-1	-1	1	-1	0	0	0	1	0	-1	-1	1	1	1	1	-1	-1	-1	-1	-1	1	1	-1	1	0	0	1	1	0	1	-1	1	0	1	0	1	1	0	0	1	-1	0	0	1	1	-1	-1	-1	1	-1	1	0	1	0	1	1	-1	1	0	-1	1	1	1	1	0	0	0	1	-1	0	1	1	1	0	1	1	-1	1	0	0	-1	1	0	0	0	0	-1	0	1	0	0	1	0	1	1	-1	-1	-1	-1	-1	1	-1	1	-1	-1	-1	-1	-1	1	0	0	0	-1	1	1	-1	-1	-1	-1	-1	0	0	1	0	1	-1	1	-1	1	0	-1	-1	-1	-1	1	-1	-1	1	-1	1	1	1	1	-1	1	0	1	-1	-1	0	-1	1	-1	0	0	-1	0	0	-1	1	-1	-1	-1	1	1	0	-1	0	0	-1	0	1	1	1	1	0	0	-1	1	1	0	1	1	0	1	0	-1	0	1	-1	0	-1	0	-1	0	-1	-1	0	0	0	-1	-1	1	1	0	1	0	0	1	0	0	1	1	0	-1	-1	1	-1	1	1	0	1	-1	-1	1	0	-1	1	1	-1	1	-1	-1	1	1	1	0	0	0	1	1	-1	-1	0	0	-1	1	0	0	0	0	0	-1	0	1	1	1	1	-1	0	-1	0	1	1	1	-1	-1	-1	1	0	0	0	1	0	0	1	1	-1	0	1	1	-1	-1	0	0	0	0	0	1	-1	-1	1	0	0	-1	1	0	1	0	-1	1	-1	0	1	-1	0	-1	0	-1	-1	0	1	-1	-1	0	0	0	0	1	1	-1	1	-1	1	-1	1	1	1	1	0	1	1	-1	-1	0	0	1	1	0	0	-1	-1	0	0	-1	-1	1	0	0	1	1	-1	0	1	-1	0	0	0	0	-1	1	-1	0	-1	1	1	1	0	0	0	0	0	1	0	0	0	-1	-1	1	1	-1	-1	0	-1	0	-1	0	0	1	0	-1	0	-1	0	0	0	1	0	1	1	-1	0	0	0	1	0	1	-1	0	0	-1	1	-1	1	1	-1	0	-1	-1	-1	1	1	0	0	1	-1	0	0	0	1	-1	1	0	1	0	1	0	0	0	0	0	-1	0	0	0	0	1	0	0	1	0	-1	1	0	0	1	1	-1	0	-1	1	1	1	0	1	1	-1	-1	-1	0	1	0	-1	1	-1	0	-1	-1	1	0	-1	-1	1	-1	-1	0	1	1	-1	1	0	-1	1	1	0	0	1	1	-1	0	0	-1	-1	-1	-1	-1	1	-1	-1	0	0	-1	0	0	-1	1	0	-1	1	0	0	0	0	1	1	-1	1	0	-1	-1	0	1	1	-1	1	-1	0	0	-1	1	0	1	0	-1	-1	-1	-1	-1	0	-1	0	0	0	0	-1	0	0	0	-1	1	0	0	0	1	0	0	0	0	1	1	1	1	1	1	0	-1	-1	1	-1	1	-1	0	1	0	1	-1	0	-1	-1	1	1	-1	1	-1	1	1	1	0	-1	-1	1	1	-1	-1	1	-1	0	-1	0	1	-1	-1	1	-1	-1	1	1	1	-1	1	1	-1	-1	0	0	-1	-1	-1	1	1	1	-1	0	1	0	1	1	-1	0	1	1	-1	1	0	0	0	0	-1	0	0	-1	1	0	0	1	0	1	0	0	0	1	0	1	0	1	0	0	0	-1	1	1	0	1	-1	-1	0	0	0	1	0	1	-1	1	1	1	1	0	1	0	0	1	0	0	0	-1	1	-1	-1	1	-1	0	0	0	0	0	0	-1	1	0	0	0	1	0	1	1	0	-1	-1	1	0	0	0	0	0	-1	0	0	0	0	0	0	1	-1	0	0	0	-1	-1	-1	-1	-1	-1	-1	0	0	1	-1	0	-1	0	-1	-1	-1	1	1	-1	1	1	-1	1	0	0	0	1	1	0	0	0	0	-1	1	-1	0	0	1	0	0	-1	0	-1	-1	0	0	1	-1	-1	0	-1	0	1	1	-1	1	1	-1	0	0	-1	0	-1	0	1	0	0	0	0	1	-1	-1	0	0	-1	-1	1	-1	0	1	-1	1	1	0	-1	0	-1	-1	1	-1	0	1	-1	1	0	0	-1	0	1	1	0	1	1	-1	1	-1	0	0	0	0	1	0	0	0	1	0	0	-1	0	0	0	0	-1	0	0	0	1	-1	-1	0	1	-1	-1	-1	-1	1	1	1	0	-1	1	0	-1	-1	-1	-1	0	1	-1	-1	-1	1	1	1	-1	0	-1	1	1	-1	-1	-1	1	1	1	1	-1	-1	-1	1	-1	-1	1	-1	-1	1	1	1	1	-1	1	1	1	1	-1	1	1	-1	1	1	0	-1	-1	-1	0	0	-1	1	1	1	1	1	-1	1	-1	-1	1	0	-1	-1	0	0	-1	0	1	0	0	0	1	1	1	0	1	0	0	0	0	-1	0	0	-1	1	-1	0	1	-1	-1	-1	-1	0	1	0	0	1	1	0	0	1	1	0	0	0	-1	-1	0	0	0	0	-1	1	1	1	1	1	0	1	1	-1	-1	0	-1	-1	1	0	-1	1	1	0	-1	0	0	1	0	0	0	0	-1	-1	1	1	0	0	1	-1	0	-1	-1	0	0	-1	0	-1	0	1	-1	1	-1	-1	1	1	-1	0	-1	-1	0	1	0	0	0	0	0	1	0	-1	0	0	-1	1	1	0	-1	0	-1	-1	1	0	0	0	-1	0	0	0	0	0	0	0	-1	-1	0	1	-1	1	-1	-1	-1	1	-1	1	1	1	-1	0	0	0	1	1	-1	1	1	0	1	-1	-1	-1	-1	1	-1	1	0	0	1	1	1	0	0	0	0	0	-1	0	1	0	1	0	1	1	0	1	0	-1	0	-1	-1	1	1	0	-1	-1	-1	-1	1	1	-1	0	-1	0	0	0	0	-1	1	-1	0	1	-1	0	1	-1	-1	1	1	0	0	1	1	0	-1	0	-1	0	0	1	-1	0	-1	-1	0	-1	0	0	0	0	1	-1	0	-1	0	-1	-1	0	1	1	-1	-1	0	-1	-1	1	-1	1	-1	1	1	-1	1	1	1	0	1	-1	-1	-1	-1	1	0	0	1	-1	-1	-1	0	1	0	0	0	1	0	0	1	0	0	0	-1	0	-1	-1	0	1	1	-1	0	0	0	-1	0	1	0	-1	-1	1	1	-1	-1	1	1	1	-1	-1	1	1	1	0	-1	-1	-1	0	0	-1	0	1	0	0	1	0	0	-1	0	1	-1	-1	-1	-1	1	0	1	-1	1	-1	1	1	0	0	-1	0	0	-1	-1	-1	1	1	1	-1	-1	0	-1	0	0	-1	-1	-1	0	0	0	0	1	0	-1	0	1	-1	-1	-1	0	-1	1	-1	0	1	1	-1	1	-1	1	-1	-1	-1	1	1	1	0	0	-1	0	-1	1	1	1	-1	1	0	-1	0	0	0	-1	1	0	1	-1	0	1	1	0	1	0	-1	-1	1	-1	-1	-1	1	1	1	-1	1	1	-1	0	1	0	0	0	-1	0	-1	1	1	0	-1	1	-1	1	1	0	1	-1	1	1	0	0	1	0	1	-1	0	-1	0	-1	0	0	-1	1	-1	1	-1	1	1	-1	0	-1	1	1	0	1	-1	1	0	-1	1	-1	1	1	1	1	1	0	0	0	1	0	0	-1	0	0	-1	-1	0	0	1	1	-1	-1	1	1	0	-1	1	-1	-1	-1	0	0	1	0	0	0	-1	1	-1	-1	1	0	1	-1	-1	1	-1	-1	0	1	1	-1	-1	-1	1	-1	1	1	0	1	1	-1	1	0	1	0	-1	1	-1	1	-1	0	1	0	1	0	-1	0	-1	1	0	0	0	0	0	-1	0	0	0	0	-1	-1	-1	1	1	1	0	0	-1	0	1	0	-1	-1	-1	0	1	1	1	-1	1	1	0	0	-1	-1	-1	-1	1	1	1	1	1	0	-1	-1	0	0	-1	0	0	0	0	-1	1	0	1	0	0	-1	-1	-1	1	-1	1	0	-1	-1	0	-1	1	-1	-1	0	0	-1	0	0	0	0	-1	0	-1	-1	1	-1	1	0	0	0	0	0	0	-1	0	0	0	0	0	0	1	0	1	1	-1	-1	1	0	0	0	0	1	0	-1	-1	-1	1	1	-1	-1	0	-1	1	1	-1	1	-1	1	1	0	0	1	-1	0	0	-1	1	1	0	-1	1	1	-1	-1	-1	1	1	1	-1	1	-1	-1	0	1	-1	-1	0	0	0	-1	1	-1	-1	1	-1	0	-1	-1	-1	-1	1	0	0	1	-1	1	-1	1	1	1	1	1	1	0	0	0	0	-1	-1	1	-1	0	1	-1	1	-1	-1	0	-1	1	0	0	0	1	-1	0	-1	-1	0	-1	-1	-1	-1	1	1	-1	-1	-1	-1	0	-1	0	0	0	-1	1	0	0	0	0	0	1	-1	0	0	0	0	1	1	0	1	-1	0	-1	0	0	0	0	0	1	1	-1	1	1	-1	1	1	-1	0	0	1	0	0	1	1	0	1	0	0	0	-1	0	0	0	1	1	-1	0	0	0	0	1	-1	0	0	0	0	-1	1	-1	0	1	0	1	1	1	1	-1	1	0	1	0	0	0	0	-1	-1	1	-1	0	1	-1	-1	1	1	0	1	0	-1	1	0	0	0	0	-1	-1	0	1	1	1	0	0	0	1	0	-1	-1	-1	1	0	-1	1	0	0	-1	1	-1	1	1	-1	1	0	0	0	-1	1	1	-1	-1	-1	0	0	1	0	0	-1	1	0	-1	0	0	-1	0	-1	0	1	0	0	1	1	-1	0	0	0	-1	1	0	0	0	1	1	0	1	0	-1	1	0	0	0	0	0	0	0	0	-1	0	-1	-1	0	0	-1	0	1	-1	0	1	1	-1	-1	-1	0	-1	1	-1	-1	1	-1	-1	1	-1	1	1	1	1	1	0	0	0	1	-1	1	1	-1	0	1	0	-1	0	0	0	-1	0	1	1	0	0	0	1	1	1	1	1	-1	-1	-1	-1	1	-1	0	0	0	0	1	-1	0	-1	1	-1	-1	1	0	1	-1	-1	1	0	0	0	1	0	0	1	1	1	1	1	0	1	1	-1	-1	1	-1	1	1	-1	-1	0	0	-1	0	1	0	1	-1	1	-1	1	-1	-1	1	1	-1	-1	0	0	1	-1	1	0	0	-1	-1	1	0	0	1	1	1	1	-1	1	1	1	1	1	1	1	0	1	1	-1	-1	-1	-1	-1	-1	-1	1	-1	-1	0	-1	0	0	-1	-1	-1	1	-1	0	1	-1	0	0	1	-1	1	-1	-1	-1	0	0	1	-1	0	0	1	0	-1	1	0	1	1	1	-1	1	-1	1	0	0	0	1	1	0	-1	1	0	0	-1	0	0	1	0	0	1	0	1	0	1	0	-1	0	-1	1	-1	-1	-1	1	-1	0	0	0	0	0	0	1	0	1	-1	1	0	-1	-1	1	0	0	0	0	-1	1	0	1	0	-1	1	-1	-1	-1	-1	1	1	1	1	1	1	1	-1	-1	-1	1	-1	1	0	1	-1	1	-1	1	0	1	0	1	0	1	0	1	-1	0	0	-1	1	1	-1	-1	1	1	1	-1	1	-1	1	-1	1	1	-1	-1	-1	-1	-1	1	-1	1	1	1	1	-1	-1	1	-1	1	-1	1	-1	-1	1	1	1	1	1	1	-1	1	-1	-1	1	1	-1	1	0	0	-1	0	0	1	0	0	1	0	0	-1	1	-1	0	-1	-1	1	-1	1	-1	-1	1	0	0	-1	0	1	1	-1	0	1	0	1	0	0	-1	0	0	1	-1	1	1	0	1	0	-1	0	1	-1	1	1	-1	-1	0	1	1	0	-1	0	1	-1	1	1	1	1	0	0	0	1	-1	-1	0	1	-1	-1	0	0	0	-1	1	1	0	0	1	1	0	0	-1	0	1	1	1	-1	-1	0	0	0	-1	0	1	1	-1	0	-1	1	-1	-1	-1	1	-1	1	1	0	1	-1	0	0	0	0	-1	1	-1	-1	0	-1	0	0	-1	0	1	0	0	1	0	-1	-1	0	1	-1	-1	0	-1	1	1	0	1	-1	-1	1	-1	-1	1	-1	-1	1	-1	0	1	0	0	1	0	0	0	-1	0	1	-1	0	0	0	1	0	1	0	0	-1	0	1	0	0	-1	0	0	0	0	1	0	1	-1	0	1	0	1	1	1	0	1	-1	0	-1	-1	1	1	0	0	0	0	0	1	0	-1	0	0	0	1	-1	0	0	-1	-1	0	0	0	0	0	0	1	0	0	0	0	-1	1	-1	0	-1	0	0	-1	0	0	0	-1	1	0	0	-1	0	-1	0	0	0	1	-1	1	-1	0	1	-1	0	1	1	-1	0	1	-1	1	1	-1	0	1	0	0	0	1	-1	0	0	-1	-1	0	0	1	1	0	-1	-1	-1	0	0	-1	0	-1	0	0	-1	-1	1	-1	-1	1	1	-1	0	1	-1	0	1	-1	-1	-1	1	-1	1	-1	1	0	0	1	0	0	-1	1	-1	1	-1	1	1	1	1	-1	0	-1	0	1	0	0	0	0	-1	1	0	-1	1	0	0	0	-1	-1	-1	-1	-1	0	0	0	1	-1	1	0	0	0	1	0	1	-1	1	0	0	-1	0	1	1	0	0	0	-1	0	1	-1	0	1	1	1	-1	1	1	0	0	1	-1	-1	0	1	0	1	0	1	-1	0	-1	-1	-1	1	-1	1	-1	1	1	-1	1	1	-1	-1	1	1	1	-1	1	-1	-1	1	-1	1	0	0	0	0	0	0	1	1	-1	-1	1	1	-1	1	0	0	0	0	0	0	-1	-1	-1	-1	1	-1	-1	-1	-1	1	1	0	0	-1	-1	-1	-1	1	0	0	1	-1	1	1	1	0	0	1	1	1	0	-1	1	0	0	0	0	1	0	0	0	1	1	1	-1	1	1	-1	-1	-1	0	0	1	0	0	0	-1	-1	0	-1	1	1	1	-1	1	-1	-1	-1	0	-1	0	1	0	1	1	1	0	1	-1	0	1	1	-1	0	1	0	-1	-1	-1	0	0	-1	1	-1	-1	1	1	-1	-1	0	1	1	0	-1	-1	0	0	-1	0	-1	-1	-1	1	-1	1	-1	1	1	1	1	-1	1	1	0	0	-1	1	0	1	1	-1	0	0	-1	1	1	-1	1	0	-1	0	-1	-1	-1	1	-1	-1	1	0	1	0	0	-1	-1	-1	1	-1	1	-1	-1	0	1	-1	0	-1	-1	-1	1	0	1	-1	0	0	0	0	1	1	1	-1	1	-1	0	0	0	0	0	1	0	0	-1	0	0	1	-1	1	0	1	-1	1	0	1	0	-1	-1	0	1	0	0	-1	0	1	0	1	0	1	-1	0	0	-1	1	1	-1	1	-1	-1	0	0	-1	-1	-1	0	0	1	0	0	0	0	1	-1	0	0	-1	-1	-1	0	1	0	0	-1	-1	1	0	1	-1	1	-1	0	0	1	1	0	0	-1	1	0	0	1	0	0	0	0	-1	-1	1	1	-1	-1	-1	1	1	-1	-1	-1	1	-1	1	-1	0	0	-1	-1	0	1	1	0	-1	1	0	0	0	0	-1	0	0	-1	0	-1	0	0	0	1	-1	0	-1	0	1	0	0	1	1	0	1	0	-1	-1	0	0	0	0	-1	0	-1	0	1	-1	1	1	1	-1	1	0	1	1	-1	-1	-1	1	-1	-1	1	-1	1	1	0	0	1	1	1	0	-1	-1	-1	-1	0	0	0	1	-1	-1	0	0	-1	1	0	0	0	0	1	-1	-1	-1	1	0	-1	1	-1	1	0	0	-1	0	0	0	0	0	1	0	0	-1	1	1	0	0	-1	0	0	0	1	-1	1	0	-1	-1	1	0	-1	1	1	0	0	0	1	0	-1	0	0	0	0	0	1	1	0	1	0	-1	0	1	-1	1	0	-1	-1	-1	-1	-1	-1	1	1	0	0	-1	0	-1	1	1	0	-1	1	1	1	-1	-1	-1	-1	0	-1	0	-1	1	-1	0	1	1	0	0	-1	1	1	-1	1	-1	-1	-1	-1	1	-1	0	1	-1	0	-1	1	-1	0	1	-1	0	1	-1	1	1	1	-1	0	-1	0	1	-1	1	-1	-1	1	1	1	1	-1	-1	-1	1	1	-1	1	-1	-1	1	1	1	-1	1	-1	0	-1	1	-1	-1	-1	1	1	1	1	-1	1	-1	1	-1	0	1	1	0	0	0	-1	0	-1	1	1	-1	-1	-1	1	-1	1	-1	1	1	-1	-1	1	-1	0	-1	-1	1	1	-1	1	-1	1	-1	-1	-1	-1	0	-1	1	1	-1	1	0	-1	1	0	1	1	1	-1	-1	0	0	1	-1	-1	1	-1	-1	-1	0	1	1	-1	-1	1	0	1	1	0	-1	-1	1	1	0	0	0	-1	1	-1	1	1	1	1	1	0	-1	0	0	0	1	0	-1	1	1	1	-1	-1	0	1	1	1	0	-1	1	-1	-1	0	1	1	-1	-1	-1	-1	1	1	-1	-1	-1	0	-1	-1	1	-1	-1	-1	1	-1	-1	-1	1	-1	1	-1	1	-1	1	1	1	0	-1	0	-1	1	0	0	1	1	0	1	0	1	0	1	-1	0	-1	-1	0	-1	0	1	1	1	0	1	-1	0	1	1	0	0	-1	1	1	-1	1	0	1	1	-1	0	-1	-1	1	-1	-1	0	0	1	0	0	-1	-1	0	0	-1	0	-1	-1	0	-1	0	1	0	0	-1	-1	0	-1	1	1	0	0	0	0	-1	1	-1	-1	0	0	1	1	0	0	-1	1	1	0	-1	0	1	-1	-1	-1	0	1	1	0	-1	1	0	-1	0	0	-1	1	0	-1	0	0	0	1	0	1	-1	1	0	1	0	1	0	0	-1	-1	-1	0	-1	1	1	1	0	0	1	-1	1	-1	1	-1	-1	0	0	-1	1	0	0	-1	1	0	1	-1	1	0	-1	0	-1	0	-1	-1	1	1	-1	-1	-1	-1	1	-1	-1	0	0	0	-1	-1	0	0	0	0	0	1	1	-1	1	-1	1	1	-1	-1	1	1	0	1	1	-1	-1	1	-1	1	-1	-1	1	1	0	-1	0	0	0	1	1	0	-1	1	-1	0	0	-1	0	-1	-1	-1	0	-1	-1	-1	-1	0	0	1	0	0	0	0	-1	1	0	0	-1	0	0	0	-1	1	0	0	0	0	-1	1	0	0	0	0	-1	0	-1	1	0	1	1	1	0	0	1	0	0	0	0	1	-1	1	0	0	0	-1	-1	-1	0	-1	1	1	0	0	-1	0	-1	1	-1	0	-1	1	1	1	1	0	1	0	-1	1	0	-1	-1	1	1	1	0	0	0	1	1	1	-1	1	0	1	-1	1	1	-1	0	0	0	0	0	1	1	-1	0	0	0	0	-1	0	-1	1	1	0	0	0	0	-1	-1	1	-1	0	-1	0	1	1	-1	1	1	-1	-1	0	-1	-1	-1	-1	-1	0	1	-1	-1	-1	0	0	1	-1	-1	-1	1	-1	-1	-1	0	-1	-1	1	-1	0	0	-1	-1	1	1	1	1	-1	-1	-1	-1	-1	-1	-1	-1	-1	1	1	-1	-1	-1	-1	0	0	1	1	-1	-1	0	1	-1	1	1	-1	-1	1	1	1	1	1	1	1	1	0	1	-1	1	0	-1	-1	1	-1	1	1	1	0	-1	0	0	0	0	-1	1	1	0	1	0	1	-1	-1	0	-1	-1	0	0	0	-1	-1	1	0	0	0	-1	0	-1	0	1	-1	0	0	0	-1	1	0	0	1	-1	0	0	-1	1	0	-1	1	-1	0	0	-1	-1	0	0	0	-1	1	0	-1	-1	1	1	1	-1	-1	0	1	0	1	0	0	1	-1	1	0	-1	-1	-1	-1	0	1	0	1	1	0	0	-1	1	0	-1	-1	0	0	0	-1	0	0	-1	-1	0	0	-1	-1	1	0	-1	-1	-1	1	0	0	0	0	0	-1	0	0	0	1	0	-1	-1	-1	-1	1	0	0	-1	0	-1	0	1	-1	0	1	0	0	-1	1	0	1	0	1	-1	0	1	1	-1	1	1	0	0	0	0	0	-1	-1	0	0	0	0	-1	0	1	-1	1	-1	0	0	-1	1	-1	0	0	0	0	0	0	0	0	0	0	0	1	1	-1	0	0	0	0	0	-1	0	0	0	-1	0	1	0	-1	1	1	-1	0	-1	1	-1	0	0	0	0	-1	-1	1	-1	0	0	0	1	0	1	0	0	0	0	0	0	0	0	0	0	-1	1	0	0	0	0	0	0	-1	0	0	-1	0	0	1	0	0	1	1	-1	0	-1	1	0	1	-1	1	-1	1	-1	0	0	-1	0	1	-1	1	1	-1	0	1	0	-1	0	-1	-1	-1	1	1	1	-1	-1	0	0	1	-1	-1	1	-1	-1	-1	1	1	1	1	1	-1	-1	1	-1	-1	0	1	0	-1	-1	0	-1	1	1	1	-1	-1	1	-1	1	-1	-1	-1	-1	-1	0	-1	1	1	0	0	-1	-1	1	1	1	1	-1	0	1	0	-1	-1	1	1	-1	-1	1	1	-1	-1	-1	-1	-1	1	1	1	-1	1	1	-1	1	-1	0	0	0	0	0	0	1	0	1	0	-1	0	0	1	-1	0	-1	0	0	0	0	0	0	0	0	0	1	0	1	1	-1	1	-1	1	1	1	0	1	-1	0	0	0	0	0	0	0	-1	-1	-1	0	0	-1	0	0	-1	0	0	1	1	-1	1	-1	1	1	-1	1	-1	1	0	-1	0	0	0	-1	-1	-1	0	0	-1	0	0	0	0	0	-1	-1	0	0	0	0	0	-1	1	0	0	0	0	-1	-1	1	-1	0	0	1	0	0	-1	-1	0	0	0	-1	0	-1	-1	1	1	0	0	0	-1	0	1	-1	1	0	0	-1	0	0	0	-1	1	1	0	-1	1	1	0	0	0	1	0	0	0	0	1	1	1	0	0	0	0	-1	0	0	-1	0	-1	0	-1	0	-1	0	1	1	1	1	-1	1	1	-1	-1	1	-1	-1	-1	-1	1	-1	0	0	-1	1	0	1	-1	1	-1	1	1	-1	1	1	1	-1	1	-1	-1	1	1	-1	-1	0	1	0	0	1	0	1	1	1	0	1	0	1	0	-1	0	-1	-1	1	-1	1	1	-1	1	1	1	-1	1	-1	-1	1	-1	0	1	1	-1	1	1	0	1	0	0	-1	-1	0	-1	-1	0	0	0	1	1	-1	1	-1	-1	1	0	1	0	-1	-1	-1	0	0	1	1	-1	-1	1	-1	0	0	0	-1	-1	1	1	0	-1	1	-1	1	1	-1	1	0	-1	0	0	0	1	-1	0	0	1	1	-1	-1	0	1	1	1	1	-1	-1	-1	-1	-1	0	0	0	-1	0	0	0	0	1	-1	1	0	1	0	0	-1	-1	0	-1	0	-1	1	0	1	-1	-1	-1	0	-1	-1	1	1	-1	-1	1	-1	1	1	1	0	-1	-1	-1	1	0	-1	-1	1	0	0	-1	-1	1	1	1	-1	-1	-1	-1	1	0	1	-1	1	1	-1	-1	0	1	1	1	1	-1	-1	-1	1	0	0	0	0	-1	1	1	1	0	0	-1	0	0	0	0	1	-1	-1	-1	-1	1	1	0	0	-1	0	1	0	-1	1	-1	1	1	-1	1	0	1	-1	0	0	0	1	1	-1	1	1	0	0	-1	1	1	-1	1	-1	1	-1	1	0	0	0	-1	-1	0	-1	1	1	1	1	-1	0	-1	0	-1	1	0	-1	0	-1	0	0	0	1	-1	1	-1	-1	-1	0	-1	-1	0	0	0	1	0	0	0	0	0	0	-1	-1	1	-1	0	-1	1	1	-1	-1	1	0	1	0	1	-1	0	0	-1	-1
3086	2066	2598	1	4				0	0	-1	1	1	-1	0	-1	1	-1	1	1	0	0	0	0	0	0	0	0	-1	1	0	0	1	0	1	1	-1	-1	-1	0	0	0	0	0	-1	-1	1	-1	-1	-1	1	1	-1	1	1	-1	1	1	-1	0	1	-1	1	1	-1	0	-1	1	1	0	0	0	0	0	0	0	0	0	0	0	1	0	-1	0	0	0	-1	1	1	1	0	0	0	-1	1	0	-1	1	-1	1	0	-1	-1	-1	-1	1	1	-1	-1	1	-1	-1	1	-1	1	0	-1	1	-1	1	-1	-1	-1	-1	0	1	0	0	0	0	0	0	0	0	-1	-1	-1	1	0	0	1	1	1	1	-1	1	-1	0	0	1	0	1	1	1	1	0	1	0	-1	-1	1	-1	-1	-1	-1	-1	-1	1	0	0	1	0	0	1	0	-1	1	1	1	1	1	1	1	-1	1	0	1	-1	0	1	-1	-1	1	1	1	1	0	1	0	0	-1	-1	0	0	0	-1	0	-1	0	-1	0	0	-1	-1	-1	1	-1	1	0	0	-1	0	-1	1	1	1	1	0	-1	-1	1	1	-1	-1	0	-1	-1	-1	-1	1	-1	-1	0	1	0	0	0	0	-1	1	1	-1	-1	1	1	1	1	0	0	0	-1	-1	1	-1	1	0	1	1	1	-1	1	1	1	1	-1	-1	-1	1	-1	1	0	1	-1	0	-1	1	-1	1	1	0	-1	1	1	1	0	1	-1	0	-1	1	-1	-1	0	0	1	0	1	-1	1	1	1	-1	1	-1	0	1	1	-1	1	-1	1	-1	1	0	-1	0	0	1	0	0	1	-1	-1	0	1	-1	1	1	-1	0	-1	-1	-1	0	0	0	0	0	0	-1	1	0	0	0	0	0	0	1	1	0	1	-1	0	0	0	0	0	0	1	0	0	0	1	0	0	-1	0	0	0	0	0	0	0	0	0	-1	0	0	0	0	-1	1	-1	0	0	1	-1	0	-1	-1	1	1	-1	0	0	-1	0	1	-1	-1	1	-1	-1	-1	1	-1	-1	0	-1	0	-1	1	1	1	-1	0	0	1	0	0	0	0	-1	0	0	0	0	0	0	0	0	0	0	0	1	0	0	0	-1	0	-1	0	1	-1	-1	-1	1	-1	0	1	1	1	-1	1	1	1	-1	-1	0	1	0	0	-1	-1	0	0	-1	1	-1	-1	0	0	0	1	-1	-1	0	0	0	-1	0	1	1	-1	-1	1	1	0	1	1	1	1	-1	1	-1	1	-1	1	0	-1	0	1	0	0	0	-1	0	0	-1	0	1	-1	0	0	0	0	0	1	-1	1	0	0	0	1	0	1	0	0	0	0	-1	0	0	0	0	0	0	0	0	-1	-1	1	0	1	-1	1	1	-1	0	1	0	1	0	1	0	-1	-1	-1	1	-1	-1	0	1	0	0	-1	1	1	0	1	1	-1	-1	-1	0	-1	-1	1	-1	1	0	0	0	1	-1	0	1	-1	1	0	0	0	0	0	0	1	0	1	1	1	0	0	0	1	1	-1	1	-1	-1	1	-1	1	-1	-1	1	1	0	-1	1	1	1	0	0	0	0	0	0	1	0	0	0	0	0	0	-1	-1	1	0	-1	-1	1	0	-1	-1	1	0	-1	0	0	0	0	0	0	0	-1	1	-1	-1	1	1	1	-1	-1	-1	-1	0	-1	1	1	0	-1	-1	1	1	-1	0	1	-1	0	0	-1	1	1	0	1	-1	-1	1	0	0	0	-1	-1	-1	0	0	-1	-1	-1	0	0	-1	1	-1	0	-1	-1	0	1	1	-1	-1	1	1	-1	1	0	1	1	-1	-1	-1	-1	-1	0	0	0	-1	-1	0	1	0	-1	0	-1	0	-1	0	-1	1	0	0	0	0	-1	-1	-1	1	1	-1	0	1	-1	-1	1	1	-1	1	0	0	-1	-1	-1	0	-1	1	1	1	-1	0	-1	-1	-1	0	0	-1	0	1	0	0	0	1	1	0	1	-1	1	1	1	-1	1	0	0	-1	-1	1	0	-1	-1	-1	1	1	1	1	0	1	1	-1	-1	0	-1	1	1	1	1	1	1	1	0	1	0	-1	1	-1	0	-1	0	-1	1	1	-1	-1	0	1	0	-1	-1	-1	-1	1	1	-1	1	-1	1	1	0	0	1	1	1	1	0	1	1	1	1	1	0	0	0	1	0	0	-1	-1	-1	0	-1	0	0	-1	1	1	1	-1	-1	0	0	1	0	-1	0	1	1	1	-1	0	1	-1	1	0	-1	1	-1	1	0	0	0	1	0	-1	0	-1	0	0	0	0	-1	1	1	0	-1	-1	0	-1	0	0	1	1	-1	1	0	1	-1	-1	1	1	1	0	-1	-1	0	1	1	1	1	-1	-1	0	0	0	0	0	-1	0	-1	0	1	1	0	0	1	0	0	-1	0	-1	-1	0	-1	0	1	-1	1	0	0	-1	0	1	-1	-1	1	-1	0	-1	1	1	1	-1	0	0	-1	-1	-1	0	1	1	0	0	1	0	0	-1	1	-1	1	1	0	-1	1	1	-1	0	0	0	0	1	0	0	0	-1	0	-1	0	0	-1	1	1	0	0	0	0	0	0	0	0	0	0	-1	0	-1	1	1	0	-1	0	1	-1	0	-1	1	-1	-1	0	0	0	0	0	0	0	0	0	0	0	1	-1	0	0	0	1	1	1	-1	-1	-1	0	0	1	-1	1	0	1	1	1	0	0	-1	0	0	0	-1	-1	-1	1	-1	-1	-1	1	1	1	0	0	0	1	1	-1	1	1	-1	-1	1	1	0	1	1	0	0	-1	-1	-1	1	1	-1	1	1	-1	-1	0	1	0	1	-1	-1	-1	-1	1	1	0	1	0	0	-1	0	1	0	0	-1	1	-1	0	-1	0	0	1	0	1	1	0	0	0	-1	0	0	0	0	0	1	-1	1	0	1	0	1	1	-1	1	-1	-1	-1	1	-1	-1	-1	0	-1	0	-1	0	-1	-1	1	1	1	-1	-1	1	0	0	-1	0	1	-1	-1	-1	-1	-1	1	-1	1	1	-1	0	1	1	-1	0	-1	-1	-1	0	1	1	1	-1	-1	-1	-1	1	1	0	1	0	-1	1	-1	-1	1	-1	1	1	0	-1	-1	1	1	1	0	-1	0	1	-1	1	1	1	-1	0	0	0	0	0	0	1	-1	1	0	-1	1	0	-1	0	0	0	0	1	-1	1	-1	1	-1	0	0	0	1	0	0	-1	0	-1	0	-1	0	0	1	-1	0	0	-1	-1	1	1	1	1	1	1	0	0	1	0	0	-1	0	-1	-1	1	0	1	0	1	1	0	0	1	0	0	1	1	0	-1	-1	0	1	-1	-1	0	0	-1	0	-1	-1	-1	1	-1	0	-1	-1	1	0	-1	0	0	1	0	1	1	0	0	-1	1	-1	1	-1	0	0	-1	-1	1	1	-1	-1	0	-1	1	-1	1	0	-1	1	1	-1	-1	-1	0	0	0	1	1	-1	-1	0	-1	-1	1	1	1	1	1	1	-1	1	-1	1	1	1	-1	1	-1	1	1	-1	1	1	0	0	1	1	1	1	-1	-1	1	-1	1	0	-1	0	1	0	1	1	-1	1	0	-1	1	0	1	1	1	-1	0	-1	-1	1	1	-1	1	0	1	-1	0	-1	-1	1	0	1	1	0	0	0	0	0	1	1	0	0	1	-1	0	0	1	0	1	-1	0	-1	-1	0	0	0	-1	0	1	-1	1	1	-1	0	0	0	0	0	0	0	1	1	0	1	-1	-1	0	0	-1	0	0	1	0	0	0	1	1	1	0	0	-1	0	1	0	1	-1	0	0	-1	-1	0	1	-1	0	-1	0	0	0	1	0	1	0	1	-1	0	0	0	-1	-1	-1	0	0	0	1	1	0	-1	-1	1	0	-1	0	-1	1	0	0	0	1	0	1	-1	1	-1	-1	-1	1	1	-1	1	-1	1	1	-1	0	0	1	-1	-1	-1	1	1	-1	-1	-1	0	0	-1	0	-1	-1	0	-1	0	-1	-1	-1	-1	-1	0	0	0	1	-1	-1	1	1	-1	-1	-1	1	0	1	-1	0	0	0	-1	1	1	0	-1	0	-1	-1	-1	1	1	1	1	-1	1	1	1	1	1	-1	0	0	1	-1	1	1	-1	-1	0	0	-1	-1	-1	-1	0	0	1	1	1	1	0	-1	0	1	-1	1	0	-1	-1	-1	1	-1	1	-1	-1	0	-1	0	0	0	0	0	-1	-1	0	0	1	0	-1	1	-1	0	-1	-1	1	-1	0	-1	0	0	1	1	0	-1	1	1	-1	-1	0	0	-1	1	0	0	0	-1	0	0	-1	-1	-1	-1	1	-1	0	0	1	1	1	1	-1	0	1	1	-1	-1	1	1	1	1	1	-1	-1	-1	1	1	1	-1	1	1	-1	1	1	1	1	-1	-1	1	1	-1	-1	-1	1	1	0	1	1	-1	-1	1	0	1	-1	1	-1	1	1	-1	1	-1	-1	-1	1	-1	-1	1	0	-1	0	-1	1	-1	-1	1	1	1	1	1	0	0	0	1	1	-1	-1	-1	-1	0	-1	0	1	-1	1	1	-1	-1	1	-1	0	0	0	-1	-1	0	-1	1	1	-1	0	-1	-1	0	0	-1	-1	-1	1	0	1	-1	0	1	1	0	-1	-1	1	0	1	-1	-1	0	-1	1	1	0	-1	1	1	-1	1	-1	0	-1	1	0	1	1	0	1	1	-1	-1	1	-1	-1	1	0	1	0	1	-1	1	1	1	-1	-1	-1	-1	0	1	-1	1	1	0	-1	-1	-1	1	1	-1	-1	0	1	-1	-1	-1	1	-1	1	1	-1	0	1	0	0	1	1	0	-1	0	-1	1	-1	1	-1	0	-1	-1	-1	1	0	-1	-1	0	-1	1	1	0	-1	-1	0	1	1	0	-1	0	-1	1	1	-1	0	-1	-1	-1	1	-1	0	0	-1	-1	0	0	0	0	-1	1	1	1	-1	1	0	0	1	0	1	1	0	1	0	1	1	1	0	1	0	0	0	-1	0	0	0	1	0	0	0	0	1	0	-1	1	1	1	1	1	1	0	0	0	0	0	0	0	0	0	0	0	1	1	0	0	0	0	0	0	0	-1	0	0	0	0	0	0	1	-1	0	-1	0	-1	1	0	0	-1	0	0	0	-1	0	0	0	0	0	0	0	-1	0	0	0	0	0	0	1	0	0	0	0	1	1	-1	0	1	1	-1	0	1	1	-1	1	0	0	0	-1	0	1	-1	-1	-1	1	0	0	1	0	1	0	1	1	-1	-1	0	0	-1	0	1	0	1	0	0	0	0	0	0	0	0	0	-1	0	1	-1	-1	0	-1	-1	1	0	0	-1	0	0	-1	1	0	0	0	-1	0	-1	-1	0	1	0	0	-1	1	-1	0	0	1	0	1	0	0	0	-1	0	-1	1	-1	-1	0	0	1	-1	0	-1	1	-1	-1	1	0	-1	1	0	1	1	0	1	-1	-1	1	-1	-1	-1	0	-1	-1	1	-1	-1	1	0	1	0	-1	1	1	-1	-1	0	1	-1	0	0	0	-1	-1	0	-1	1	1	0	0	-1	1	-1	-1	-1	1	-1	0	0	0	0	0	0	-1	-1	-1	-1	0	0	1	1	-1	0	0	0	0	-1	-1	-1	0	1	-1	0	-1	1	0	-1	0	0	-1	1	1	0	0	0	0	-1	0	1	1	-1	0	0	0	-1	0	0	0	0	1	-1	0	0	0	0	0	0	1	1	-1	0	1	-1	0	0	-1	0	0	-1	-1	1	0	0	0	0	1	-1	1	1	0	0	-1	1	0	0	-1	1	1	0	-1	0	0	0	0	0	0	0	0	0	0	0	0	1	1	1	0	-1	-1	0	1	-1	1	-1	0	0	0	0	0	1	0	0	-1	0	1	-1	0	1	-1	-1	0	1	1	0	-1	-1	0	-1	1	1	-1	-1	1	-1	0	-1	1	1	1	0	1	1	0	0	-1	-1	0	1	-1	-1	1	-1	0	1	0	-1	1	-1	-1	1	-1	1	1	0	-1	-1	-1	-1	-1	0	0	0	0	1	1	0	0	1	-1	0	0	-1	-1	-1	0	-1	0	1	-1	0	0	0	1	0	0	-1	0	0	-1	0	-1	-1	1	0	0	0	0	1	-1	-1	1	-1	-1	-1	0	0	0	0	1	0	1	0	-1	1	0	-1	-1	0	0	0	0	-1	-1	-1	-1	0	0	0	1	0	0	-1	0	0	0	0	0	-1	0	1	-1	-1	1	1	-1	0	0	0	0	1	1	-1	-1	-1	1	0	0	1	-1	0	0	0	0	-1	0	1	1	-1	-1	-1	-1	1	-1	1	-1	0	0	1	0	0	0	-1	-1	-1	0	0	1	1	1	-1	0	-1	0	0	0	1	0	1	0	0	0	0	0	0	0	1	-1	1	0	1	1	0	0	1	1	0	0	1	0	0	1	1	1	0	0	-1	-1	-1	0	0	1	-1	1	1	1	0	0	-1	1	-1	-1	-1	-1	0	-1	0	1	1	0	0	-1	-1	1	0	0	-1	0	0	1	0	0	-1	0	0	0	-1	-1	1	1	1	1	-1	1	0	1	0	1	1	-1	-1	-1	-1	-1	-1	1	-1	1	-1	-1	1	-1	-1	-1	-1	-1	-1	-1	1	0	1	1	-1	0	0	-1	0	-1	1	0	0	-1	0	1	0	0	1	0	1	0	1	0	0	0	-1	0	1	-1	-1	0	0	-1	-1	0	1	0	1	0	-1	0	0	0	0	0	0	-1	-1	-1	0	1	-1	0	0	1	-1	-1	1	1	1	0	0	0	-1	0	0	0	0	0	0	0	0	0	0	0	-1	0	0	-1	-1	-1	0	0	1	-1	0	0	1	-1	-1	-1	-1	0	0	0	1	1	0	0	-1	0	0	0	1	0	0	0	1	0	0	-1	0	0	0	-1	0	0	1	1	0	-1	-1	0	-1	0	-1	1	-1	1	-1	-1	0	1	1	1	1	1	-1	-1	0	1	0	0	0	0	-1	0	1	0	0	-1	1	-1	-1	-1	-1	1	1	1	1	0	-1	-1	0	1	0	-1	-1	1	0	1	0	1	-1	-1	1	0	1	1	1	-1	0	-1	-1	1	0	-1	0	-1	0	0	1	1	-1	-1	-1	1	1	-1	-1	0	0	1	0	-1	1	0	-1	0	0	-1	-1	-1	-1	-1	0	-1	0	0	-1	1	-1	1	1	1	-1	1	1	-1	-1	-1	-1	-1	1	1	0	0	1	1	1	0	1	0	0	0	0	0	1	1	0	0	0	-1	0	0	-1	1	-1	0	1	0	-1	0	1	0	-1	-1	-1	-1	0	0	0	0	-1	-1	0	0	0	-1	0	-1	0	0	0	1	-1	-1	0	0	0	1	0	0	0	-1	-1	1	1	1	1	-1	0	0	-1	0	1	-1	-1	-1	0	1	-1	1	1	1	-1	1	1	1	1	0	-1	0	0	0	0	0	0	0	-1	0	-1	1	1	1	-1	0	1	-1	1	0	-1	-1	-1	0	1	1	1	-1	1	1	0	0	1	0	1	1	0	1	-1	1	0	-1	1	1	-1	1	1	-1	0	1	-1	0	-1	1	-1	-1	-1	1	-1	-1	-1	1	-1	-1	1	-1	-1	-1	1	-1	1	0	1	-1	-1	0	0	0	1	-1	1	1	1	-1	0	0	1	1	1	-1	1	-1	0	1	0	1	1	-1	-1	1	-1	1	-1	1	-1	0	1	-1	1	-1	0	0	0	0	0	0	-1	1	-1	-1	0	-1	-1	-1	-1	-1	-1	-1	-1	-1	-1	-1	1	-1	1	0	-1	-1	-1	1	-1	1	1	1	-1	-1	0	0	0	0	-1	0	-1	-1	1	-1	1	0	-1	1	-1	-1	-1	1	-1	-1	-1	-1	1	1	1	0	-1	1	0	1	-1	-1	0	0	0	0	0	1	0	0	1	-1	-1	-1	-1	1	-1	0	1	0	0	0	0	0	0	-1	-1	0	-1	0	1	-1	-1	-1	-1	-1	0	0	-1	-1	-1	-1	-1	0	0	0	-1	-1	-1	0	1	-1	-1	-1	0	0	1	0	-1	1	0	-1	-1	1	-1	1	1	-1	1	0	-1	0	0	0	1	0	1	-1	1	-1	-1	-1	1	1	-1	-1	0	0	0	0	0	0	-1	0	1	0	1	-1	0	-1	1	1	1	1	0	-1	-1	-1	-1	-1	1	1	-1	0	-1	-1	-1	-1	1	-1	0	0	1	-1	0	-1	1	1	-1	0	-1	-1	-1	1	1	1	1	1	0	-1	1	-1	-1	0	0	-1	0	1	1	1	1	-1	0	0	1	-1	1	0	-1	1	1	0	-1	0	1	0	0	0	0	0	1	-1	0	-1	-1	-1	1	0	1	1	-1	0	1	0	0	-1	0	0	0	0	0	0	-1	1	0	0	-1	0	0	-1	0	1	0	1	0	0	0	0	-1	-1	0	1	1	1	-1	-1	1	1	0	-1	0	0	0	0	1	1	0	-1	1	0	0	0	0	0	0	1	0	1	0	0	0	0	0	1	1	1	1	1	-1	-1	0	1	1	-1	0	1	-1	-1	1	-1	-1	1	1	-1	1	-1	-1	1	-1	-1	-1	1	-1	-1	0	-1	0	1	-1	1	-1	-1	1	-1	1	-1	-1	1	1	-1	-1	-1	-1	1	0	-1	0	0	0	-1	-1	1	1	-1	-1	1	1	0	1	-1	-1	-1	1	-1	1	-1	0	0	-1	-1	0	1	1	0	0	1	1	1	1	-1	1	-1	0	1	-1	1	0	1	-1	1	-1	1	1	1	0	1	1	-1	0	0	0	-1	1	-1	-1	1	-1	1	1	-1	-1	-1	1	1	-1	1	1	1	1	-1	-1	1	-1	-1	1	-1	0	0	-1	0	0	0	0	0	1	-1	0	0	-1	1	0	-1	0	1	0	1	-1	1	1	-1	0	-1	1	1	1	-1	1	-1	1	1	-1	1	-1	-1	-1	1	-1	0	1	1	1	1	-1	-1	-1	0	1	1	0	1	1	0	-1	-1	-1	1	1	0	0	-1	-1	-1	-1	-1	-1	1	1	1	1	1	-1	-1	0	1	0	-1	1	1	-1	1	-1	0	-1	1	1	0	1	-1	1	1	0	0	-1	1	0	1	-1	1	-1	-1	0	-1	0	0	1	1	0	0	0	0	1	1	1	0	1	0	1	-1	-1	-1	-1	1	1	1	1	0	1	-1	-1	1	0	-1	1	0	-1	1	1	-1	-1	1	-1	-1	1	-1	-1	0	0	-1	0	1	0	0	1	-1	0	0	0	0	1	-1	0	-1	1	0	1	1	0	0	1	1	-1	0	-1	0	-1	-1	1	1	-1	-1	-1	1	1	-1	1	-1	-1	-1	1	1	0	0	0	0	0	-1	0	0	-1	0	1	-1	-1	-1	0	0	0	-1	1	-1	0	-1	-1	1	1	-1	1	1	0	0	-1	0	0	-1	-1	-1	1	0	0	0	0	-1	0	0	0	-1	-1	1	0	-1	-1	-1	0	0	0	0	0	-1	1	0	0	-1	0	-1	-1	-1	-1	1	-1	-1	0	-1	1	1	-1	1	1	1	-1	0	0	0	0	0	1	0	0	0	0	1	-1	0	0	1	-1	-1	-1	0	0	-1	0	1	1	1	1	1	-1	-1	-1	-1	0	0	0	1	-1	0	-1	1	1	0	0	0	0	0	1	1	0	-1	-1	0	1	1	0	0	0	0	0	0	0	1	-1	1	1	-1	0	1	0	0	0	0	0	-1	0	1	1	0	0	0	0	0	0	-1	0	1	-1	0	-1	0	0	-1	0	0	0	0	-1	-1	1	1	-1	-1	0	-1	1	1	1	0	0	0	0	1	-1	1	1	1	-1	1	0	0	0	1	-1	1	-1	0	0	0	-1	0	0	1	1	-1	1	-1	-1	-1	-1	-1	1	1	1	-1	-1	1	1	0	-1	-1	1	-1	0	-1	-1	0	0	1	1	-1	1	1	-1	-1	0	1	-1	-1	-1	0	-1	0	-1	-1	1	1	-1	1	-1	1	-1	1	0	1	0	1	1	0	0	0	-1	1	1	-1	1	0	0	1	1	-1	0	0	-1	0	-1	1	1	1	-1	1	1	1	1	0	1	-1	-1	-1	0	0	-1	-1	1	-1	1	0	0	0	-1	0	-1	0	0	1	1	1	-1	-1	-1	0	0	0	0	0	1	-1	1	-1	1	-1	0	1	-1	1	-1	0	1	0	0	0	0	1	1	-1	0	1	0	0	-1	-1	0	1	0	0	0	-1	0	1	0	1	0	1	0	0	-1	1	0	0	1	0	0	1	0	0	-1	0	0	-1	0	0	-1	0	-1	0	0	-1	0	0	0	0	1	1	1	1	1	-1	-1	1	-1	-1	-1	-1	0	0	0	-1	1	-1	1	1	-1	1	-1	-1	1	-1	-1	1	1	1	1	-1	1	1	-1	-1	0	-1	1	1	1	-1	1	1	-1	-1	-1	-1	1	-1	-1	-1	1	-1	1	-1	0	1	0	-1	1	-1	-1	-1	-1	-1	1	1	0	-1	1	1	1	0	0	1	-1	1	1	1	1	0	1	-1	0	1	1	1	0	1	-1	0	0	1	1	-1	-1	1	0	0	0	1	-1	1	-1	1	0	1	-1	0	0	-1	0	0	1	1	-1	1	1	-1	1	-1	1	0	0	-1	1	0	-1	-1	0	1	1	1	0	0	1	0	-1	1	-1	0	0	1	1	1	1	1	-1	0	0	1	-1	0	0	-1	0	0	0	0	0	0	1	0	1	-1	0	-1	0	0	0	0	0	-1	1	-1	0	-1	-1	-1	-1	1	0	1	-1	1	1	-1	-1	1	1	1	-1	-1	-1	0	1	1	-1	-1	-1	1	0	-1	1	1	-1	1	0	0	1	-1	-1	-1	1	-1	1	-1	0	0	0	1	0	0	1	-1	-1	1	-1	-1	-1	1	0	0	-1	0	-1	0	-1	1	0	0	0	0	1	1	0	1	0	-1	1	1	1	0	1	0	1	-1	-1	-1	-1	1	0	-1	1	1	0	-1	0	0	-1	0	1	-1	-1	1	1	-1	-1	-1	1	1	-1	1	-1	1	1	1	0	1	0	0	0	1	1	-1	0	-1	0	0	1	0	1	1	0	1	0	0	0	-1	-1	1	1	1	1	0	1	1	1	-1	0	1	-1	0	-1	1	-1	-1	-1	1	0	0	-1	1	-1	1	1	0	0	-1	1	1	1	1	0	1	0	0	-1	0	1	1	-1	-1	-1	-1	1	0	-1	-1	-1	1	0	1	0	1	0	-1	-1	1	-1	1	0	-1	0	-1	0	1	-1	-1	0	-1	1	-1	-1	0	-1	1	1	1	1	-1	-1	1	-1	1	-1	1	0	0	-1	-1	1	-1	0	-1	1	-1	0	1	-1	0	1	0	1	0	0	1	-1	1	1	-1	0	1	0	1	-1	0	-1	-1	1	-1	1	-1	0	-1	0	-1	1	-1	0	-1	-1	-1	0	1	1	-1	-1	-1	1	0	-1	0	-1	0	1	1	1	-1	-1	1	-1	-1	1	-1	0	0	0	1	-1	0	-1	-1	-1	0	1	1	-1	1	1	1	1	-1	1	1	1	1	0	0	0	0	1	0	-1	0	0	-1	-1	-1	0	0	-1	0	0	-1	-1	1	0	0	0	0	1	-1	1	1	-1	-1	0	0	0	1	-1	-1	0	-1	1	1	1	1	0	-1	1	0	0	0	1	0	1	1	0	-1	0	-1	-1	0	0	0	1	-1	0	0	1	1	1	-1	-1	1	1	1	0	0	0	0	-1	0	0	0	-1	0	0	1	0	-1	0	0	0	-1	1	0	-1	1	-1	1	-1	0	-1	1	1	-1	-1	0	1	-1	1	1	-1	-1	0	-1	-1	0	-1	0	0	0	-1	0	0	0	0	-1	-1	0	0	-1	-1	1	1	-1	-1	0	-1	-1	1	0	1	1	1	0	1	-1	0	0	1	0	1	0	0	-1	-1	0	-1	1	1	0	0	0	1	1	0	1	1	-1	0	0	0	1	0	0	1	0	-1	-1	-1	-1	1	1	1	0	-1	1	1	-1	-1	1	-1	-1	1	0	0	0	0	-1	-1	-1	-1	1	1	0	-1	1	0	-1	1	0	0	0	0	0	0	-1	0	1	0	1	1	0	0	0	-1	1	1	1	-1	1	-1	1	1	-1	-1	-1	-1	0	-1	1	-1	1	-1	1	1	1	1	-1	1	0	0	-1	-1	0	0	0	-1	1	-1	0	-1	0	0	0	1	0	1	-1	0	0	0	1	0	-1	0	-1	0	-1	0	0	0	0	0	0	0	0	0	1	-1	-1	0	-1	0	1	0	1	1	0	0	0	-1	0	1	-1	1	1	0	-1	0	1	0	1	0	-1	0	-1	-1	1	-1	-1	1	0	1	1	-1	0	1	-1	-1	-1	0	1	-1	-1	1	0	1	0	0	-1	1	0	1	-1	1	0	0	-1	-1	0	-1	-1	1	-1	0	0	0	1	0	-1	0	1	-1	0	-1	-1	0	1	1	1	0	0	0	0	-1	-1	1	1	1	1	-1	0	0	0	-1	1	0	-1	0	0	-1	0	0	1	0	-1	-1	1	0	0	-1	0	0	-1	1	1	1	-1	0	0	0	-1	1	0	1	0	-1	1	1	0	0	0	0	0	1	0	1	0	0	-1	-1	0	1	-1	-1	0	0	0	1	1	1	-1	1	1	-1	-1	1	0	0	0	1	-1	0	0	1	-1	-1	1	1	0	1	1	1	-1	-1	1	1	-1	-1	-1	0	0	0	0	1	0	1	-1	0	0	1	1	1	-1	-1	0	0	1	1	1	-1	1	0	1	-1	0	-1	1	0	0	1	1	1	-1	-1	-1	0	1	0	-1	1	-1	1	-1	-1	-1	-1	0	0	1	0	-1	-1	1	0	0	0	-1	0	1	1	0	-1	1	-1	-1	1	1	0	0	0	-1	-1	-1	-1	-1	-1	0	0	0	0	0	0	0	-1	0	0	0	1	0	1	1	-1	0	-1	-1	1	0	0	0	1	1	0	0	0	-1	0	-1	-1	0	0	0	0	1	-1	0	1	1	-1	1	-1	1	0	-1	0	0	0	0	0	0	0	1	-1	-1	0	1	1	1	1	1	-1	1	1	0	0	-1	1	1	0	-1	-1	0	-1	-1	1	0	1	-1	-1	-1	1	-1	1	-1	0	0	-1	-1	0	-1	1	0	-1	-1	1	-1	0	-1	1	-1	1	1	1	1	0	0	-1	1	0	0	1	1	0	-1	0	1	0	-1	0	-1	0	-1	1	0	-1	0	1	0	0	-1	0	0	1	-1	0	0	-1	0	1	-1	0	0	0	1	1	1	0	0	0	1	-1	-1	0	0	1	-1	0	0	0	0	-1	-1	1	0	0	0	1	0	-1	-1	-1	0	0	0	0	-1	-1	0	-1	0	1	1	0	0	0	1	-1	-1	1	0	0	0	1	0	1	1	0	0	1	1	1	-1	-1	-1	1	1	1	-1	1	1	-1	0	1	1	1	1	0	1	1	1	1	1	1	-1	-1	1	-1	1	-1	0	0	0	1	-1	1	-1	1	1	-1	0	1	0	0	1	0	-1	1	1	1	-1	-1	1	0	1	-1	0	0	0	1	-1	1	1	-1	1	0	0	-1	1	-1	1	1	1	1	-1	-1	-1	0	1	1	1	0	0	-1	-1	1	1	0	1	1	0	-1	-1	-1	-1	0	1	-1	-1	-1	0	0	0	0	-1	-1	1	1	0	0	0	1	0	0	0	1	0	-1	-1	-1	-1	1	-1	0	1	-1	1	1	1	1	-1	1	0	1	-1	-1	0	0	1	-1	0	1	0	-1	1	-1	0	-1	-1	-1	0	1	0	-1	0	0	-1	1	1	1	1	1	1	0	-1	0	1	0	1	1	-1	1	0	0	1	1	1	-1	0	1	0	1	0	1	-1	-1	-1	1	-1	1	-1	-1	-1	0	1	1	-1	-1	0	0	0	0	0	0	0	1	1	-1	1	-1	-1	0	0	-1	-1	1	0	0	0	0	-1	0	1	0	0	-1	1	1	0	0	0	-1	0	-1	-1	1	1	0	-1	0	1	0	0	1	1	-1	-1	-1	-1	-1	-1	0	0	0	-1	1	1	1	-1	-1	-1	0	1	1	-1	1	1	-1	-1	-1	-1	0	0	1	-1	1	-1	1	1	0	0	-1	1	-1	0	-1	-1	1	1	1	1	-1	-1	-1	-1	0	-1	-1	1	-1	-1	1	0	1	1	0	1	-1	0	-1	0	-1	1	1	1	0	0	1	1	-1	-1	-1	1	1	1	-1	0	-1	-1	-1	-1	-1	-1	1	1	1	0	1	-1	0	1	-1	0	0	0	0	-1	0	-1	0	0	0	1	1	0	0	0	-1	0	0	-1	0	0	0	0	0	1	1	-1	0	1	-1	-1	0	-1	0	0	0	0	0	0	0	-1	1	-1	1	0	0	0	0	-1	-1	-1	1	0	-1	0	-1	1	-1	1	1	-1	0	-1	-1	-1	1	1	1	1	1	0	0	0	0	1	-1	1	0	0	0	1	-1	0	0	-1	1	-1	-1	0	-1	1	1	-1	-1	1	1	-1	0	-1	0	1	1	-1	0	0	-1	1	1	1	1	1	-1	-1	-1	1	1	0	-1	1	-1	0	0	-1	-1	-1	-1	-1	1	-1	-1	1	1	0	0	1	1	-1	1	-1	1	0	1	1	0	-1	0	0	-1	0	-1	0	1	-1	-1	1	-1	-1	-1	-1	-1	1	-1	-1	1	1	1	-1	-1	-1	1	-1	1	0	-1	1	-1	-1	-1	0	1	-1	-1	0	1	0	1	1	0	-1	0	-1	0	-1	-1	-1	-1	1	1	-1	-1	-1	-1	0	-1	1	0	-1	0	1	1	-1	1	-1	1	1	1	1	1	1	0	-1	1	1	-1	-1	-1	-1	0	1	1	-1	1	-1	-1	1	1	-1	1	-1	1	1	0	-1	-1	0	0	1	-1	-1	1	0	1	-1	1	1	-1	0	0	-1	-1	1	1	1	1	1	-1	1	1	-1	0	1	1	-1	1	1	0	-1	0	0	1	-1	0	-1	0	-1	-1	-1	1	1	0	-1	1	-1	1	0	0	-1	1	1	-1	1	1	-1	-1	-1	1	-1	1	1	1	-1	1	-1	-1	0	1	0	0	0	0	1	1	1	0	1	0	0	1	0	1	1	0	0	0	-1	1	-1	1	-1	-1	-1	1	1	-1	0	0	-1	1	-1	-1	0	0	-1	-1	-1	1	0	0	0	-1	0	0	0	1	1	-1	-1	0	0	-1	1	0	-1	0	0	0	0	0	-1	0	0	-1	-1	0	-1	-1	0	-1	-1	1	-1	1	0	0	1	-1	1	1	1	0	0	1	1	-1	0	1	-1	1	1	0	1	0	1	1	0	1	-1	-1	1	1	-1	1	-1	1	-1	-1	1	-1	1	0	0	-1	-1	1	1	1	-1	1	1	1	0	1	-1	1	0	-1	0	-1	0	0	0	1	-1	-1	-1	0	-1	-1	1	-1	0	1	0	1	0	0	-1	0	-1	-1	1	0	0	1	-1	1	1	0	-1	0	0	0	1	-1	1	0	1	-1	0	0	-1	-1	-1	-1	0	1	1	-1	1	-1	0	-1	-1	0	0	0	-1	0	0	0	-1	0	0	0	-1	0	0	0	0	1	-1	0	0	0	0	0	0	0	0	0	-1	-1	-1	1	0	1	0	0	0	1	1	-1	-1	-1	0	1	-1	1	-1	-1	-1	1	-1	0	-1	-1	0	1	-1	1	-1	-1	1	1	1	1	-1	0	1	-1	1	1	0	-1	-1	-1	-1	0	0	1	1	1	1	1	0	-1	1	-1	1	1	-1	-1	0	0	-1	1	0	-1	1	0	1	1	1	1	1	1	-1	0	0	0	1	0	-1	1	0	0	0	-1	0	-1	-1	0	1	0	0	1	1	0	-1	0	1	-1	1	0	0	0	-1	0	0	-1	-1	0	1	0	1	0	0	0	0	0	1	0	0	-1	1	0	-1	1	1	0	-1	0	0	0	-1	-1	1	1	1	-1	-1	1	-1	0	1	-1	0	1	0	0	1	1	-1	-1	1	1	-1	1	-1	-1	1	1	0	-1	-1	1	1	1	1	0	1	-1	1	1	1	-1	0	0	-1	-1	1	1	-1	1	-1	0	0	1	-1	1	1	1	-1	0	0	1	0	-1	0	0	1	1	-1	1	-1	-1	-1	1	-1	1	1	1	-1	-1	0	1	-1	-1	1	1	1	1	1	-1	-1	0	-1	0	-1	1	-1	1	0	1	1	1	1	-1	0	0	-1	-1	1	-1	1	-1	1	1	-1	-1	1	-1	1	1	-1	-1	-1	1	-1	-1	-1	-1	1	1	-1	0	1	1	-1	-1	-1	-1	1	-1	-1	1	-1	-1	1	-1	-1	1	1	-1	-1	1	1	-1	0	-1	0	0	0	1	0	1	0	-1	1	-1	-1	1	-1	-1	1	0	0	-1	0	0	1	-1	0	1	-1	-1	-1	0	-1	0	0	1	-1	1	1	0	0	0	1	-1	1	1	-1	1	-1	1	1	0	1	0	-1	0	0	0	-1	-1	-1	-1	-1	-1	1	-1	0	0	-1	1	1	1	0	1	1	0	1	1	1	-1	0	0	0	-1	-1	1	1	-1	-1	1	1	1	-1	-1	1	0	0	1	-1	-1	-1	-1	-1	-1	0	1	0	0	1	0	0	0	-1	1	0	-1	-1	1	-1	1	1	-1	1	-1	1	1	0	-1	-1	-1	-1	-1	-1	-1	1	1	1	0	-1	1	-1	-1	1	-1	-1	-1	0	-1	0	0	0	1	-1	0	1	0	-1	-1	1	0	1	0	0	1	0	1	1	0	-1	-1	-1	-1	0	1	1	0	-1	0	1	-1	1	1	1	-1	1	-1	-1	0	-1	-1	0	0	0	1	-1	-1	0	1	1	1	0	-1	-1	1	-1	-1	-1	1	1	1	-1	1	1	-1	-1	1	-1	-1	-1	-1	1	1	1	-1	1	-1	1	-1	0	1	1	1	-1	1	1	1	-1	1	0	1	-1	0	-1	0	-1	0	1	-1	1	-1	1	-1	1	1	-1	-1	-1	1	1	-1	1	-1	1	1	-1	1	-1	0	0	1	1	1	1	1	0	1	0	0	0	1	0	0	0	0	0	1	1	1	-1	1	1	0	-1	1	-1	-1	-1	0	-1	1	0	1	-1	-1	1	-1	1	1	-1	1	-1	-1	0	-1	-1	-1	1	0	-1	0	-1	0	-1	1	1	0	1	1	-1	1	-1	1	0	0	-1	-1	0	-1	1	1	0	0	0	-1	-1	-1	0	-1	0	1	0	-1	0	-1	0	0	1	0	0	0	0	1	1	0	1	1	1	0	1	-1	-1	-1	0	1	1	1	0	0	0	0	0	-1	0	-1	-1	1	0	1	1	1	1	0	-1	0	0	-1	1	0	0	-1	0	1	0	0	1	-1	-1	-1	-1	0	0	-1	0	0	-1	0	-1	0	0	0	0	0	0	0	0	0	-1	0	1	0	0	0	0	0	0	1	1	0	0	-1	-1	-1	0	0	-1	0	0	0	-1	1	0	-1	-1	1	1	-1	0	0	-1	0	-1	0	0	0	-1	0	-1	0	0	1	1	-1	-1	0	0	0	1	0	0	0	0	0	1	-1	0	0	-1	1	1	-1	0	-1	1	1	1	-1	0	0	0	-1	1	-1	-1	0	0	0	-1	1	-1	0	-1	-1	1	-1	-1	-1	-1	-1	0	1	1	0	0	0	0	1	1	1	-1	1	-1	0	1	1	0	-1	1	0	0	1	-1	0	0	1	0	-1	0	1	0	1	1	-1	1	-1	0	1	0	0	0	0	1	-1	1	0	1	-1	1	-1	-1	-1	1	-1	1	-1	0	-1	1	-1	1	0	1	1	1	1	1	-1	1	1	0	0	0	-1	-1	0	1	0	0	1	-1	1	1	-1	1	1	-1	-1	1	1	-1	0	1	0	1	-1	-1	1	-1	-1	0	-1	-1	1	1	-1	1	0	0	0	0	-1	0	-1	0	0	-1	0	0	1	1	1	-1	1	0	1	-1	0	0	1	1	0	-1	0	-1	-1	1	-1	-1	1	-1	-1	1	0	-1	1	1	-1	1	1	-1	0	0	0	-1	-1	0	1	0	-1	0	0	1	-1	-1	-1	-1	1	0	-1	1	1	-1	1	0	-1	-1	1	0	0	1	-1	1	0	-1	1	-1	1	1	1	0	-1	-1	0	0	0	-1	-1	1	1	-1	0	0	-1	-1	-1	1	1	1	0	-1	0	0	-1	0	1	1	1	-1	-1	0	1	-1	-1	1	1	0	-1	-1	-1	1	0	-1	0	-1	0	0	-1	1	0	0	1	-1	0	0	1	1	-1	-1	0	0	0	-1	0	0	0	0	0	0	0	1	1	1	1	0	1	1	1	-1	1	0	0	-1	1	1	-1	1	-1	1	-1	-1	0	1	1	1	-1	-1	1	-1	1	1	-1	-1	-1	-1	0	0	0	-1	1	-1	1	0	1	1	1	-1	0	1	0	-1	-1	1	0	1	-1	-1	0	1	0	1	-1	-1	1	-1	1	1	1	-1	0	1	-1	0	0	1	1	0	1	-1	-1	-1	-1	1	0	1	0	0	0	1	0	-1	0	-1	-1	-1	0	0	0	0	-1	0	-1	0	-1	1	1	1	1	1	-1	0	1	0	0	0	1	0	1	0	0	0	0	0	0	-1	0	-1	1	0	-1	0	-1	1	-1	-1	-1	0	1	-1	1	1	-1	0	-1	1	-1	1	-1	-1	-1	-1	1	1	-1	1	0	1	1	-1	1	0	0	0	1	-1	1	0	0	-1	0	1	1	1	1	0	0	0	0	0	0	0	1	0	-1	1	1	1	-1	0	-1	-1	0	-1	1	-1	-1	-1	0	0	0	0	1	1	0	0	0	0	1	-1	1	1	0	-1	0	1	-1	0	0	0	0	0	0	0	0	1	0	1	-1	0	0	1	0	0	0	1	0	0	-1	1	0	0	1	0	1	0	0	-1	0	1	1	-1	1	1	1	-1	-1	-1	1	0	0	0	0	-1	1	0	0	0	-1	0	-1	0	1	-1	1	-1	0	0	-1	-1	1	-1	1	1	0	0	0	-1	0	-1	0	-1	-1	0	-1	1	-1	1	1	1	1	0	0	-1	-1	1	1	0	1	-1	0	-1	-1	1	1	1	-1	0	-1	1	-1	0	0	1	0	-1	1	-1	1	1	0	1	-1	0	-1	1	0	1	-1	1	0	0	0	0	0	1	-1	0	1	0	1	-1	1	1	0	-1	-1	1	-1	1	1	1	0	1	0	0	-1	-1	1	1	0	-1	0	1	1	-1	1	0	1	1	1	-1	-1	-1	-1	0	0	1	-1	1	0	0	0	0	1	0	1	0	-1	0	-1	-1	0	-1	0	0	0	-1	0	1	0	0	1	0	1	1	1	1	-1	1	-1	-1	1	-1	-1	0	-1	0	-1	-1	1	0	-1	-1	0	0	0	0	0	-1	1	-1	1	-1	0	0	0	1	0	0	-1	-1	1	0	1	1	-1	-1	-1	0	-1	1	-1	-1	0	-1	1	1	-1	-1	-1	0	0	1	-1	-1	1	-1	0	1	-1	1	0	1	1	1	-1	0	0	1	1	0	-1	-1	1	1	1	0	0	0	0	0	-1	1	1	1	0	1	-1	0	-1	0	0	-1	0	1	0	0	1	0	0	0	0	0	1	1	-1	1	-1	-1	0	-1	0	0	0	0	0	0	0	1	0	-1	0	1	0	0	-1	-1	0	-1	0	1	0	0	0	0	0	-1	0	0	0	-1	1	1	-1	1	-1	1	1	-1	0	1	1	-1	1	1	-1	1	1	-1	0	1	1	0	-1	1	-1	0	0	0	-1	1	1	1	1	1	0	-1	-1	1	1	-1	0	1	-1	1	-1	0	1	-1	-1	0	1	-1	1	1	-1	0	1	0	1	0	1	-1	1	-1	0	0	1	1	0	0	0	1	-1	1	0	1	0	0	0	-1	-1	-1	-1	1	-1	-1	1	1	-1	1	0	0	1	0	-1	-1	-1	-1	0	-1	-1	0	-1	-1	0	0	0	0	0	0	0	0	0	0	0	1	-1	0	0	1	0	0	0	1	0	-1	1	0	1	1	1	0	0	1	1	1	0	0	-1	-1	0	1	-1	1	-1	0	0	0	-1	-1	-1	1	-1	1	-1	1	1	-1	1	1	-1	-1	1	0	0	-1	1	1	-1	1	-1	1	0	0	0	1	-1	1	0	1	-1	-1	0	1	-1	0	0	-1	0	0	0	1	0	0	0	1	-1	1	1	1	1	-1	-1	0	1	0	1	1	1	-1	-1	1	1	-1	1	1	1	0	0	0	0	0	1	1	1	-1	0	1	1	0	1	1	1	0	1	-1	-1	1	1	-1	-1	-1	1	1	1	0	0	-1	-1	-1	-1	-1	0	1	1	-1	1	0	0	0	0	0	0	0	0	-1	0	0	0	1	-1	1	1	0	0	-1	1	1	-1	0	0	-1	-1	-1	-1	1	0	-1	-1	0	0	0	0	0	0	0	0	0	1	0	-1	1	0	0	-1	1	1	-1	1	1	1	1	0	1	1	-1	0	-1	1	0	0	-1	0	0	1	0	1	1	-1	1	-1	-1	0	-1	-1	-1	1	-1	-1	1	-1	1	0	-1	-1	1	1	1	-1	1	1	-1	0	1	-1	0	0	0	-1	0	0	1	-1	0	0	0	-1	-1	1	1	-1	1	-1	1	0	0	-1	0	1	-1	-1	0	1	0	1	-1	1	-1	0	0	0	0	0	1	-1	-1	0	1	1	-1	-1	1	0	-1	0	0	1	-1	0	0	0	0	0	0	-1	0	0	1	1	0	-1	-1	-1	0	0	0	1	0	0	0	-1	1	0	-1	-1	-1	-1	-1	0	1	1	0	1	0	0	-1	1	-1	1	-1	0	0	0	-1	0	-1	1	0	0	1	0	1	1	-1	-1	1	1	1	-1	1	0	1	-1	0	-1	1	0	0	1	1	0	0	-1	0	1	1	0	-1	1	0	-1	1	1	0	0	0	-1	-1	-1	1	1	-1	1	-1	0	-1	0	0	0	0	0	0	1	0	-1	1	1	-1	0	-1	-1	-1	1	1	1	1	1	0	0	0	1	0	0	0	1	-1	-1	-1	1	-1	-1	1	-1	1	1	1	0	0	-1	-1	0	-1	-1	1	-1	0	0	-1	1	-1	-1	1	-1	-1	1	0	0	1	1	1	-1	-1	-1	0	0	-1	1	-1	1	-1	0	-1	1	0	-1	1	0	0	1	0	0	1	1	0	1	-1	1	0	0	1	-1	1	0	-1	-1	0	0	-1	1	1	1	-1	-1	1	1	-1	0	-1	1	-1	-1	0	1	-1	1	0	1	0	1	-1	1	1	1	-1	0	-1	-1	0	1	1	1	-1	-1	1	0	1	1	0	-1	1	0	0	-1	0	0	-1	-1	0	1	-1	1	0	1	0	1	0	0	-1	0	1	-1	0	0	0	1	0	1	-1	1	1	0	0	-1	1	1	1	0	-1	-1	0	-1	1	1	1	-1	-1	-1	0	-1	-1	1	1	1	1	0	0	0	-1	-1	-1	1	0	-1	0	0	0	1	-1	0	0	1	-1	1	-1	1	-1	-1	-1	1	1	1	-1	1	-1	0	1	0	-1	1	1	0	0	1	-1	-1	1	-1	1	1	-1	0	0	0	1	0	0	0	0	0	-1	1	-1	-1	-1	1	0	-1	0	0	1	0	0	0	-1	0	1	1	0	1	0	-1	0	0	0	0	1	1	0	-1	0	0	1	-1	-1	0	-1	0	-1	0	0	1	-1	-1	0	-1	1	1	0	-1	0	0	1	1	1	-1	-1	-1	-1	1	1	1	0	0	1	1	-1	-1	0	-1	1	0	1	1	0	0	-1	-1	1	1	1	-1	-1	1	-1	-1	-1	1	1	0	-1	-1	-1	1	0	0	-1	-1	-1	-1	1	1	-1	-1	-1	0	-1	-1	-1	1	-1	1	-1	1	-1	1	1	1	0	-1	-1	-1	1	1	0	0	1	-1	-1	-1	1	-1	1	-1	0	-1	-1	0	-1	1	1	0	1	0	1	-1	0	1	0	0	1	0	1	1	0	1	0	0	1	0	1	-1	-1	-1	1	0	0	-1	1	0	1	0	-1	-1	0	-1	1	-1	-1	1	-1	-1	1	-1	1	-1	-1	0	-1	0	-1	1	1	1	1	-1	1	-1	-1	1	-1	1	0	1	-1	1	1	1	-1	0	1	-1	-1	0	0	-1	0	-1	1	-1	1	-1	0	-1	1	0	1	0	-1	-1	0	0	0	0	0	1	0	-1	0	1	1	0	0	0	0	0	0	0	0	0	1	0	0	1	-1	0	0	1	-1	-1	0	0	-1	1	-1	1	0	1	1	1	0	1	1	-1	1	-1	0	-1	-1	1	0	0	-1	0	-1	1	0	0	0	0	-1	-1	-1	1	1	0	0	-1	1	1	0	0	-1	0	1	-1	-1	1	0	0	1	1	-1	-1	1	-1	1	-1	0	1	1	0	-1	-1	-1	1	0	1	0	-1	0	-1	0	-1	-1	0	-1	-1	0	1	-1	-1	-1	0	1	0	1	0	0	1	1	0	-1	0	1	0	-1	-1	1	-1	0	-1	-1	-1	-1	-1	0	1	1	1	0	-1	-1	-1	0	-1	1	1	1	-1	-1	1	-1	0	1	1	-1	-1	1	-1	1	1	1	0	-1	0	-1	1	-1	-1	1	-1	1	-1	1	-1	0	-1	0	0	0	0	-1	0	-1	-1	1	0	-1	-1	1	1	0	0	0	-1	1	1	1	-1	1	-1	0	-1	1	1	0	1	1	1	0	0	1	1	-1	1	0	1	1	-1	-1	1	0	0	1	-1	-1	1	-1	-1	1	-1	-1	-1	0	1	1	0	1	1	-1	-1	1	-1	0	-1	-1	0	-1	0	0	0	-1	1	0	1	-1	-1	0	1	-1	0	-1	1	-1	-1	1	-1	-1	1	-1	-1	1	1	-1	1	-1	-1	-1	-1	-1	-1	-1	-1	-1	0	1	-1	-1	0	-1	0	1	1	1	-1	-1	1	1	-1	1	1	-1	1	0	0	1	1	0	1	1	0	0	1	0	1	1	-1	1	0	0	-1	1	-1	-1	0	1	1	1	0	-1	1	0	-1	1	1	1	-1	-1	0	-1	-1	0	-1	0	0	0	1	-1	0	0	-1	-1	1	-1	0	-1	0	0	0	-1	1	0	-1	1	-1	0	0	-1	-1	-1	0	0	1	-1	-1	0	0	1	-1	-1	-1	0	1	-1	0	1	1	0	-1	-1	1	1	1	1	-1	-1	1	-1	1	1	-1	-1	-1	1	-1	0	1	1	1	-1	0	-1	1	0	-1	1	0	0	-1	0	0	-1	-1	-1	0	1	-1	0	0	-1	0	-1	-1	1	0	0	0	0	1	0	-1	-1	1	1	-1	0	0	0	-1	1	1	0	-1	0	1	1	0	0	0	1	-1	1	-1	1	1	-1	-1	1	-1	-1	0	1	1	0	1	-1	0	0	0	1	-1	-1	-1	-1	1	1	-1	1	1	-1	1	-1	-1	1	-1	0	-1	1	1	0	0	1	1	1	1	-1	1	1	1	0	0	-1	-1	-1	0	-1	-1	0	0	1	-1	-1	0	-1	-1	1	0	0	-1	-1	0	0	-1	0	-1	1	-1	-1	1	-1	-1	-1	0	0	0	1	-1	0	0	0	-1	1	-1	-1	1	0	-1	1	1	1	-1	1	1	0	-1	-1	1	0	0	0	1	1	-1	1	1	0	-1	0	1	-1	1	-1	-1	1	-1	1	1	-1	-1	1	0	-1	1	0	-1	0	1	0	-1	1	0	0	0	0	0	1	0	0	1	0	0	0	-1	0	0	1	-1	1	1	1	1	1	-1	0	0	-1	0	-1	1	1	0	-1	1	-1	1	1	1	0	1	-1	1	1	0	-1	-1	-1	-1	-1	0	0	0	0	0	-1	-1	1	1	-1	0	1	1	1	0	-1	1	0	0	0	0	1	0	-1	1	-1	0	1	0	1	1	-1	1	1	0	-1	-1	0	1	0	-1	1	0	1	0	0	0	0	0	0	0	-1	0	-1	0	-1	-1	-1	1	0	0	1	-1	1	0	1	1	-1	1	1	1	1	1	-1	1	-1	1	1	-1	1	-1	1	0	-1	-1	0	1	0	0	0	-1	0	-1	0	1	1	-1	1	0	0	-1	0	1	-1	1	0	-1	0	-1	-1	1	0	-1	-1	1	0	-1	0	0	1	0	-1	1	0	1	0	0	0	0	0	0	1	1	0	0	0	1	-1	0	1	1	1	0	0	-1	1	1	1	-1	1	0	-1	1	0	0	-1	0	-1	0	1	1	1	0	0	-1	-1	1	1	-1	1	-1	0	-1	1	1	-1	1	0	0	1	0	0	0	0	-1	-1	1	1	-1	-1	0	0	1	-1	0	0	-1	-1	0	-1	0	1	1	0	0	-1	0	-1	-1	-1	1	-1	-1	-1	-1	0	0	1	0	-1	0	1	1	-1	1	0	1	0	-1	0	0	0	0	1	0	1	0	-1	1	-1	1	0	0	0	0	0	0	-1	1	1	1	1	1	1	-1	1	-1	1	-1	-1	1	1	-1	0	1	1	-1	1	0	-1	1	-1	-1	1	1	0	1	0	0	0	-1	0	-1	-1	0	-1	-1	-1	1	0	0	1	-1	0	0	0	1	0	0	0	0	-1	1	0	-1	0	1	-1	0	0	0	-1	1	1	-1	-1	0	1	-1	-1	1	1	-1	1	-1	1	-1	0	1	-1	0	1	-1	1	1	1	1	-1	-1	-1	1	1	0	1	-1	1	-1	-1	-1	1	1	-1	-1	1	-1	-1	-1	1	0	1	0	1	1	1	-1	-1	1	-1	1	-1	-1	-1	-1	1	-1	0	0	-1	0	1	1	-1	-1	1	-1	1	1	1	1	-1	-1	-1	1	0	0	-1	1	0	1	-1	-1	1	1	0	0	-1	1	-1	1	0	0	-1	1	0	-1	-1	1	-1	0	0	1	1	-1	1	0	-1	0	1	0	-1	1	1	0	0	0	0	1	1	1	-1	1	-1	-1	1	0	0	0	0	0	0	0	1	0	-1	0	0	0	0	0	1	0	1	-1	0	-1	1	1	-1	1	1	1	1	-1	0	-1	-1	0	-1	1	0	0	-1	1	-1	-1	-1	-1	1	0	-1	-1	-1	-1	0	-1	0	-1	-1	0	-1	1	1	1	1	0	-1	1	-1	-1	-1	-1	-1	-1	-1	-1	-1	-1	0	1	1	1	0	-1	1	1	-1	-1	0	0	1	0	0	1	-1	-1	1	1	0	0	0	0	0	-1	-1	-1
3087	2067	2415	1	4				0	0	-1	1	1	-1	1	0	0	0	-1	0	0	0	0	1	0	0	1	-1	1	1	0	-1	1	1	1	0	0	0	1	1	-1	-1	1	-1	-1	-1	0	0	0	0	0	0	0	0	0	-1	0	-1	0	-1	1	0	0	-1	1	0	0	-1	-1	-1	1	1	-1	0	0	1	0	-1	0	-1	1	-1	-1	1	1	0	-1	-1	1	1	-1	-1	1	-1	1	-1	1	-1	1	-1	0	1	1	1	-1	1	1	0	0	-1	0	-1	-1	1	0	-1	-1	1	-1	0	0	-1	0	0	0	0	1	-1	-1	1	-1	-1	-1	0	-1	0	-1	1	0	0	1	1	1	1	-1	1	-1	-1	0	1	-1	1	0	1	1	0	0	-1	0	-1	1	-1	-1	-1	-1	1	-1	0	0	1	1	1	-1	1	1	-1	-1	1	0	-1	1	0	1	-1	1	-1	1	-1	0	0	-1	0	0	1	1	-1	-1	1	1	-1	-1	-1	1	0	1	0	-1	-1	0	-1	0	1	0	0	-1	0	0	0	1	1	-1	0	-1	1	1	1	-1	0	1	1	1	-1	1	-1	-1	-1	-1	-1	-1	1	-1	-1	-1	1	1	-1	1	-1	-1	1	-1	1	-1	1	1	1	-1	-1	-1	-1	-1	-1	-1	-1	-1	1	1	0	1	0	-1	0	1	1	0	-1	-1	1	0	0	1	0	0	0	0	1	-1	1	1	1	-1	1	0	1	-1	1	0	0	-1	1	-1	-1	0	0	0	0	0	-1	0	1	0	-1	1	-1	0	0	1	1	0	-1	-1	1	1	-1	-1	1	1	1	1	1	1	-1	-1	1	-1	-1	0	1	-1	1	-1	-1	-1	0	0	1	0	-1	0	0	1	0	0	-1	1	1	1	0	1	0	1	-1	1	1	0	0	0	0	1	-1	0	0	1	0	1	-1	0	-1	0	1	-1	1	0	0	0	-1	0	0	0	0	-1	0	-1	1	1	1	-1	0	0	0	0	0	1	0	1	-1	0	1	-1	-1	1	0	-1	0	0	-1	0	1	-1	1	0	-1	1	1	1	-1	-1	0	-1	1	0	0	-1	1	1	0	0	0	0	0	0	-1	-1	1	1	-1	0	-1	-1	1	-1	1	1	-1	-1	0	1	0	1	0	0	0	-1	0	1	1	-1	-1	0	1	-1	-1	-1	-1	-1	0	1	1	1	1	-1	1	-1	1	1	-1	-1	0	0	-1	1	1	0	1	0	1	1	-1	1	0	0	1	-1	1	0	0	0	1	-1	-1	1	1	1	0	0	0	0	0	-1	0	1	-1	0	-1	0	-1	-1	1	-1	0	0	0	0	0	0	0	1	-1	0	-1	0	0	0	0	0	0	0	-1	1	0	0	1	1	-1	1	1	0	0	0	1	1	1	1	1	0	-1	-1	-1	1	-1	-1	1	1	-1	-1	-1	1	1	-1	0	0	1	0	0	0	-1	-1	-1	-1	1	0	-1	1	1	-1	0	1	-1	1	0	1	0	1	1	1	1	0	1	1	1	0	0	-1	1	0	-1	0	-1	0	0	1	-1	0	0	-1	1	-1	-1	1	1	1	-1	0	-1	1	-1	0	1	0	1	1	-1	0	0	0	0	0	0	-1	0	0	0	-1	-1	1	0	-1	0	-1	-1	-1	1	-1	-1	0	0	1	0	0	0	0	0	1	1	1	0	-1	1	1	-1	0	-1	1	1	-1	0	1	-1	0	1	-1	1	0	0	1	0	-1	1	-1	0	-1	1	-1	-1	0	0	0	0	-1	-1	0	0	1	-1	-1	1	0	1	1	0	1	0	1	1	1	-1	1	0	0	-1	-1	-1	0	1	-1	-1	1	-1	-1	-1	-1	-1	1	0	0	0	-1	-1	-1	1	-1	-1	-1	1	-1	-1	-1	1	1	-1	-1	1	-1	-1	1	1	-1	1	-1	1	0	-1	1	0	0	1	0	0	-1	0	-1	-1	-1	-1	-1	-1	1	0	0	1	0	-1	1	1	0	-1	0	1	1	-1	1	0	0	0	0	1	0	0	-1	0	1	0	1	0	1	1	1	0	-1	0	-1	0	0	1	0	-1	1	1	-1	1	0	-1	1	-1	-1	-1	0	-1	1	1	-1	-1	0	1	0	-1	-1	-1	-1	1	0	-1	1	-1	1	1	0	-1	1	1	0	1	-1	1	0	1	1	1	1	0	0	1	0	1	0	0	0	0	-1	0	0	-1	0	0	1	-1	0	1	1	1	0	0	-1	1	1	1	-1	1	1	-1	0	1	0	1	1	-1	0	-1	1	0	0	-1	0	0	0	0	0	-1	-1	1	1	0	-1	-1	-1	-1	1	-1	1	1	-1	1	0	1	-1	-1	1	0	0	1	-1	1	-1	1	1	1	0	0	-1	1	-1	0	-1	-1	0	-1	-1	-1	1	0	0	0	1	1	0	-1	0	-1	-1	1	0	0	0	0	0	0	0	-1	1	-1	1	-1	1	0	1	-1	1	1	1	1	-1	0	-1	-1	-1	-1	1	-1	-1	1	0	1	0	-1	1	-1	1	-1	1	1	1	-1	-1	0	1	0	-1	1	-1	-1	0	-1	1	-1	1	-1	0	1	0	1	1	-1	1	1	-1	-1	-1	-1	1	0	1	0	1	1	0	-1	-1	0	-1	-1	-1	1	0	0	1	0	0	1	1	0	1	1	1	0	1	1	-1	0	0	1	1	0	0	0	0	-1	1	1	1	-1	1	-1	1	1	1	-1	1	0	0	-1	1	-1	-1	-1	1	-1	-1	-1	1	1	0	0	-1	1	1	0	-1	1	1	-1	-1	1	1	1	1	1	1	-1	0	-1	-1	1	0	0	1	1	-1	-1	1	0	0	0	-1	-1	-1	-1	0	0	1	-1	1	-1	0	0	1	0	1	-1	0	0	1	-1	0	0	1	0	1	0	1	-1	1	0	-1	1	-1	1	1	0	-1	1	1	1	-1	1	1	0	0	-1	-1	-1	1	-1	0	0	1	0	-1	0	0	-1	-1	1	1	1	-1	-1	1	0	1	-1	1	-1	-1	-1	-1	-1	-1	1	-1	1	1	-1	-1	1	-1	-1	-1	0	-1	-1	0	1	1	1	-1	-1	-1	1	0	1	1	1	1	0	0	0	-1	0	1	0	0	-1	0	0	0	1	0	-1	-1	1	-1	1	1	1	1	0	1	-1	1	0	0	0	-1	-1	0	0	0	1	0	-1	0	0	0	-1	1	-1	1	-1	1	-1	0	-1	-1	1	1	0	0	0	-1	0	-1	1	-1	1	1	1	-1	-1	-1	0	0	0	1	0	1	0	0	1	-1	-1	-1	0	1	-1	0	0	0	1	1	1	0	-1	1	0	0	0	0	0	-1	0	0	0	-1	0	-1	1	-1	0	-1	0	0	1	-1	0	0	0	0	0	-1	-1	-1	1	0	1	1	1	0	0	1	0	0	-1	-1	-1	-1	1	1	1	-1	0	0	-1	0	0	1	-1	-1	1	1	-1	-1	-1	0	1	-1	1	0	-1	-1	-1	-1	-1	1	1	1	1	1	1	-1	1	-1	-1	0	1	1	0	-1	1	1	0	1	0	-1	1	1	0	1	0	-1	-1	1	0	1	0	-1	1	1	1	0	0	0	-1	0	-1	-1	1	0	1	1	1	1	-1	-1	1	1	-1	0	1	1	-1	-1	-1	-1	1	0	1	1	0	0	0	0	1	1	1	0	0	0	-1	0	1	1	0	1	-1	0	-1	0	0	0	-1	0	1	1	-1	0	1	0	-1	1	1	0	0	0	-1	1	0	0	1	-1	0	1	-1	-1	0	0	1	0	1	-1	0	1	0	0	0	0	0	0	-1	1	0	0	1	-1	0	0	1	-1	1	-1	1	0	0	1	0	0	0	-1	-1	1	1	1	-1	0	0	0	-1	1	0	1	1	-1	1	0	1	-1	0	-1	1	0	-1	0	1	0	0	0	1	-1	1	-1	1	0	1	1	1	1	1	-1	0	0	1	-1	-1	-1	0	1	-1	0	0	0	0	0	0	1	-1	0	-1	0	1	1	-1	1	-1	1	0	-1	1	-1	-1	1	1	-1	0	0	1	-1	1	-1	1	-1	1	-1	0	0	0	0	1	-1	-1	-1	-1	1	1	1	-1	1	1	1	1	1	-1	0	1	1	-1	0	1	-1	-1	-1	0	-1	0	-1	-1	1	-1	1	-1	1	-1	-1	-1	0	0	-1	1	-1	-1	0	-1	1	-1	1	-1	-1	1	0	1	-1	0	1	1	-1	-1	-1	0	1	0	-1	0	0	0	0	0	0	-1	-1	-1	0	-1	-1	-1	0	0	0	0	0	0	1	-1	0	0	1	-1	0	-1	1	0	0	-1	-1	0	1	-1	-1	0	1	1	1	1	0	1	-1	1	-1	-1	1	0	1	-1	-1	1	-1	1	-1	1	1	0	1	0	0	1	0	1	1	-1	0	1	0	-1	-1	-1	-1	-1	1	0	0	-1	0	1	0	1	-1	1	-1	-1	1	-1	1	0	-1	0	0	0	0	1	-1	-1	1	-1	1	-1	-1	1	1	1	1	0	0	0	-1	-1	-1	0	-1	-1	-1	-1	-1	-1	1	-1	1	1	-1	0	1	-1	0	1	0	-1	-1	0	1	1	-1	1	0	-1	-1	0	-1	-1	1	1	1	-1	1	0	1	1	1	0	1	1	-1	1	0	0	-1	1	-1	0	0	0	-1	1	0	0	1	-1	1	0	0	-1	0	0	0	0	-1	-1	0	0	-1	1	-1	0	0	-1	0	-1	1	1	1	-1	-1	-1	-1	0	1	-1	1	1	0	-1	0	0	0	0	1	0	0	1	-1	0	-1	1	-1	1	1	-1	-1	1	-1	-1	1	1	-1	0	-1	-1	1	-1	1	-1	1	-1	-1	0	1	1	0	-1	0	-1	1	1	-1	-1	1	0	1	0	1	-1	0	-1	1	1	-1	1	0	-1	-1	1	-1	1	1	-1	0	1	0	1	-1	-1	0	0	0	1	1	-1	1	1	-1	0	1	0	1	-1	1	1	1	-1	1	0	1	1	-1	1	1	1	1	1	1	0	-1	0	1	0	0	1	0	0	0	0	-1	0	0	0	0	0	0	0	1	0	-1	0	1	-1	0	0	0	0	1	0	0	-1	0	-1	1	1	1	1	0	-1	1	0	0	1	1	1	-1	0	0	0	-1	0	0	0	0	0	0	0	0	1	1	1	1	0	-1	1	0	0	0	0	1	1	0	-1	-1	0	1	1	-1	-1	1	-1	0	-1	0	1	0	0	0	0	0	0	-1	0	-1	-1	0	-1	1	0	-1	-1	1	0	0	0	1	0	0	0	0	0	1	0	-1	-1	-1	0	-1	0	1	-1	-1	0	0	0	0	-1	1	0	-1	0	-1	0	0	0	-1	-1	0	-1	-1	-1	1	-1	0	-1	1	0	0	0	1	1	0	-1	1	0	-1	-1	-1	1	0	-1	1	-1	1	0	1	-1	0	-1	-1	1	-1	-1	1	0	1	1	0	0	-1	-1	1	-1	0	1	-1	-1	0	1	-1	1	-1	0	1	-1	-1	0	1	-1	-1	1	1	-1	0	-1	-1	-1	-1	1	-1	1	0	0	-1	-1	0	0	-1	-1	1	-1	1	-1	1	1	1	-1	-1	-1	1	-1	1	0	1	1	-1	0	0	0	0	-1	-1	0	1	0	1	-1	0	1	-1	-1	-1	0	-1	1	0	-1	-1	1	0	-1	-1	0	1	-1	-1	0	0	0	1	1	1	1	1	0	1	0	-1	1	1	-1	0	0	1	0	1	-1	-1	-1	-1	-1	0	0	-1	1	0	-1	-1	0	0	-1	1	1	0	0	-1	1	0	0	-1	-1	1	-1	0	-1	-1	0	0	-1	0	0	0	-1	1	0	0	0	1	1	0	-1	-1	-1	1	-1	1	-1	-1	1	1	-1	1	1	-1	1	-1	1	1	-1	1	1	-1	-1	-1	1	1	1	-1	-1	-1	-1	1	-1	1	-1	-1	-1	-1	1	-1	-1	1	-1	1	1	-1	-1	1	-1	-1	1	1	-1	1	-1	-1	1	-1	-1	1	-1	1	1	1	1	1	1	-1	-1	-1	-1	-1	1	-1	-1	1	1	-1	-1	-1	-1	1	-1	-1	1	-1	-1	1	1	-1	1	-1	-1	-1	1	-1	-1	-1	1	1	-1	-1	-1	-1	-1	-1	-1	-1	1	-1	-1	-1	-1	1	-1	-1	-1	-1	-1	-1	1	1	1	1	-1	1	-1	1	-1	-1	1	-1	1	1	1	-1	-1	-1	-1	-1	1	1	1	-1	-1	-1	-1	1	-1	-1	-1	1	1	-1	-1	1	1	-1	1	1	-1	-1	1	1	-1	-1	-1	-1	1	1	1	1	-1	-1	-1	-1	1	-1	1	1	-1	-1	1	-1	1	-1	1	-1	1	-1	1	-1	-1	1	1	1	1	1	-1	-1	1	-1	-1	-1	1	1	-1	-1	1	1	1	-1	-1	1	1	1	1	-1	1	-1	1	1	-1	-1	1	-1	1	-1	1	1	1	1	1	1	1	1	1	-1	-1	-1	1	-1	-1	-1	1	-1	-1	-1	1	1	-1	1	-1	-1	1	-1	-1	-1	-1	1	-1	-1	1	-1	-1	1	1	1	-1	-1	1	1	-1	-1	-1	1	-1	1	-1	-1	1	1	1	1	-1	-1	-1	-1	1	1	1	-1	-1	-1	-1	-1	-1	1	1	1	-1	-1	1	-1	1	-1	-1	-1	-1	-1	1	1	1	1	-1	-1	1	-1	1	-1	1	1	1	-1	-1	1	1	-1	-1	-1	1	1	1	-1	1	1	-1	-1	1	-1	-1	1	1	-1	-1	1	1	-1	1	-1	-1	-1	-1	1	-1	-1	-1	-1	1	-1	1	1	-1	1	-1	1	-1	1	1	1	1	-1	-1	-1	1	1	-1	1	1	-1	-1	1	-1	1	1	1	-1	1	1	-1	-1	1	-1	-1	1	-1	1	-1	1	-1	-1	-1	-1	1	-1	1	1	1	1	-1	-1	1	-1	-1	1	1	1	-1	1	-1	-1	-1	-1	1	1	1	1	-1	1	1	1	-1	1	1	1	-1	1	-1	-1	1	1	1	-1	-1	-1	1	-1	1	-1	-1	1	-1	1	1	1	-1	-1	1	1	-1	1	-1	-1	1	-1	-1	-1	1	1	1	-1	-1	-1	-1	-1	-1	-1	-1	-1	1	1	-1	1	1	-1	-1	1	-1	1	1	1	-1	-1	-1	-1	1	-1	-1	1	-1	1	-1	1	1	-1	1	1	1	1	-1	-1	1	1	1	1	-1	1	1	-1	1	-1	1	1	-1	-1	-1	1	-1	-1	-1	-1	-1	1	1	1	1	1	-1	-1	-1	1	-1	-1	-1	-1	-1	1	-1	-1	-1	-1	-1	-1	1	1	-1	-1	1	1	1	-1	1	-1	-1	1	1	1	-1	1	1	-1	-1	1	-1	1	1	-1	-1	-1	-1	-1	1	1	1	-1	-1	-1	-1	-1	1	1	-1	1	1	-1	1	-1	-1	1	1	1	1	-1	-1	-1	-1	-1	1	1	1	-1	-1	-1	1	-1	-1	1	-1	-1	-1	-1	1	-1	1	1	1	-1	1	1	1	1	-1	1	-1	1	-1	-1	1	1	1	-1	-1	-1	1	1	1	-1	-1	1	-1	1	1	-1	-1	1	1	1	1	1	-1	1	1	1	1	1	1	1	1	-1	1	-1	1	-1	-1	1	1	-1	1	1	-1	-1	1	-1	1	-1	1	-1	1	-1	-1	-1	-1	-1	-1	1	1	1	1	1	-1	-1	-1	1	1	-1	1	-1	1	1	1	1	-1	1	1	-1	1	-1	-1	-1	1	1	-1	-1	1	1	-1	1	1	-1	1	-1	1	-1	1	-1	1	-1	1	-1	-1	-1	-1	-1	1	-1	1	1	-1	1	-1	1	-1	1	-1	1	-1	-1	-1	-1	-1	-1	1	1	1	-1	-1	1	-1	1	-1	1	1	-1	-1	-1	-1	1	1	1	1	1	1	-1	1	-1	-1	-1	1	-1	1	1	-1	1	1	-1	1	-1	-1	-1	-1	1	1	1	-1	-1	-1	1	1	-1	1	1	-1	1	1	1	1	1	-1	1	-1	-1	-1	-1	1	-1	1	1	1	-1	-1	-1	1	-1	1	1	-1	1	1	1	-1	-1	-1	-1	-1	1	-1	1	-1	-1	1	-1	1	-1	-1	-1	-1	-1	1	1	-1	-1	-1	1	-1	-1	1	1	-1	-1	1	1	-1	1	-1	-1	1	1	1	1	-1	-1	-1	1	1	-1	-1	1	1	1	1	1	1	-1	-1	-1	1	1	1	-1	1	-1	1	1	-1	1	-1	-1	1	1	-1	-1	1	1	1	1	-1	-1	-1	1	1	-1	-1	-1	-1	-1	-1	1	-1	-1	1	1	-1	-1	-1	1	-1	1	-1	-1	-1	1	1	1	-1	1	1	-1	1	1	1	1	-1	1	-1	-1	-1	-1	1	-1	1	1	-1	-1	1	-1	-1	-1	1	-1	-1	1	1	1	-1	1	-1	-1	-1	-1	1	-1	1	-1	1	-1	1	-1	1	-1	1	1	1	1	1	1	-1	1	1	-1	-1	-1	1	-1	1	-1	1	-1	-1	-1	-1	-1	-1	-1	-1	-1	1	-1	-1	-1	1	1	1	1	-1	-1	1	1	1	-1	1	1	-1	-1	1	-1	1	-1	1	1	1	-1	-1	-1	1	-1	1	-1	-1	1	-1	-1	1	-1	1	1	1	-1	-1	1	1	1	-1	-1	1	-1	-1	-1	-1	-1	1	1	-1	-1	-1	-1	-1	-1	1	-1	1	-1	-1	1	1	-1	-1	1	1	1	1	-1	-1	1	-1	-1	1	1	1	1	1	1	-1	1	-1	-1	-1	1	1	-1	1	1	1	-1	1	-1	-1	1	-1	-1	-1	1	1	-1	1	-1	1	1	-1	1	1	1	1	-1	1	1	1	1	1	1	-1	-1	1	-1	1	1	1	-1	1	-1	1	1	1	-1	1	1	1	-1	-1	-1	-1	1	-1	-1	1	-1	1	1	-1	-1	-1	1	1	-1	1	-1	1	1	-1	-1	1	-1	-1	1	-1	-1	-1	-1	1	1	-1	-1	1	1	1	-1	-1	-1	1	-1	-1	1	-1	1	1	-1	1	1	-1	-1	-1	1	1	1	-1	1	-1	1	1	-1	1	-1	-1	-1	1	-1	1	1	1	1	1	-1	-1	1	1	1	1	-1	1	1	-1	1	1	1	1	1	1	1	1	-1	0	-1	-1	-1	1	1	1	1	-1	-1	-1	-1	1	1	-1	1	1	-1	1	-1	0	-1	0	0	0	1	1	0	0	0	-1	1	1	0	1	-1	1	-1	-1	0	-1	0	0	1	1	1	-1	0	0	0	1	1	-1	0	1	0	0	-1	-1	-1	0	0	1	0	0	0	-1	1	1	0	-1	1	-1	1	1	-1	-1	-1	1	-1	-1	0	-1	-1	-1	-1	1	1	1	0	1	1	-1	1	-1	-1	1	1	-1	1	0	0	1	-1	0	0	1	0	0	0	0	0	0	0	0	0	1	-1	-1	-1	1	0	0	0	0	0	0	1	0	-1	0	1	1	-1	0	0	1	-1	0	1	-1	0	-1	0	1	-1	-1	-1	-1	1	0	0	0	0	-1	0	0	-1	-1	-1	-1	1	0	0	0	0	0	0	0	0	0	0	0	0	-1	-1	1	1	1	-1	0	0	-1	1	1	1	1	1	-1	0	0	1	-1	0	-1	-1	1	0	-1	1	1	1	1	-1	1	1	1	0	0	-1	1	-1	-1	-1	1	-1	1	-1	1	-1	0	0	1	-1	0	0	0	-1	0	0	0	1	1	1	0	-1	-1	-1	1	-1	1	-1	1	0	-1	0	-1	1	1	-1	-1	0	1	1	0	0	1	-1	0	0	1	0	0	-1	-1	1	1	-1	0	0	1	0	0	0	1	1	-1	-1	1	1	0	0	0	1	0	0	0	-1	0	0	-1	-1	0	1	1	-1	-1	-1	-1	0	-1	-1	0	0	-1	-1	0	0	-1	-1	1	0	0	0	0	0	0	0	0	0	0	0	0	-1	1	-1	0	-1	0	-1	0	0	0	1	0	0	0	-1	-1	-1	-1	-1	-1	-1	-1	-1	1	1	1	1	-1	-1	1	1	-1	-1	-1	0	-1	1	1	1	-1	-1	0	0	0	1	0	-1	-1	0	1	-1	-1	-1	1	-1	-1	-1	1	0	0	0	1	-1	-1	-1	0	0	0	1	1	1	0	-1	0	-1	1	0	0	1	0	1	1	-1	-1	0	-1	1	1	1	1	1	1	-1	0	0	0	0	0	1	0	-1	-1	0	1	1	1	-1	1	1	-1	1	-1	-1	0	-1	1	0	1	1	0	0	0	0	0	0	0	1	0	0	-1	1	-1	1	-1	-1	1	-1	1	-1	0	1	0	-1	1	0	0	-1	1	1	1	-1	0	-1	1	0	0	-1	-1	1	1	0	1	1	0	0	1	1	1	0	0	0	1	0	0	0	0	0	0	-1	-1	-1	0	0	0	0	-1	-1	-1	0	-1	0	1	1	0	1	1	1	0	0	0	0	0	-1	-1	-1	-1	-1	0	0	0	1	-1	-1	1	1	1	-1	-1	1	-1	0	1	0	1	-1	0	1	0	0	0	0	-1	0	0	1	-1	-1	1	-1	-1	-1	-1	1	0	-1	-1	1	-1	1	-1	1	1	-1	-1	1	0	-1	-1	-1	-1	1	1	1	-1	1	1	1	1	-1	1	-1	1	1	0	0	1	1	-1	-1	1	1	0	-1	0	-1	-1	1	0	1	0	-1	1	-1	-1	1	1	0	-1	-1	1	1	1	0	1	0	-1	-1	1	1	1	-1	1	1	-1	1	0	1	0	1	-1	0	-1	0	1	0	-1	0	0	-1	0	1	1	-1	1	-1	1	-1	0	-1	1	1	1	0	1	1	1	-1	-1	1	-1	1	1	0	1	-1	0	0	-1	1	-1	1	-1	-1	0	0	0	0	0	0	-1	1	-1	1	1	0	0	1	1	-1	1	1	0	0	-1	0	-1	0	1	1	1	0	-1	-1	1	1	-1	1	-1	1	-1	1	-1	1	1	1	-1	-1	-1	1	1	1	-1	1	1	-1	1	1	1	1	-1	-1	1	0	-1	-1	1	0	1	-1	-1	-1	1	-1	1	0	-1	0	0	1	1	-1	-1	0	-1	0	1	0	-1	1	1	1	-1	-1	-1	-1	1	-1	-1	1	1	-1	0	1	-1	-1	1	-1	0	0	-1	-1	0	-1	0	1	1	-1	1	1	-1	-1	-1	1	1	0	0	-1	1	1	-1	-1	-1	0	0	1	0	1	0	-1	0	-1	-1	1	0	-1	1	1	1	1	-1	1	1	0	0	1	1	-1	1	0	0	0	0	-1	0	1	-1	-1	1	-1	1	1	-1	1	-1	1	1	1	0	1	0	-1	0	0	-1	1	1	0	-1	-1	-1	1	1	0	-1	-1	0	1	1	-1	-1	1	-1	1	1	-1	1	0	-1	0	-1	1	0	1	-1	1	1	1	-1	-1	0	-1	-1	-1	-1	0	1	0	-1	-1	1	-1	1	1	0	-1	-1	1	-1	0	0	-1	0	1	0	0	0	1	0	1	0	0	1	0	0	1	1	1	1	-1	1	-1	-1	1	-1	-1	-1	1	0	1	0	-1	0	1	0	1	-1	-1	0	1	0	1	1	1	1	0	1	-1	0	0	1	1	0	1	-1	-1	0	1	1	0	0	0	0	0	0	-1	1	-1	-1	-1	0	1	1	0	1	0	0	1	-1	1	1	1	1	-1	-1	1	1	1	0	-1	0	1	1	-1	-1	1	0	-1	0	1	-1	0	1	0	-1	0	0	1	0	-1	0	0	-1	0	0	1	1	1	0	-1	1	0	1	1	0	-1	-1	1	-1	-1	1	-1	1	0	0	0	0	0	0	-1	1	-1	0	1	-1	0	1	1	0	1	-1	-1	1	1	1	1	0	-1	0	0	-1	0	1	0	0	0	1	1	0	1	-1	-1	-1	0	0	0	1	0	0	-1	0	-1	0	0	0	0	0	0	0	0	0	-1	-1	1	-1	1	-1	1	1	1	1	0	1	1	-1	-1	-1	-1	1	1	-1	-1	1	1	-1	-1	-1	0	0	0	0	0	0	1	1	0	0	1	0	0	0	1	1	1	0	-1	0	-1	-1	-1	1	1	0	0	1	-1	0	-1	1	-1	-1	0	1	0	-1	1	0	-1	-1	0	-1	-1	-1	-1	-1	0	1	0	1	1	-1	1	1	-1	1	-1	-1	0	-1	-1	0	-1	0	0	-1	1	1	-1	-1	0	0	1	0	1	0	-1	0	1	0	1	1	1	1	0	0	0	1	0	0	-1	0	0	1	0	-1	-1	-1	0	1	0	1	0	0	-1	1	1	1	1	-1	1	0	0	0	0	1	0	0	-1	1	-1	0	-1	-1	0	1	1	1	0	-1	0	-1	0	1	0	0	1	-1	-1	-1	1	1	-1	0	0	0	1	0	0	-1	1	-1	0	1	0	1	-1	1	0	1	0	1	0	0	1	0	1	1	0	0	0	1	0	1	1	-1	0	0	-1	1	0	-1	-1	1	-1	1	-1	0	1	0	0	-1	0	1	-1	-1	0	0	0	1	-1	0	1	1	1	0	1	0	0	-1	1	0	-1	1	-1	1	-1	0	-1	1	1	-1	1	1	-1	0	-1	-1	1	0	0	1	1	0	1	1	1	-1	0	0	1	1	0	1	0	-1	1	0	0	-1	0	0	0	-1	0	0	1	-1	-1	1	0	1	0	0	1	-1	-1	0	-1	0	0	0	-1	0	0	0	-1	0	-1	1	-1	-1	1	0	0	0	1	1	0	1	0	0	1	0	1	-1	-1	-1	0	0	1	1	1	-1	1	1	-1	0	1	1	1	-1	1	-1	0	0	0	0	0	0	0	0	1	1	-1	1	0	1	1	-1	0	1	0	0	0	1	0	1	0	0	-1	0	0	0	1	0	1	1	0	0	0	1	0	0	0	-1	-1	1	-1	1	-1	0	0	0	0	1	1	1	1	0	-1	-1	-1	1	0	1	-1	-1	1	0	0	0	0	1	0	0	1	-1	1	-1	0	0	0	1	0	1	0	-1	0	1	-1	1	-1	1	-1	-1	-1	-1	1	0	1	0	1	1	1	0	-1	1	0	0	-1	0	0	0	0	0	-1	0	0	-1	1	1	1	1	-1	-1	1	-1	-1	-1	-1	1	0	0	1	0	-1	-1	1	1	-1	1	1	0	1	-1	1	1	0	-1	-1	-1	-1	1	0	0	-1	0	0	1	-1	1	0	0	1	0	-1	0	1	0	-1	-1	-1	-1	1	1	1	1	0	0	-1	-1	1	-1	1	-1	1	1	-1	-1	-1	-1	1	0	-1	-1	1	-1	-1	0	0	-1	0	1	1	1	-1	-1	-1	1	-1	1	0	0	-1	1	1	1	-1	1	-1	-1	-1	0	1	0	-1	-1	1	-1	-1	-1	1	1	1	0	-1	-1	-1	-1	1	-1	-1	-1	-1	-1	1	-1	-1	-1	-1	1	-1	-1	-1	1	1	-1	-1	-1	-1	-1	-1	-1	1	0	0	1	1	0	-1	0	0	-1	0	0	0	-1	-1	-1	1	1	-1	1	1	-1	-1	1	0	-1	0	-1	0	-1	0	0	0	1	0	0	1	1	1	-1	0	-1	0	0	1	0	0	1	0	1	1	1	0	1	1	1	0	0	1	-1	0	-1	0	0	-1	1	-1	1	1	-1	-1	-1	1	-1	1	-1	1	1	1	0	-1	1	1	1	1	1	1	0	-1	-1	1	1	-1	0	1	1	1	1	1	0	-1	1	-1	1	-1	1	-1	1	1	1	-1	-1	0	-1	0	-1	1	0	1	-1	0	-1	1	0	-1	0	1	-1	-1	-1	-1	-1	-1	0	-1	-1	-1	1	0	0	0	-1	-1	0	1	0	-1	-1	1	0	0	0	1	1	-1	-1	-1	-1	1	0	0	1	-1	1	1	1	1	0	1	1	0	-1	-1	1	-1	1	-1	1	-1	-1	1	1	-1	1	-1	0	-1	-1	-1	-1	-1	1	0	1	0	1	1	1	1	1	-1	0	1	1	0	0	1	-1	0	-1	-1	-1	0	-1	0	-1	-1	0	1	0	0	-1	-1	1	1	-1	1	0	0	0	-1	0	1	-1	-1	1	-1	0	0	-1	0	0	0	0	-1	1	-1	-1	1	1	0	1	1	-1	0	-1	0	1	0	0	1	1	-1	1	-1	-1	-1	0	0	0	0	-1	0	1	0	0	0	0	0	0	1	0	-1	0	-1	0	0	1	0	-1	1	-1	1	1	1	-1	-1	1	1	1	1	-1	1	1	0	-1	-1	0	0	0	0	0	1	-1	1	1	1	-1	0	1	-1	-1	-1	-1	1	0	0	1	0	-1	-1	-1	0	-1	-1	1	-1	0	1	1	0	0	1	1	-1	-1	1	1	-1	1	1	1	0	0	0	0	-1	-1	0	0	1	1	-1	0	0	0	1	-1	-1	1	1	1	0	0	-1	1	0	1	0	-1	0	0	1	-1	0	-1	1	0	1	0	1	0	-1	0	-1	0	-1	-1	-1	0	-1	-1	1	0	0	0	-1	-1	0	-1	-1	-1	1	0	1	-1	-1	-1	1	-1	1	-1	1	1	-1	0	1	-1	1	0	1	0	0	-1	-1	1	-1	1	1	-1	1	-1	-1	-1	1	1	0	0	0	0	0	0	-1	1	-1	1	1	1	1	1	0	-1	-1	-1	1	-1	-1	0	-1	1	1	-1	-1	1	1	0	1	-1	-1	1	1	-1	-1	-1	1	1	1	1	0	1	-1	-1	-1	1	1	-1	-1	1	-1	1	0	0	0	1	-1	-1	1	-1	0	0	1	1	-1	0	0	0	1	-1	0	-1	1	-1	-1	1	0	-1	-1	-1	1	0	0	-1	-1	1	1	0	0	1	0	1	1	0	1	-1	0	-1	-1	0	1	-1	1	0	-1	0	0	0	0	0	0	0	1	1	1	0	0	1	0	0	-1	-1	0	0	0	0	0	0	-1	0	-1	0	-1	-1	-1	1	0	0	1	1	0	1	-1	0	0	1	1	1	0	1	0	-1	0	-1	-1	0	0	1	-1	1	-1	-1	1	-1	0	1	1	-1	-1	1	-1	-1	1	1	-1	0	0	0	0	-1	0	1	-1	-1	0	-1	1	-1	1	-1	-1	0	1	1	0	1	1	-1	-1	0	1	0	0	-1	0	1	1	-1	1	0	-1	1	1	0	1	1	1	-1	1	-1	1	0	-1	-1	0	-1	-1	1	-1	-1	1	-1	1	1	0	0	0	0	1	1	1	-1	0	0	-1	1	1	0	0	1	0	0	1	0	0	1	1	-1	1	1	0	1	1	-1	0	0	1	1	1	0	0	0	0	0	0	1	-1	0	0	0	0	0	0	-1	-1	-1	0	1	0	0	-1	-1	1	1	1	0	-1	-1	0	0	-1	1	1	-1	1	-1	-1	1	1	1	1	-1	-1	-1	-1	-1	-1	-1	-1	1	1	1	1	0	0	1	-1	0	0	1	-1	-1	0	1	-1	0	0	-1	1	1	-1	0	-1	1	1	-1	1	-1	0	1	1	0	0	-1	0	-1	-1	1	-1	0	1	0	-1	-1	1	0	1	-1	1	1	0	0	1	-1	0	-1	0	1	0	-1	1	0	1	-1	-1	0	0	-1	-1	0	-1	-1	1	-1	-1	1	1	-1	-1	0	-1	1	1	-1	-1	0	0	-1	-1	0	1	1	0	1	0	0	0	0	0	0	1	1	0	0	0	0	0	0	1	1	1	0	0	0	1	1	1	0	0	-1	1	0	1	0	0	0	0	-1	1	0	1	0	0	0	0	-1	0	-1	-1	0	1	-1	1	-1	1	1	1	-1	1	-1	1	0	-1	-1	-1	-1	1	0	1	-1	-1	-1	1	-1	0	0	-1	0	1	0	1	0	-1	1	1	1	1	-1	0	1	-1	1	1	0	-1	-1	-1	0	-1	0	1	1	1	1	1	0	0	0	-1	1	1	-1	-1	1	-1	-1	1	1	-1	1	0	1	1	1	0	1	1	0	1	-1	1	-1	1	-1	1	-1	1	1	-1	0	-1	-1	-1	1	0	0	1	0	0	-1	0	0	0	0	0	0	-1	-1	1	1	0	0	0	1	0	1	0	0	0	0	-1	1	-1	0	0	1	0	-1	1	1	0	-1	0	1	0	-1	1	0	0	0	-1	0	1	-1	-1	1	0	-1	-1	0	0	0	0	0	-1	1	1	0	1	-1	0	1	1	-1	-1	-1	0	1	1	1	0	0	1	1	1	-1	-1	-1	1	-1	0	1	1	-1	1	0	-1	0	0	-1	0	1	1	0	-1	-1	0	-1	0	-1	0	1	1	-1	1	-1	-1	-1	1	0	0	0	1	-1	-1	1	-1	-1	-1	0	-1	1	1	1	-1	-1	1	0	0	1	0	-1	0	1	0	0	1	1	-1	1	0	1	-1	-1	-1	-1	-1	-1	1	-1	-1	0	-1	-1	0	0	0	0	-1	-1	-1	-1	-1	1	1	-1	-1	-1	-1	1	-1	-1	1	0	1	0	1	-1	1	1	0	0	0	0	0	0	0	0	0	0	0	0	0	0	1	0	1	-1	-1	0	0	0	1	-1	-1	1	-1	0	0	0	0	0	0	0	0	-1	-1	0	-1	-1	-1	1	1	-1	-1	-1	-1	0	0	1	0	0	0	-1	0	-1	1	0	0	0	1	0	-1	0	0	0	0	-1	-1	0	0	-1	0	0	0	-1	0	0	0	0	0	1	1	0	0	0	0	0	0	0	1	-1	1	1	0	-1	1	1	1	-1	-1	0	0	0	1	0	0	0	-1	-1	-1	0	1	0	0	1	-1	1	0	1	0	0	0	-1	0	0	0	0	0	0	0	0	1	0	1	-1	-1	0	-1	0	-1	0	1	0	0	0	0	-1	-1	1	0	-1	-1	1	0	1	-1	1	0	-1	0	0	0	-1	-1	1	-1	1	-1	-1	1	0	-1	1	-1	1	-1	-1	-1	1	1	1	-1	-1	0	1	-1	1	1	0	-1	1	0	-1	1	-1	1	-1	1	1	1	-1	-1	0	1	1	1	-1	-1	-1	1	-1	-1	-1	1	0	1	1	1	-1	0	-1	1	0	-1	0	0	-1	0	1	0	-1	-1	1	-1	0	1	0	1	-1	1	1	-1	1	0	-1	1	-1	0	-1	0	-1	-1	0	-1	1	-1	1	-1	1	0	-1	0	0	0	1	1	1	-1	1	1	-1	1	-1	0	1	1	1	0	-1	0	-1	1	-1	0	0	1	0	-1	-1	-1	1	1	1	0	-1	0	1	1	-1	1	-1	-1	-1	-1	-1	-1	0	0	1	-1	0	-1	-1	1	1	1	-1	-1	0	-1	0	1	1	1	0	-1	-1	0	-1	1	1	0	1	1	-1	1	-1	1	1	-1	1	0	1	-1	0	0	0	0	1	0	0	-1	0	0	0	-1	0	0	1	0	0	0	0	-1	-1	-1	0	0	1	-1	1	1	1	-1	-1	-1	-1	-1	0	1	1	1	0	1	-1	-1	-1	-1	1	-1	-1	0	1	0	1	0	1	-1	-1	-1	-1	-1	1	1	-1	0	-1	0	1	1	1	0	0	-1	-1	1	0	0	1	0	0	1	0	0	-1	0	-1	0	0	-1	0	0	0	-1	0	0	0	0	0	0	0	1	0	0	0	0	0	-1	0	0	0	-1	1	0	-1	1	-1	0	-1	0	1	-1	0	-1	0	-1	0	0	0	1	-1	-1	0	1	-1	1	-1	1	1	0	1	1	1	-1	0	0	-1	-1	0	0	1	0	-1	-1	-1	-1	0	-1	1	1	1	-1	0	-1	-1	0	1	0	0	0	-1	1	-1	1	-1	-1	1	-1	1	-1	-1	-1	-1	-1	1	1	1	-1	1	-1	1	1	1	1	-1	1	-1	-1	0	1	0	-1	1	-1	1	0	0	1	-1	-1	-1	-1	1	0	-1	1	1	-1	1	-1	0	0	-1	-1	-1	-1	1	1	0	0	0	0	-1	-1	-1	0	1	-1	1	0	0	0	0	0	1	0	0	0	1	1	1	-1	0	1	-1	0	1	0	0	-1	1	-1	1	1	-1	1	1	0	0	0	-1	-1	1	1	-1	0	1	-1	1	0	0	1	-1	-1	0	-1	0	1	1	-1	0	-1	-1	1	1	-1	1	-1	1	-1	-1	0	0	1	1	0	0	1	0	1	-1	-1	1	1	1	0	-1	1	0	0	1	-1	-1	1	0	-1	1	0	-1	1	1	-1	-1	1	1	1	1	-1	0	1	1	0	1	1	1	-1	1	0	-1	-1	-1	-1	1	0	0	-1	1	-1	1	-1	0	1	-1	0	1	-1	-1	-1	1	0	-1	0	1	1	0	1	0	-1	-1	1	0	-1	1	0	-1	1	-1	-1	-1	0	0	-1	-1	-1	1	-1	1	-1	1	1	1	1	-1	-1	-1	0	0	-1	1	0	-1	-1	1	-1	1	1	-1	0	0	0	0	-1	1	-1	1	1	-1	1	1	1	0	0	0	-1	-1	0	-1	0	0	0	0	0	0	0	1	1	1	1	-1	1	1	1	-1	1	1	0	1	-1	-1	1	1	-1	1	0	0	-1	1	0	1	-1	-1	1	-1	1	1	-1	-1	-1	-1	0	-1	1	1	-1	1	1	0	-1	-1	1	-1	-1	0	1	0	-1	0	0	0	0	0	-1	-1	-1	0	0	0	0	1	-1	1	1	-1	0	0	-1	0	0	0	1	0	-1	-1	0	0	0	0	0	0	-1	1	-1	-1	0	1	-1	0	0	0	1	-1	1	-1	-1	-1	-1	1	-1	1	1	1	1	1	-1	0	1	0	0	0	1	1	1	0	0	0	-1	-1	-1	-1	-1	-1	1	-1	-1	0	-1	1	-1	-1	0	-1	1	-1	1	1	-1	-1	0	1	-1	1	0	1	0	0	1	-1	-1	-1	1	1	0	-1	0	0	0	0	0	0	1	-1	1	-1	-1	0	1	1	1	0	0	1	0	0	0	0	1	1	-1	1	-1	0	1	0	-1	-1	0	-1	1	-1	0	1	1	-1	1	1	1	0	-1	0	1	0	1	-1	0	1	-1	-1	0	0	-1	1	-1	1	0	-1	1	0	0	1	-1	1	-1	-1	-1	-1	0	-1	-1	0	-1	-1	-1	0	0	-1	0	0	0	-1	0	0	1	0	1	-1	0	0	1	0	0	0	-1	0	0	0	1	0	0	0	0	-1	0	1	-1	1	1	-1	1	0	0	0	-1	-1	1	-1	1	0	0	0	0	0	0	-1	0	-1	-1	-1	0	1	-1	1	1	1	1	-1	0	0	0	1	1	0	1	0	0	-1	0	0	0	0	0	0	0	0	-1	1	-1	0	0	-1	1	0	1	0	0	1	0	1	-1	0	0	1	-1	0	1	0	1	-1	1	0	-1	0	1	-1	1	1	1	1	-1	-1	-1	1	-1	1	1	-1	1	-1	0	0	-1	-1	1	1	-1	-1	1	1	1	-1	1	-1	1	1	-1	-1	0	0	-1	0	0	1	-1	0	0	0	0	0	1	0	-1	-1	0	1	1	1	-1	1	1	1	-1	1	-1	0	1	0	-1	-1	-1	-1	-1	-1	1	-1	1	1	-1	1	-1	-1	-1	1	-1	-1	-1	1	1	1	-1	-1	-1	1	-1	-1	-1	1	1	1	-1	1	-1	1	1	-1	-1	-1	1	1	-1	1	-1	0	-1	1	0	1	-1	0	-1	-1	1	1	-1	-1	0	-1	-1	0	0	-1	1	-1	0	0	0	-1	1	1	1	1	0	1	-1	0	-1	1	-1	-1	1	1	1	-1	0	0	0	-1	-1	0	0	1	-1	0	0	0	0	0	-1	0	0	1	1	0	1	-1	0	0	0	0	0	0	0	1	-1	-1	-1	-1	1	-1	-1	1	0	0	1	1	0	-1	1	-1	0	1	0	0	1	-1	-1	1	0	0	0	1	-1	0	-1	0	0	0	1	1	1	1	-1	-1	1	-1	1	1	1	-1	1	1	-1	1	1	-1	1	1	0	1	0	0	-1	1	0	-1	-1	-1	-1	1	1	1	0	0	0	1	1	-1	1	0	-1	1	0	-1	0	-1	-1	1	-1	-1	0	1	-1	0	0	1	1	-1	1	-1	1	0	0	-1	1	1	0	0	0	1	1	1	-1	1	1	0	0	-1	0	-1	0	0	0	-1	1	1	0	0	1	0	1	1	1	0	0	0	0	-1	0	-1	-1	-1	0	0	0	-1	1	1	1	-1	1	-1	1	1	-1	-1	-1	1	1	0	0	-1	-1	-1	1	0	1	1	0	0	0	1	1	1	-1	0	-1	-1	-1	1	-1	1	0	1	-1	0	0	-1	-1	-1	0	1	0	1	1	0	0	-1	-1	-1	1	1	1	1	1	-1	-1	0	0	0	-1	-1	0	0	-1	-1	1	1	-1	-1	0	1	-1	1	1	1	1	0	1	-1	-1	-1	-1	-1	1	-1	-1	-1	-1	1	1	0	0	-1	-1	-1	-1	1	1	-1	1	-1	1	1	1	1	-1	-1	-1	-1	1	1	1	0	0	1	0	1	0	0	1	1	1	0	-1	0	1	-1	-1	-1	0	0	0	1	-1	0	-1	0	-1	0	1	1	1	-1	1	0	0	1	-1	-1	1	-1	1	1	0	0	-1	0	0	0	1	0	-1	-1	1	1	-1	1	-1	1	1	-1	-1	0	0	1	0	-1	-1	1	1	1	-1	-1	1	-1	1	1	-1	0	0	-1	1	0	0	-1	1	1	1	1	0	1	1	-1	0	1	0	1	1	0	-1	-1	-1	-1	-1	1	0	-1	0	-1	-1	0	-1	-1	1	-1	-1	-1	-1	0	0	0	0	0	0	1	-1	1	1	-1	-1	1	0	-1	0	1	-1	-1	0	1	-1	-1	1	0	0	-1	0	1	1	-1	0	1	0	0	-1	0	1	-1	-1	1	0	1	1	-1	1	0	0	0	0	0	0	0	1	1	0	-1	0	-1	-1	1	0	-1	1	1	0	0	-1	0	-1	1	0	1	-1	0	0	0	0	-1	-1	-1	0	0	0	1	1	1	1	-1	-1	-1	0	-1	1	0	0	0	0	-1	1	0	1	1	1	0	0	0	0	-1	0	0	-1	0	0	0	1	0	0	-1	1	1	1	-1	0	1	1	1	0	-1	0	1	-1	-1	0	1	1	-1	1	1	1	-1	-1	1	0	0	-1	0	1	0	-1	1	1	-1	0	0	-1	0	-1	0	-1	0	1	0	0	-1	0	1	-1	0	-1	0	1	1	0	-1	-1	0	0	0	0	-1	0	-1	0	1	-1	1	0	1	-1	1	0	0	0	0	-1	0	0	0	-1	1	-1	0	0	0	0	-1	1	0	-1	-1	0	0	-1	1	0	-1	1	-1	-1	1	-1	0	1	0	-1	0	0	1	-1	-1	-1	1	0	-1	1	-1	1	0	-1	-1	1	-1	0	1	-1	1	1	1	-1	1	-1	1	1	-1	1	0	0	1	-1	1	-1	0	1	1	0	-1	1	-1	1	1	0	-1	1	-1	1	-1	0	-1	-1	0	0	0	1	0	-1	0	0	0	1	1	0	0	-1	-1	-1	-1	1	1	0	0	0	0	-1	0	0	1	0	0	1	0	-1	0	-1	0	1	-1	-1	-1	1	-1	1	1	1	1	-1	-1	0	1	-1	0	0	0	0	0	1	-1	1	1	-1	-1	-1	1	1	0	-1	-1	-1	-1	-1	1	1	1	0	-1	-1	0	-1	-1	1	1	1	1	0	-1	-1	-1	0	-1	0	0	-1	0	0	0	1	0	0	0	1	0	-1	-1	1	-1	-1	-1	1	1	1	-1	0	0	0	1	-1	0	0	0	0	-1	1	-1	1	1	-1	1	0	-1	0	0	0	1	-1	0	1	-1	-1	0	-1	0	-1	-1	0	1	-1	0	1	1	0	1	-1	-1	1	0	-1	1	-1	1	-1	-1	1	-1	1	1	1	0	0	-1	-1	1	-1	-1	-1	-1	1	-1	-1	-1	1	-1	-1	-1	-1	1	1	0	-1	0	0	1	1	1	0	-1	-1	-1	1	1	1	1	0	1	1	1	-1	1	-1	1	0	1	1	0	0	-1	-1	0	1	0	0	-1	1	-1	-1	-1	1	1	0	-1	0	0	1	-1	0	-1	0	0	-1	0	1	-1	-1	0	1	-1	-1	-1	1	-1	1	-1	1	-1	1	1	1	-1	-1	1	0	1	-1	-1	0	1	-1	0	0	0	0	-1	0	1	-1	-1	1	0	0	1	1	1	-1	1	0	0	1	-1	-1	1	0	1	1	0	1	0	0	0	0	0	0	-1	0	0	-1	1	-1	1	1	-1	1	-1	-1	0	-1	1	0	-1	0	-1	0	1	1	-1	-1	-1	1	-1	1	0	-1	0	0	1	0	1	-1	-1	0	0	1	1	0	0	0	1	1	-1	0	1	-1	-1	0	0	0	0	0	1	-1	1	0	0	0	1	0	0	0	0	1	1	1	-1	1	0	1	0	0	0	-1	0	0	0	-1	0	-1	0	-1	1	1	1	1	1	1	-1	1	-1	0	0	1	0	-1	-1	1	-1	0	-1	1	0	1	0	0	1	-1	-1	-1	1	-1	-1	1	0	0	-1	0	0	0	-1	-1	-1	1	-1	0	-1	1	1	-1	-1	-1	1	-1	-1	0	0	0	1	1	1	1	-1	-1	0	1	-1	-1	1	-1	1	-1	1	0	-1	-1	-1	0	-1	0	0	0	1	-1	0	-1	1	0	-1	-1	0	-1	-1	0	0	0	0	0	0	-1	1	0	0	0	1	-1	0	0	0	0	-1	0	0	0	1	-1	0	0	0	-1	1	0	1	0	0	-1	-1	0	0	0	1	1	0	0	0	1	0	0	0	0	0	0	1	0	0	0	0	0	-1	1	-1	1	0	0	0	-1	0	0	0	0	0	-1	0	0	0	0	1	0	0	-1	1	0	-1	-1	0	0	0	1	1	1	1	0	1	-1	1	1	1	-1	1	1	-1	-1	-1	1	1	-1	-1	-1	1	-1	0	0	-1	-1	-1	1	1	1	0	1	1	0	0	-1	-1	1	-1	-1	-1	1	1	-1	0	1	0	0	0	-1	-1	0	0	0	-1	1	0	0	0	1	0	0	-1	-1	1	1	-1	0	0	1	0	-1	0	0	-1	1	0	0	0	0	0	1	-1	-1	-1	0	-1	0	0	0	-1	0	1	0	0	0	-1	0	0	1	1	0	-1	1	1	-1	0	0	0	0	0	0	0	1	0	0	0	1	1	1	0	1	1	-1	0	1	-1	1	1	0	-1	-1	-1	1	1	0	-1	0	0	0	0	0	1	-1	-1	1	-1	0	1	-1	-1	-1	-1	1	-1	0	0	-1	-1	1	0	-1	-1	0	0	0	0	0	0	0	0	0	-1	0	-1	-1	0	1	0	1	-1	0	1	0	-1	0	-1	-1	-1	1	-1	0	1	0	1	-1	-1	0	1	1	1	-1	-1	1	-1	1	1	-1	-1	-1	0	0	-1	1	1	1	-1	0	-1	0	0	-1	1	-1	0	-1	-1	0	-1	0	0	-1	0	0	0	0	0	0	-1	-1	0	0	-1	0	0	0	1	0	0	0	1	-1	1	0	0	0	1	1	1	-1	-1	-1	1	0	0	0	1	0	1	-1	1	0	0	0	0	-1	-1	0	1	0	0	0	-1	0	0	0	1	-1	-1	-1	0	-1	0	-1	0	1	-1	0	-1	1	0	0	0	-1	0	0	0	0	0	0	1	0	-1	-1	1	1	1	0	-1	-1	-1	0	-1	-1	1	-1	1	-1	-1	-1	1	-1	1	1	0	-1	-1	1	0	0	1	0	-1	-1	-1	1	0	0	0	0	0	1	1	0	0	0	1	-1	1	0	0	1	0	0	1	0	0	0	1	1	1	-1	1	1	-1	-1	1	0	0	-1	1	1	-1	0	1	1	0	0	0	-1	1	0	0	1	-1	-1	1	1	-1	1	0	-1	0	1	1	-1	0	0	0	0	1	1	1	-1	0	0	-1	0	-1	-1	1	-1	-1	-1	1	1	1	0	1	-1	0	1	-1	0	0	1	1	0	-1	0	-1	1	1	1	-1	-1	0	0	1	0	-1	-1	-1	0	-1	-1	0	1	-1	0	-1	0	0	1	-1	1	1	-1	1	1	-1	0	0	0	-1	-1	1	1	0	0	-1	0	1	1	1	1	-1	1	1	-1	-1	-1	0	1	1	1	1	0	1	0	1	0	0	0	0	0	0	0	-1	-1	0	0	-1	1	1	1	0	0	1	-1	0	1	-1	1	1	1	1	1	-1	0	-1	0	1	-1	1	-1	1	-1	-1	-1	0	1	0	1	0	1	-1	0	1	0	0	0	1	0	0	0	0	1	0	0	-1	0	-1	1	0	0	-1	1	1	1	1	-1	0	0	0	1	-1	1	0	0	0	0	0	0	1	1	0	0	0	-1	-1	1	-1	0	0	1	1	-1	-1	-1	-1	-1	1	0	0	-1	-1	1	1	1	0	0	0	0	0	1	1	1	0	0	0	0	0	-1	1	0	1	-1	1	0	0	1	1	1	0	0	-1	1	1	1	1	1	-1	0	0	1	1	0	0	0	0	0	0	0	1	0	0	1	-1	0	-1	1	0	-1	0	0	0	0	0	1	0	0	1	1	0	1	-1	1	-1	0	0	1	1	-1	1	1	1	-1	1	-1	0	1	1	1	-1	1	-1	-1	-1	1	-1	1	0	1	1	1	0	1	0	-1	1	-1	0	0	-1	0	0	-1	0	0	0	-1	1	0	-1	1	-1	-1	1	1	-1	0	1	0	1	-1	1	-1	1	-1	-1	-1	0	1	-1	-1	1	1	1	1	1	1	1	1	-1	1	-1	0	-1	0	-1	-1	-1	0	-1	1	-1	1	0	0	0	-1	0	-1	0	1	-1	1	0	0	0	-1	0	1	-1	1	1	-1	0	0	0	1	-1	-1	-1	0	0	1	0	-1	0	-1	0	0	0	1	0	0	0	-1	-1	0	1	0	1	0	1	0	0	0	0	0	0	1	-1	1	1	1	-1	-1	-1	1	-1	-1	1	1	-1	-1	1	1	1	-1	1	1	-1	-1	-1	1	1	1	-1	1	-1	0	-1	-1	0	1	-1	1	-1	0	0	0	-1	1	0	0	0	0	0	0	1	0	0	0	-1	-1	-1	1	1	-1	0	0	0	1	1	1	0	0	0	0	1	1	-1	1	-1	-1	0	-1	1	1	1	-1	-1	-1	1	0	-1	1	0	0	1	-1	1	-1	0	-1	1	-1	1	1	0	-1	0	0	0	0	-1	1	1	-1	1	-1	1	-1	1	0	1	0	-1	-1	0	0	-1	0	-1	0	0	0	0	0	-1	1	0	0	0	1	1	-1	-1	0	0	-1	-1	-1	-1	-1	-1	-1	-1	-1	-1	1	0	0	0	0	1	-1	0	-1	1	0	1	0	1	1	-1	-1	1	1	-1	1	0	1	1	0	-1	0
3088	2068	2557	1	4				0	0	0	0	0	0	0	-1	1	0	0	0	0	0	1	1	0	-1	1	-1	1	-1	1	1	1	-1	1	-1	1	1	1	1	-1	-1	1	-1	-1	-1	0	1	0	1	0	0	0	0	0	-1	0	-1	0	-1	0	0	0	0	0	1	0	-1	-1	-1	1	0	0	0	0	0	0	0	-1	-1	1	-1	-1	0	1	0	0	0	1	1	0	0	1	0	0	0	0	0	0	0	1	0	0	0	0	0	0	0	0	0	0	-1	0	0	1	0	0	-1	-1	0	-1	-1	0	0	1	1	0	0	-1	1	-1	-1	0	0	-1	1	0	1	1	1	1	0	0	-1	-1	1	0	0	0	0	0	0	0	0	0	0	0	0	-1	-1	0	-1	-1	-1	0	-1	-1	1	-1	-1	1	0	0	1	0	-1	1	1	0	1	1	1	1	0	1	1	1	0	1	1	-1	-1	1	1	0	1	-1	1	1	1	-1	-1	-1	0	1	-1	1	-1	-1	-1	0	0	-1	-1	-1	1	1	1	1	0	-1	-1	-1	1	1	1	1	1	-1	0	1	1	0	0	-1	-1	-1	-1	-1	1	0	-1	0	0	-1	1	-1	1	-1	1	0	0	-1	1	0	1	0	0	0	1	0	0	0	-1	0	0	1	-1	1	-1	0	1	0	-1	0	-1	0	1	-1	1	1	0	0	0	-1	0	-1	1	1	1	0	1	1	1	-1	1	-1	1	-1	1	0	-1	0	0	1	1	1	-1	1	0	-1	-1	0	1	-1	1	0	-1	1	-1	0	0	1	0	0	1	0	1	0	0	1	-1	-1	-1	0	0	1	1	0	0	0	0	0	-1	-1	1	-1	0	0	0	1	1	0	-1	1	1	1	-1	1	1	0	0	1	1	-1	-1	1	-1	1	-1	1	1	0	0	0	0	0	-1	0	1	0	0	0	0	0	-1	0	-1	1	1	-1	0	-1	1	0	0	-1	-1	-1	0	0	0	-1	0	0	-1	0	0	0	0	1	-1	-1	-1	1	-1	-1	0	0	1	0	0	0	0	0	-1	-1	1	-1	1	1	1	0	1	1	0	0	0	0	0	0	-1	-1	1	1	0	0	-1	-1	1	-1	0	0	0	0	-1	0	0	1	0	-1	0	0	0	0	0	0	0	0	0	0	-1	-1	0	0	1	1	1	1	1	-1	1	0	1	0	-1	0	0	-1	-1	-1	0	-1	1	0	0	-1	1	1	0	0	1	-1	1	1	0	1	1	-1	0	0	1	1	1	-1	1	1	0	-1	0	-1	0	0	0	-1	0	1	1	-1	0	1	1	0	1	0	1	1	0	1	-1	1	-1	0	0	0	0	0	0	0	-1	0	0	1	1	0	-1	0	0	1	0	0	0	-1	1	0	-1	-1	-1	1	-1	-1	1	1	0	0	-1	0	-1	0	1	1	0	0	-1	0	0	-1	0	-1	0	0	-1	0	0	-1	0	1	1	1	-1	1	1	-1	-1	-1	1	0	0	1	0	0	0	1	-1	0	-1	0	0	1	0	-1	1	-1	0	0	-1	1	1	0	1	1	1	-1	-1	0	0	1	1	0	-1	0	0	-1	-1	1	-1	0	1	-1	1	0	1	0	0	0	0	0	-1	0	0	-1	0	-1	-1	0	0	0	1	-1	-1	1	0	0	0	0	1	-1	1	1	-1	-1	-1	1	1	-1	0	1	-1	1	0	-1	1	-1	-1	0	0	-1	1	-1	1	-1	0	-1	-1	1	1	-1	-1	0	0	0	0	0	-1	0	-1	1	0	1	1	1	0	1	0	1	-1	1	-1	1	-1	-1	0	1	0	-1	-1	1	-1	-1	-1	-1	-1	1	-1	1	1	-1	-1	-1	-1	1	1	1	-1	0	0	0	0	1	1	0	1	-1	-1	-1	0	1	0	-1	-1	-1	0	-1	1	0	1	0	1	0	0	1	-1	-1	1	1	-1	0	1	-1	1	-1	1	0	1	1	-1	1	1	1	-1	1	1	-1	0	0	1	-1	-1	-1	-1	1	1	1	1	0	1	1	-1	-1	1	-1	1	1	1	0	0	0	1	0	1	0	-1	1	-1	-1	-1	-1	-1	1	1	-1	-1	-1	1	-1	-1	-1	-1	-1	1	0	-1	1	-1	1	1	0	0	1	1	1	1	0	0	0	1	1	1	-1	0	0	1	-1	1	-1	-1	0	0	-1	-1	0	0	0	0	1	-1	1	0	1	0	0	-1	-1	1	1	1	-1	1	1	-1	1	1	1	1	0	0	-1	-1	1	1	1	-1	-1	-1	0	-1	1	1	1	1	-1	-1	1	-1	0	0	0	0	1	1	0	-1	1	1	0	-1	1	0	1	1	-1	1	-1	1	1	1	0	0	0	1	-1	1	-1	-1	0	-1	-1	-1	1	-1	-1	-1	1	1	-1	-1	-1	0	0	1	0	0	1	-1	1	0	-1	-1	0	0	0	-1	1	0	1	-1	1	1	1	0	-1	0	-1	0	-1	0	0	0	0	0	1	0	-1	0	-1	-1	-1	1	1	0	1	-1	0	-1	1	-1	-1	1	-1	-1	0	-1	0	-1	1	-1	0	-1	0	1	1	-1	-1	0	0	0	0	-1	0	0	0	0	0	0	0	0	1	0	-1	0	0	1	-1	-1	1	-1	1	1	0	-1	-1	0	-1	0	-1	0	0	0	1	0	0	0	0	-1	-1	0	1	1	-1	1	-1	0	1	1	0	-1	-1	-1	-1	1	0	-1	0	-1	1	0	-1	1	1	1	1	0	0	0	1	0	0	-1	0	0	0	0	0	0	1	0	0	1	0	0	-1	0	1	-1	1	1	0	-1	-1	-1	-1	1	-1	-1	-1	-1	1	0	1	-1	0	0	-1	0	1	1	1	-1	0	-1	1	-1	1	0	0	0	0	0	0	0	0	0	0	1	-1	1	1	1	-1	1	0	1	0	1	0	0	0	-1	-1	0	1	-1	-1	-1	0	-1	0	1	1	-1	-1	1	1	1	-1	-1	1	0	1	0	1	1	-1	1	0	0	0	1	-1	1	-1	0	1	1	0	-1	0	1	0	0	0	1	0	0	-1	0	0	0	1	1	0	1	0	0	0	1	-1	1	1	1	0	0	-1	-1	0	0	1	0	-1	0	1	-1	0	0	0	0	-1	1	1	0	0	0	0	-1	0	0	0	1	0	-1	0	0	0	0	0	0	-1	0	1	-1	1	0	0	1	0	1	1	0	-1	0	-1	1	-1	0	0	1	-1	-1	-1	-1	0	0	1	1	1	0	0	1	-1	0	-1	-1	0	-1	1	0	1	0	1	1	0	1	1	1	-1	0	0	0	-1	0	0	0	-1	-1	-1	0	-1	1	-1	-1	0	1	0	0	0	1	1	0	0	0	1	0	1	1	1	1	1	0	0	0	0	1	-1	-1	1	-1	1	1	-1	0	-1	-1	1	0	1	-1	-1	1	1	-1	-1	-1	-1	1	-1	1	1	-1	-1	-1	0	-1	1	1	1	1	0	1	-1	1	-1	-1	0	0	0	0	-1	1	1	-1	1	1	0	0	1	1	1	0	0	0	1	0	0	1	-1	0	1	1	-1	-1	1	-1	-1	-1	-1	1	0	1	1	0	1	-1	-1	1	0	-1	1	1	1	-1	-1	0	0	0	-1	1	-1	1	0	1	0	1	0	1	-1	0	1	-1	1	0	1	-1	1	-1	-1	-1	0	-1	-1	0	-1	1	1	0	0	1	-1	0	1	1	1	1	-1	-1	0	-1	0	1	-1	-1	1	0	-1	-1	0	1	-1	-1	0	0	1	1	0	-1	-1	-1	1	-1	1	-1	0	1	-1	0	-1	1	-1	1	-1	1	0	-1	1	-1	1	1	0	-1	1	1	1	-1	0	-1	0	-1	1	0	1	0	0	0	1	1	-1	1	-1	1	1	-1	-1	0	1	0	0	1	-1	-1	0	1	1	-1	1	-1	1	-1	-1	1	0	1	-1	-1	-1	1	1	-1	-1	1	0	-1	-1	-1	0	0	0	-1	0	0	0	0	0	-1	0	1	-1	1	-1	-1	1	1	-1	1	0	0	0	0	-1	-1	0	0	-1	0	0	0	-1	0	-1	0	0	1	0	1	1	-1	1	-1	1	1	1	-1	1	-1	0	-1	1	0	-1	-1	-1	0	1	-1	1	-1	0	-1	1	1	0	1	0	-1	1	1	-1	1	-1	-1	0	0	0	-1	1	-1	-1	1	0	0	-1	0	0	1	-1	-1	-1	0	1	0	-1	1	-1	0	-1	0	-1	0	0	-1	0	-1	0	0	0	0	1	0	0	0	1	-1	0	1	1	0	1	-1	0	1	1	-1	-1	0	0	-1	-1	0	1	1	1	1	0	-1	1	0	0	0	1	1	1	1	1	-1	-1	-1	1	1	1	-1	1	1	-1	1	1	-1	-1	-1	1	-1	1	-1	-1	-1	1	1	1	-1	1	-1	-1	0	1	1	-1	1	-1	0	1	-1	1	0	0	0	0	-1	-1	1	0	-1	0	-1	1	-1	0	1	1	1	1	1	0	-1	-1	0	1	-1	-1	0	1	-1	-1	1	1	-1	1	1	-1	-1	0	-1	-1	0	0	0	-1	1	0	-1	0	1	0	-1	-1	0	-1	0	0	1	1	-1	1	1	1	1	-1	1	-1	-1	0	1	0	1	-1	1	-1	0	0	0	-1	1	-1	1	0	-1	0	-1	0	-1	0	0	0	0	1	0	0	0	-1	0	0	0	0	0	0	-1	0	1	-1	1	-1	0	0	0	1	0	0	-1	0	-1	-1	-1	1	1	0	-1	1	1	-1	-1	-1	1	0	-1	1	-1	0	0	0	0	1	1	0	-1	0	0	1	0	1	-1	-1	-1	-1	-1	1	0	0	-1	-1	0	1	1	0	-1	0	-1	1	0	1	-1	1	0	1	1	0	0	0	0	-1	1	-1	1	1	-1	0	0	0	1	0	-1	0	0	1	0	1	0	1	1	0	1	1	1	1	-1	1	1	1	0	1	-1	0	1	-1	1	1	0	1	1	1	0	-1	1	0	0	0	1	1	1	0	1	0	0	-1	-1	-1	1	1	-1	1	-1	-1	0	1	-1	-1	-1	-1	0	0	0	0	-1	0	0	0	0	0	1	-1	-1	0	0	-1	1	1	1	-1	-1	-1	-1	0	0	0	0	0	0	0	0	0	0	0	0	0	0	0	1	0	0	1	1	1	1	0	-1	0	1	0	1	0	1	0	0	1	1	-1	0	-1	0	-1	-1	0	1	0	0	0	-1	0	0	1	1	-1	-1	-1	-1	0	1	1	1	1	1	0	-1	0	0	0	0	0	0	-1	-1	1	-1	-1	1	-1	-1	1	-1	0	-1	-1	-1	-1	1	0	0	-1	0	1	-1	-1	-1	1	-1	-1	-1	1	-1	0	0	1	0	0	-1	0	-1	-1	-1	-1	1	0	-1	1	-1	0	-1	1	-1	0	-1	-1	1	0	-1	0	0	1	1	-1	0	-1	-1	1	0	0	0	1	-1	0	1	-1	0	1	0	1	0	-1	1	1	-1	-1	1	0	0	0	0	0	-1	-1	1	-1	1	0	0	0	0	1	-1	0	-1	0	0	0	0	1	0	1	1	-1	-1	0	-1	1	-1	1	1	-1	-1	0	0	0	-1	-1	0	0	1	-1	0	-1	0	-1	-1	1	1	-1	1	1	0	0	0	0	-1	-1	0	1	-1	0	1	0	0	0	1	-1	-1	1	0	1	0	0	1	1	-1	0	0	-1	0	1	0	1	0	-1	0	0	0	-1	1	0	0	-1	1	0	0	0	0	0	0	0	0	0	0	0	0	1	1	-1	0	1	-1	1	0	1	-1	1	0	0	-1	1	-1	1	1	0	-1	-1	0	1	-1	1	-1	0	0	1	-1	0	1	-1	1	1	-1	1	0	0	1	0	-1	0	1	0	1	-1	-1	0	-1	1	1	-1	-1	1	-1	0	-1	1	0	1	-1	1	0	1	0	0	-1	0	1	0	0	1	-1	0	1	0	-1	1	-1	0	0	0	1	1	1	-1	-1	0	0	-1	1	-1	0	0	0	-1	-1	1	0	-1	1	-1	0	0	0	-1	0	0	0	0	0	0	0	-1	-1	0	1	1	-1	-1	-1	-1	-1	0	-1	1	0	-1	0	0	0	0	0	-1	-1	-1	-1	-1	1	0	1	1	-1	1	-1	-1	-1	0	0	0	-1	-1	0	-1	-1	1	-1	0	1	1	1	-1	0	1	-1	0	-1	-1	-1	-1	-1	0	-1	1	0	0	1	0	-1	-1	1	1	-1	-1	1	-1	1	-1	0	0	0	0	-1	-1	0	0	1	1	-1	0	0	-1	1	-1	1	-1	-1	-1	1	0	0	1	1	1	1	1	-1	-1	1	1	-1	-1	1	1	-1	-1	-1	-1	1	0	-1	-1	-1	-1	1	-1	1	-1	1	1	0	-1	0	1	1	0	0	0	0	0	1	0	1	1	0	0	0	-1	-1	-1	-1	1	-1	1	1	1	-1	-1	-1	1	-1	1	-1	1	-1	0	-1	1	1	0	0	-1	1	1	-1	-1	-1	-1	0	0	0	1	-1	-1	1	-1	-1	-1	1	1	1	1	0	1	1	1	-1	1	1	-1	-1	0	-1	0	-1	1	-1	1	-1	-1	1	-1	-1	-1	-1	-1	-1	-1	-1	1	0	0	-1	-1	0	0	1	-1	1	1	0	-1	-1	-1	0	-1	0	-1	1	0	1	0	1	0	-1	0	0	-1	-1	1	1	-1	-1	1	1	0	1	0	-1	0	0	0	0	1	-1	1	-1	1	-1	1	-1	1	-1	1	-1	0	1	1	1	0	0	-1	-1	1	-1	-1	-1	1	1	1	-1	1	1	-1	-1	0	0	-1	-1	1	-1	1	1	-1	-1	1	1	-1	-1	-1	-1	1	0	0	1	1	1	0	-1	1	1	0	1	0	0	0	0	-1	0	-1	0	0	0	0	0	0	1	1	1	-1	-1	-1	0	0	0	0	1	0	1	0	0	1	1	1	0	1	-1	0	-1	1	1	1	0	-1	-1	1	1	1	-1	0	0	0	-1	-1	-1	-1	0	0	0	-1	-1	-1	1	0	-1	0	0	1	0	0	-1	1	-1	-1	1	0	1	0	-1	-1	0	-1	-1	1	1	-1	-1	1	-1	1	1	1	-1	-1	-1	0	-1	0	0	0	1	0	0	0	1	0	-1	-1	0	0	0	0	-1	-1	0	0	0	0	-1	0	-1	0	0	1	0	-1	0	-1	0	1	0	0	1	0	0	-1	0	0	1	1	1	1	1	-1	-1	1	1	1	-1	1	1	-1	1	1	1	-1	0	1	1	-1	1	0	0	-1	-1	-1	-1	-1	0	-1	0	0	-1	0	-1	-1	-1	0	0	-1	-1	1	0	0	0	-1	1	-1	1	0	-1	-1	0	-1	-1	1	1	1	0	-1	-1	0	-1	0	1	0	-1	-1	1	1	-1	1	1	1	-1	0	0	0	-1	-1	1	-1	1	-1	-1	-1	-1	-1	1	0	0	0	0	0	-1	1	1	0	1	-1	-1	-1	1	1	1	1	0	-1	0	-1	1	-1	1	0	1	1	0	0	-1	1	0	-1	0	0	-1	1	1	-1	-1	1	-1	-1	-1	0	-1	0	-1	-1	-1	0	0	0	1	0	0	0	-1	0	0	-1	0	0	-1	0	0	0	0	0	1	-1	1	-1	-1	-1	1	0	0	1	1	-1	0	0	0	0	1	1	1	-1	-1	1	-1	1	-1	1	-1	1	1	-1	0	-1	0	1	-1	0	0	-1	0	0	0	-1	1	0	0	-1	-1	0	1	1	1	-1	-1	-1	0	-1	1	1	0	0	0	-1	0	1	0	-1	0	0	0	-1	1	0	-1	0	-1	-1	0	0	0	0	0	0	-1	-1	1	1	-1	-1	-1	-1	1	1	1	-1	-1	0	1	0	-1	1	1	-1	1	0	-1	1	0	0	1	-1	-1	-1	0	1	-1	0	1	0	0	0	-1	1	1	-1	-1	1	-1	0	0	-1	1	1	-1	-1	-1	-1	-1	-1	-1	-1	-1	-1	-1	0	-1	-1	-1	1	1	-1	0	0	1	-1	0	0	0	1	-1	0	0	0	0	0	0	0	0	0	0	-1	0	1	1	1	1	-1	0	-1	0	0	1	0	0	0	0	0	-1	1	0	0	0	1	1	-1	1	-1	-1	1	1	0	0	1	0	-1	-1	-1	0	0	1	1	-1	0	-1	-1	-1	0	1	1	0	1	1	-1	1	-1	1	1	0	0	0	-1	-1	0	1	1	1	1	1	0	1	-1	0	0	0	-1	0	1	0	1	1	1	1	1	1	-1	1	-1	-1	0	0	1	0	1	1	-1	1	1	1	-1	1	1	0	1	-1	1	0	-1	-1	1	-1	0	0	1	1	0	1	-1	0	0	0	0	0	1	1	-1	-1	0	0	-1	0	0	-1	0	-1	-1	0	0	0	-1	1	-1	1	1	-1	1	1	1	1	-1	-1	0	-1	1	-1	0	0	0	-1	0	0	0	-1	-1	-1	0	1	1	1	0	0	0	0	0	0	0	0	0	0	0	-1	-1	1	0	0	0	0	0	0	-1	-1	1	1	0	0	-1	0	-1	-1	1	-1	0	-1	-1	-1	-1	1	0	-1	1	-1	-1	0	1	-1	0	1	1	0	-1	0	0	1	0	0	-1	-1	1	1	-1	0	1	1	-1	-1	1	1	0	1	-1	-1	-1	1	0	0	0	0	1	-1	-1	-1	1	1	-1	-1	1	1	1	1	-1	0	0	-1	0	-1	1	-1	1	-1	1	-1	1	1	0	-1	1	1	0	-1	-1	-1	-1	1	-1	-1	1	0	1	1	0	-1	-1	-1	0	0	1	1	1	1	-1	-1	1	-1	-1	0	1	1	-1	1	0	1	0	1	0	1	-1	0	0	-1	1	0	-1	-1	0	-1	0	-1	1	1	-1	-1	-1	1	0	1	-1	1	-1	1	1	-1	1	0	-1	-1	1	-1	-1	1	1	1	1	-1	-1	1	1	1	1	-1	1	1	0	-1	0	0	1	0	1	0	0	-1	0	0	-1	-1	1	0	1	0	1	-1	-1	-1	1	0	-1	0	1	0	1	-1	-1	-1	1	1	-1	1	1	0	1	0	-1	0	0	1	0	0	0	-1	-1	-1	-1	0	0	1	1	1	-1	0	0	0	1	1	-1	0	1	1	0	0	-1	-1	0	0	1	1	0	0	-1	-1	1	-1	-1	1	-1	-1	0	0	-1	-1	1	0	0	1	-1	-1	-1	-1	1	1	1	0	0	-1	-1	0	0	-1	0	1	-1	0	-1	0	1	1	0	1	0	0	0	-1	-1	0	1	1	0	0	1	0	-1	0	1	0	0	1	0	0	1	1	1	-1	-1	1	1	-1	-1	1	1	-1	1	0	-1	0	-1	0	1	1	-1	0	-1	0	-1	-1	1	1	-1	1	0	-1	1	0	0	1	-1	-1	-1	1	1	-1	1	-1	0	0	0	-1	-1	0	0	1	1	-1	-1	0	0	0	-1	1	-1	0	1	1	0	1	-1	1	-1	0	-1	1	-1	-1	1	1	1	1	1	-1	0	1	0	0	0	0	0	1	0	-1	0	0	0	-1	1	0	1	-1	0	0	0	0	0	-1	-1	-1	0	-1	1	1	1	-1	1	0	1	-1	0	1	-1	0	0	0	1	0	0	1	1	1	-1	1	1	0	1	1	1	0	1	0	0	1	0	0	0	-1	1	1	-1	1	1	0	-1	0	0	0	-1	-1	0	1	-1	0	-1	-1	0	0	-1	1	1	1	-1	1	1	-1	-1	0	0	0	0	0	-1	0	1	-1	0	-1	0	1	-1	-1	-1	0	-1	1	-1	-1	1	1	1	0	1	-1	-1	1	1	-1	-1	-1	-1	0	0	0	0	0	0	-1	0	0	-1	-1	-1	-1	-1	0	1	0	0	-1	1	1	0	-1	-1	1	-1	1	-1	-1	-1	0	1	0	-1	1	0	-1	-1	-1	0	-1	-1	-1	1	-1	-1	-1	-1	1	1	-1	1	-1	1	-1	-1	-1	-1	1	0	0	1	1	-1	1	0	-1	1	1	1	1	1	-1	-1	1	1	-1	0	-1	0	1	1	-1	0	0	1	0	0	0	1	-1	-1	1	0	0	0	0	1	1	1	-1	1	-1	0	0	0	0	0	-1	-1	1	1	1	0	0	-1	-1	-1	1	-1	0	0	1	0	0	1	0	1	0	-1	0	1	0	0	1	-1	-1	1	-1	-1	1	0	-1	-1	1	1	1	0	0	1	1	1	1	-1	1	1	1	0	0	0	0	1	0	1	-1	0	-1	0	1	1	1	-1	-1	-1	-1	0	1	1	-1	-1	-1	-1	-1	-1	1	1	1	1	1	-1	-1	1	-1	-1	-1	-1	-1	-1	-1	1	1	-1	1	1	-1	1	-1	-1	1	-1	-1	1	1	-1	1	-1	1	1	-1	-1	0	-1	1	0	1	-1	1	1	0	1	-1	0	1	0	0	-1	1	-1	1	-1	1	1	1	-1	1	0	-1	0	-1	0	1	1	1	-1	-1	1	1	1	0	0	-1	1	1	1	1	-1	1	-1	-1	-1	1	-1	-1	0	0	0	0	1	0	-1	-1	1	-1	0	0	0	-1	1	-1	1	0	0	-1	1	0	-1	-1	0	1	0	-1	1	1	-1	1	-1	0	0	0	0	0	0	0	1	-1	0	0	-1	0	-1	0	1	-1	1	-1	1	0	0	1	1	1	1	0	1	0	1	-1	-1	0	-1	0	1	-1	1	-1	-1	1	-1	1	1	1	-1	-1	1	1	0	1	0	0	-1	0	-1	-1	1	1	-1	0	-1	1	-1	1	1	1	-1	1	1	0	-1	-1	-1	0	0	0	-1	-1	0	0	0	1	1	-1	1	1	1	1	-1	-1	-1	1	-1	1	-1	0	1	0	1	0	0	0	0	0	1	0	-1	-1	0	0	0	-1	-1	0	1	-1	1	1	0	1	-1	0	1	0	-1	-1	1	-1	0	1	-1	1	-1	-1	1	-1	-1	-1	0	1	0	1	-1	1	1	-1	0	-1	0	1	0	0	-1	0	-1	0	0	1	0	0	0	1	0	0	0	0	1	0	0	0	0	0	0	1	-1	0	1	0	0	1	0	0	0	0	0	1	0	-1	0	1	1	1	-1	0	1	1	-1	1	1	-1	1	0	0	0	0	-1	1	1	-1	0	0	-1	0	0	-1	1	-1	0	1	0	0	1	1	-1	0	0	0	0	0	0	-1	-1	1	1	1	1	-1	0	1	1	1	0	-1	1	-1	1	0	1	1	0	0	0	0	1	-1	1	-1	1	1	1	-1	-1	1	-1	-1	-1	-1	0	1	1	0	0	1	0	1	1	-1	-1	-1	1	-1	0	-1	-1	-1	1	1	0	0	1	0	1	0	0	1	-1	0	1	0	-1	1	-1	1	-1	-1	1	-1	-1	0	1	1	1	0	0	-1	0	0	1	0	-1	-1	1	1	1	1	1	1	-1	1	-1	1	-1	1	1	1	1	-1	0	-1	0	-1	1	0	0	0	0	1	-1	1	0	-1	-1	0	1	1	0	1	-1	0	0	-1	1	1	1	1	1	0	-1	1	1	-1	-1	-1	-1	-1	-1	1	1	-1	-1	1	1	0	-1	1	0	-1	1	1	1	-1	1	1	-1	-1	0	0	1	1	1	-1	-1	0	0	1	1	0	-1	0	1	-1	-1	1	0	0	0	0	1	1	1	0	-1	1	0	0	0	0	1	0	0	1	1	-1	0	0	0	0	-1	1	1	0	0	-1	1	0	-1	0	1	0	-1	-1	-1	0	-1	0	1	0	-1	1	1	-1	0	-1	1	1	0	0	-1	-1	0	0	1	-1	-1	0	1	0	1	0	0	1	0	1	1	0	1	-1	-1	-1	-1	-1	-1	-1	1	1	1	-1	-1	1	-1	-1	1	1	1	0	1	0	1	-1	-1	-1	1	-1	-1	0	1	1	-1	-1	-1	-1	-1	1	1	-1	-1	1	1	1	0	-1	-1	-1	0	0	-1	1	0	1	-1	0	0	0	0	0	-1	0	-1	0	0	0	0	0	1	0	0	0	0	-1	0	0	-1	-1	-1	1	1	0	-1	1	0	0	0	0	0	0	1	0	-1	-1	0	-1	1	0	1	-1	1	1	0	1	1	1	-1	0	0	1	0	-1	-1	0	-1	1	-1	1	-1	0	-1	0	0	1	1	0	1	1	1	-1	-1	0	1	1	-1	0	-1	0	-1	0	1	1	1	0	0	0	0	0	0	-1	-1	0	0	0	0	0	1	1	-1	0	0	0	0	1	1	0	0	-1	1	0	-1	1	-1	1	1	0	-1	1	-1	0	1	1	1	1	-1	-1	-1	1	0	1	0	-1	0	0	-1	1	0	1	1	0	0	0	0	1	1	-1	0	-1	-1	1	-1	0	1	0	1	1	0	0	1	-1	0	-1	1	1	1	-1	-1	1	-1	-1	1	-1	1	1	1	-1	-1	-1	1	0	-1	1	0	-1	0	1	1	0	1	1	-1	0	-1	-1	1	1	0	1	-1	0	0	1	-1	0	0	-1	0	0	0	0	0	0	0	-1	1	-1	1	1	-1	-1	0	0	-1	1	1	0	0	-1	0	-1	1	1	1	0	0	0	0	0	0	1	-1	0	1	1	-1	1	-1	0	-1	1	0	-1	-1	-1	-1	0	0	0	0	-1	1	0	-1	-1	1	1	1	-1	1	0	0	-1	0	0	0	0	0	0	1	1	0	0	-1	1	0	1	-1	-1	-1	1	1	1	1	1	0	-1	-1	-1	1	1	0	0	1	0	0	1	1	1	-1	-1	1	1	-1	1	-1	1	1	1	0	-1	-1	1	0	1	1	-1	0	-1	0	0	1	0	-1	-1	0	-1	-1	0	-1	1	1	-1	1	-1	0	-1	-1	1	1	0	1	0	-1	-1	1	1	-1	1	-1	1	-1	-1	-1	-1	1	-1	1	0	0	0	1	0	0	0	-1	0	-1	0	0	0	0	0	-1	0	1	0	-1	0	1	1	-1	0	1	-1	0	-1	0	1	1	-1	-1	1	-1	-1	1	0	-1	0	0	0	1	-1	1	1	0	0	-1	-1	-1	-1	-1	-1	0	1	0	0	1	1	-1	0	1	1	1	-1	0	0	1	-1	-1	1	-1	-1	0	0	1	0	0	-1	1	-1	1	-1	0	0	-1	-1	0	-1	1	1	0	0	1	0	0	0	1	-1	1	1	1	1	0	0	-1	1	0	-1	1	1	0	-1	0	1	0	0	-1	-1	1	-1	1	-1	-1	1	0	-1	0	0	0	-1	1	-1	-1	1	-1	0	1	-1	0	0	-1	0	1	1	0	0	0	1	-1	-1	-1	1	1	0	1	1	1	-1	-1	-1	1	0	-1	1	1	1	-1	-1	0	-1	1	-1	0	-1	0	-1	-1	-1	1	1	-1	-1	0	1	0	-1	1	1	-1	1	1	1	1	1	1	1	1	0	0	-1	0	0	0	0	1	0	0	1	-1	0	1	1	1	1	0	1	1	1	0	1	1	-1	-1	1	-1	0	0	0	0	0	1	-1	1	-1	1	0	0	1	1	-1	-1	1	0	0	1	1	1	-1	0	0	0	1	-1	-1	1	1	1	0	1	0	-1	1	0	1	-1	1	0	0	0	0	0	0	0	0	0	1	1	0	0	-1	-1	-1	1	0	0	-1	0	0	-1	0	-1	-1	0	0	0	0	-1	0	0	0	0	-1	0	0	0	0	1	1	1	-1	0	1	1	1	-1	-1	-1	-1	1	0	-1	1	-1	1	1	0	0	0	1	0	0	-1	-1	1	0	1	0	0	0	0	0	0	-1	0	0	0	-1	1	0	0	-1	1	0	-1	0	0	0	1	1	1	0	-1	1	1	-1	1	0	0	1	0	-1	0	1	-1	1	-1	-1	1	0	-1	-1	-1	-1	-1	0	0	0	1	1	1	0	-1	1	-1	0	1	-1	-1	-1	-1	1	0	1	1	1	1	0	1	0	1	0	-1	0	0	0	-1	-1	0	1	1	0	-1	-1	1	0	-1	1	0	0	-1	1	0	0	1	0	-1	0	0	0	0	1	1	-1	0	-1	-1	0	0	-1	1	1	-1	1	1	1	-1	-1	1	1	1	1	0	1	1	0	-1	-1	-1	0	-1	-1	1	0	-1	0	1	-1	-1	-1	1	-1	-1	-1	-1	1	1	0	1	-1	-1	-1	0	0	-1	0	1	-1	-1	1	-1	1	1	1	1	-1	0	0	1	-1	0	1	1	0	0	0	1	-1	-1	0	0	1	1	-1	0	-1	-1	0	-1	-1	0	1	1	1	0	0	0	0	1	-1	0	0	0	1	-1	1	-1	1	0	1	0	1	0	-1	1	-1	0	-1	-1	0	-1	-1	-1	1	1	0	0	-1	-1	1	-1	-1	-1	1	-1	1	-1	-1	0	1	1	1	-1	1	1	-1	1	1	1	1	1	1	-1	-1	-1	-1	1	-1	1	1	-1	-1	-1	-1	-1	1	1	-1	-1	1	0	1	-1	-1	1	-1	1	1	1	1	1	0	-1	-1	-1	1	-1	-1	1	-1	0	1	0	0	1	0	-1	0	1	1	1	1	-1	0	-1	1	0	0	0	1	0	-1	-1	-1	1	1	-1	-1	1	-1	-1	-1	-1	1	0	-1	-1	1	-1	0	0	1	1	-1	0	1	-1	1	-1	0	-1	1	0	0	0	1	0	-1	-1	0	0	1	-1	-1	0	-1	-1	0	-1	-1	1	-1	-1	1	-1	0	-1	0	0	1	0	1	0	-1	-1	0	0	0	0	1	0	0	1	1	0	0	1	1	-1	0	-1	0	0	-1	-1	0	0	0	0	-1	0	-1	0	-1	1	-1	-1	0	1	1	0	0	-1	1	1	1	1	1	1	1	-1	0	1	-1	0	0	0	1	0	1	-1	1	-1	-1	1	1	-1	1	-1	1	1	1	-1	-1	-1	0	1	-1	-1	1	-1	1	-1	0	1	-1	-1	1	-1	-1	1	1	1	1	1	0	1	1	-1	0	0	0	-1	1	1	1	-1	1	0	1	1	1	1	1	-1	1	-1	0	0	0	0	0	-1	1	-1	-1	1	-1	-1	1	-1	0	1	0	0	0	0	1	1	1	-1	1	-1	-1	1	1	1	1	0	-1	1	0	0	0	1	1	-1	1	1	0	1	-1	1	1	1	-1	1	1	0	0	1	-1	-1	1	-1	0	0	0	0	0	0	-1	0	0	0	0	1	-1	0	0	0	0	0	0	1	-1	-1	0	0	-1	0	1	0	0	0	0	1	0	1	1	-1	-1	-1	-1	-1	-1	-1	-1	0	0	1	0	0	-1	1	-1	-1	-1	1	0	-1	1	1	-1	1	1	-1	1	1	0	0	0	1	1	0	1	-1	-1	1	0	-1	1	-1	0	-1	0	1	-1	0	0	-1	-1	-1	-1	1	1	-1	1	1	-1	1	1	-1	1	-1	-1	1	1	-1	0	0	1	-1	-1	-1	-1	-1	-1	0	-1	-1	1	-1	1	0	-1	0	1	-1	-1	1	-1	1	0	-1	1	1	-1	-1	-1	1	1	-1	0	0	0	1	-1	1	1	1	1	1	1	0	0	1	0	0	-1	0	0	0	1	0	0	-1	0	1	-1	-1	0	1	-1	-1	-1	-1	1	1	1	0	-1	1	0	-1	-1	-1	0	-1	1	-1	-1	-1	1	1	0	0	1	0	1	1	-1	-1	0	0	0	0	1	-1	-1	-1	1	-1	-1	1	-1	0	1	0	1	0	-1	1	1	0	1	-1	1	0	0	1	1	-1	-1	-1	-1	0	0	-1	1	1	1	1	1	0	0	-1	-1	1	1	-1	-1	-1	0	-1	0	0	-1	0	-1	1	1	1	-1	1	0	1	1	0	-1	0	0	-1	1	-1	0	1	-1	-1	0	-1	1	1	1	-1	1	0	-1	1	1	1	1	-1	-1	0	0	-1	1	1	0	-1	1	1	1	1	0	1	0	1	0	0	0	0	0	0	-1	0	0	0	0	-1	-1	0	1	-1	-1	1	1	-1	-1	1	0	0	0	1	-1	0	-1	-1	-1	0	0	-1	-1	1	1	0	0	0	-1	0	0	0	-1	-1	0	1	1	0	0	1	0	1	1	0	-1	0	1	-1	0	1	1	-1	0	-1	1	0	1	0	0	0	0	0	0	0	0	0	0	0	0	1	0	-1	1	-1	-1	-1	1	0	1	1	1	0	0	0	-1	0	0	-1	0	1	0	1	-1	0	1	0	1	0	0	0	0	1	0	0	0	-1	0	-1	1	1	-1	0	0	0	-1	-1	1	1	0	-1	0	-1	-1	-1	1	0	-1	-1	-1	-1	-1	1	0	0	1	0	-1	-1	0	-1	0	-1	1	0	1	-1	0	1	0	-1	1	-1	0	0	0	0	0	1	-1	-1	0	0	0	0	1	0	0	1	0	-1	0	0	-1	0	0	1	-1	1	1	0	0	0	1	0	-1	1	-1	-1	0	0	1	-1	1	1	-1	1	1	1	1	1	0	-1	0	-1	1	1	-1	1	0	-1	-1	0	0	-1	-1	-1	-1	0	0	0	1	-1	0	-1	0	-1	-1	1	-1	1	0	1	1	1	-1	1	0	1	0	1	-1	1	-1	-1	0	0	0	0	0	1	1	0	0	-1	-1	-1	-1	-1	-1	-1	1	0	1	0	0	0	-1	1	1	-1	-1	-1	0	0	0	0	0	0	-1	0	0	1	1	-1	1	-1	-1	-1	-1	0	0	1	-1	-1	0	0	1	0	-1	-1	-1	0	0	1	-1	1	-1	0	1	1	0	-1	-1	0	-1	1	-1	-1	1	1	0	1	-1	1	-1	-1	-1	0	1	1	0	-1	-1	-1	-1	1	1	1	-1	1	0	-1	0	-1	0	-1	0	1	1	-1	-1	0	1	1	1	0	-1	-1	1	-1	-1	-1	0	0	1	-1	1	1	-1	-1	1	0	-1	0	0	-1	1	1	0	0	0	1	-1	1	1	0	1	-1	1	1	-1	1	-1	-1	1	-1	1	-1	-1	-1	0	0	-1	0	-1	1	0	1	0	-1	0	-1	0	-1	1	1	1	-1	0	0	1	-1	0	1	0	1	0	-1	0	-1	0	-1	1	-1	1	0	-1	-1	-1	0	1	1	0	0	1	1	1	-1	1	-1	-1	-1	1	-1	0	0	0	-1	-1	0	-1	-1	1	-1	1	-1	-1	-1	-1	-1	-1	0	0	-1	1	-1	1	-1	1	1	1	1	1	-1	1	-1	1	1	0	1	0	0	0	1	1	-1	0	0	0	0	-1	0	-1	-1	1	1	-1	0	0	-1	0	1	-1	-1	-1	1	1	1	-1	1	0	1	1	1	-1	-1	-1	0	1	1	1	1	0	0	0	0	-1	0	-1	-1	1	0	1	1	1	1	0	0	0	0	0	0	-1	-1	1	-1	0	1	1	1	1	0	-1	-1	1	-1	-1	1	-1	1	1	0	-1	-1	0	0	-1	0	0	0	0	0	0	0	0	0	0	0	0	-1	1	0	0	0	0	0	-1	0	0	0	-1	1	0	-1	1	0	0	0	0	-1	0	1	0	-1	-1	0	0	0	1	1	-1	1	0	-1	1	0	-1	1	1	-1	1	0	-1	0	0	-1	0	0	-1	1	0	-1	0	0	0	0	-1	1	0	1	-1	0	-1	-1	0	0	-1	-1	1	-1	-1	-1	1	-1	-1	1	-1	1	-1	-1	-1	-1	0	0	0	1	-1	0	0	0	1	1	1	0	1	-1	0	1	1	-1	-1	1	-1	0	-1	-1	0	0	1	-1	0	1	1	0	1	1	-1	1	-1	1	1	-1	-1	0	0	0	-1	0	-1	1	-1	1	-1	0	1	0	-1	1	1	1	0	-1	-1	1	0	1	0	0	1	0	0	1	1	0	0	0	-1	0	0	0	-1	1	1	-1	1	1	-1	1	1	0	0	0	-1	1	-1	0	1	0	0	1	1	1	-1	-1	0	-1	0	1	0	-1	-1	-1	-1	1	-1	1	-1	0	0	-1	0	0	1	1	0	0	1	0	1	-1	1	0	1	1	1	-1	0	-1	-1	1	0	-1	1	-1	-1	1	1	0	1	0	-1	1	1	0	0	0	0	-1	-1	0	1	-1	-1	0	0	1	0	-1	-1	-1	1	0	-1	1	1	-1	1	0	-1	-1	0	0	0	1	-1	0	-1	0	1	-1	0	0	1	-1	0	0	1	0	1	0	-1	0	0	-1	0	-1	0	0	0	-1	0	0	-1	0	0	0	-1	0	0	0	0	1	1	-1	1	1	0	0	0	0	0	0	1	1	1	-1	1	-1	1	1	1	0	1	-1	1	0	1	0	0	0	-1	-1	-1	-1	-1	-1	1	-1	1	0	-1	-1	0	1	0	1	1	1	0	1	1	-1	0	0	-1	-1	1	1	-1	0	1	1	-1	0	1	1	1	1	-1	0	1	-1	1	1	-1	0	-1	0	-1	0	0	0	0	0	0	0	0	0	0	-1	-1	1	1	0	-1	-1	1	1	-1	-1	-1	1	0	1	0	0	1	0	0	0	1	-1	-1	1	-1	0	0	0	0	-1	-1	-1	0	1	0	1	-1	0	-1	1	-1	0	0	1	-1	-1	1	1	1	0	0	-1	-1	0	-1	0	-1	1	0	1	1	1	-1	0	1	0	-1	0	1	1	0	1	0	0	-1	-1	0	-1	-1	-1	1	-1	-1	0	-1	1	-1	0	-1	0	1	-1	1	1	-1	0	0	1	-1	1	0	0	-1	0	1	1	-1	0	1	1	0	-1	1	0	0	0	0	0	1	-1	1	0	0	1	1	-1	1	-1	1	0	0	0	0	0	1	1	0	1	1	1	0	0	0	-1	1	-1	1	-1	-1	-1	1	-1	1	1	1	0	-1	0	0	0	0	0	1	0	-1	-1	1	1	-1	-1	0	-1	1	1	1	0	-1	1	-1	1	-1	0	-1	-1	0	0	0	1	1	-1	-1	-1	0	-1	-1	-1	-1	-1	1	-1	0	-1	0	0	0	0	1	1	1	-1	0	1	0	1	1	0	0	0	0	0	0	1	-1	1	0	0	1	0	0	-1	-1	-1	1	-1	1	1	-1	-1	1	-1	-1	-1	1	0	0	0	-1	1	1	1	1	1	1	0	-1	-1	0	-1	-1	0	-1	1	1	0	0	1	1	0	-1	1	-1	0	-1	1	0	0	0	-1	1	-1	1	0	0	1	-1	-1	-1	0	1	1	-1	-1	1	1	1	0	1	1	0	-1	1	0	0	-1	1	1	-1	0	-1	1	-1	0	1	-1	1	-1	-1	-1	-1	-1	1	1	-1	-1	1	0	1	-1	-1	-1	1	1	0	0	1	1	-1	1	-1	1	-1	0	-1	1	1	-1	1	0	-1	-1	0	1	1	1	-1	1	1	1	-1	1	-1	0	0	-1	1	0	0	-1	-1	-1	0	-1	1	0	1	0	-1	0	0	0	1	-1	0	1	1	1	-1	-1	-1	0	-1	-1	0	0	0	0	0	1	-1	1	0	-1	-1	-1	1	1	-1	-1	0	-1	0	-1	0	1	-1	-1	0	-1	0	1	-1	-1	0	0	0	0	0	-1	1	0	0	-1	0	1	1	1	0	1	-1	0	0	1	1	-1	0	0	0	0	0	-1	0	0	0	-1	-1	-1	0	1	0	0	0	0	-1	-1	0	0	1	-1	1	0	1	-1	1	1	1	-1	1	1	0	1	-1	-1	-1	-1	1	-1	-1	1	-1	-1	-1	1	1	-1	0	1	1	1	-1	0	0	-1	0	1	0	0	0	1	-1	1	-1	0	0	0	0	1	0	1	-1	-1	0	-1	0	0	1	-1	0	1	0	1	0	-1	0	1	0	1	-1	-1	-1	1	1	1	-1	0	0	0	0	1	1	0	0	1	1	-1	0	-1	-1	1	-1	0	0	-1	-1	0	-1	-1	1	1	-1	0	0	1	1	0	1	-1	1	-1	0	0	0	1	1	1	1	0	1	1	1	1	0	1	-1	-1	0	-1	0	1	0	0	0	0	0	0	0	-1	0	0	-1	1	1	1	-1	-1	0	1	-1	-1	-1	-1	1	-1	1	1	0	-1	1	0	0	0	-1	0	0	1	1	0	1	0	1	-1	1	1	1	1	1	1	-1	1	1	1	0	1	-1	-1	1	1	-1	1	-1	0	-1	0	-1	-1	-1	0	1	0	-1	1	1	-1	1	1	0	0	0	1	0	-1	1	1	0	1	-1	1	0	0	0	-1	-1	-1	1	1	-1	-1	1	1	-1	0	0	1	1	-1	0	0	0	0	0	0	0	0	-1	-1	-1	1	1	1	1	-1	0	0	0	0	0	0	1	-1	1	1	1	1	0	1	0	0	1	0	1	1	-1	1	0	0	0	0	1	1	1	1	-1	0	1	-1	-1	0	0	1	0	0	-1	-1	-1	0	1	0	1	1	1	-1	1	1	1	1	0	0	0	-1	0	0	0	1	0	1	-1	-1	1	1	-1	0	0	0	-1	0	-1	0	0	-1	-1	1	0	0	-1	1	0	-1	-1	-1	0	1	1	-1	1	1	-1	1	0	0	0	0	0	-1	0	1	1	1	0	1	1	-1	1	-1	1	0	1	0	-1	0	0	0	0	1	1	0	1	-1	0	0	-1	0	1	-1	-1	1	1	1	-1	-1	-1	-1	-1	1	-1	1	0	-1	-1	1	-1	-1	1	0	-1	0	1	1	-1	-1	1	0	1	1	-1	1	1	-1	1	1	1	1	0	0	1	-1	0	1	0	1	1	-1	1	0	0	-1	0	0	0	1	1	0	0	0	0	-1	-1	0	1	-1	0	0	-1	1	0	0	-1	1	-1	1	0	-1	0	-1	0	-1	-1	-1	-1	0	1	0	0	0	0	0	-1	0	-1	-1	-1	-1	-1	0	0	1	1	0	1	0	1	-1	1	-1	1	-1	0	0	0	-1	0	1	1	1	0	0	0	0	1	0	-1	1	1	1	-1	0	1	1	0	0	-1	1	1	1	-1	1	1	-1	-1	-1	1	0	-1	-1	1	1	0	0	0	-1	1	1	-1	0	-1	-1	-1	-1	1	1	1	-1	1	0	0	1	0	0	0	0	-1	-1	0	1	0	0	0	0	-1	-1	0	1	-1	1	0	1	-1	1	0	1	1	-1	-1	-1	1	-1	-1	1	0	1	1	0	0	-1	1	0	0	-1	-1	1	-1	1	1	0	0	0	-1	1	0	-1	1	-1	1	1	1	0	0	-1	0	0	0	0	0	0	0	-1	0	0	0	1	1	0	0	0	1	1	-1	1	0	0	1	-1	-1	-1	1	1	0	1	-1	1	-1	0	1	-1	1	-1	-1	1	0	-1	0	0	-1	1	1	1	-1	0	1	0	1	0	-1	0	0	0	0	-1	-1	1	-1	-1	-1	-1	1	1	1	-1	-1	0	-1	1	0	1	-1	0	-1	0	-1	1	1	-1	-1	0	1	0	1	-1	1	0	1	-1	-1	1	-1	1	-1	0	0	0	1	1	1	-1	0	1	-1	0	0	1	-1	1	0	-1	-1	0	-1	1	0	0	-1	0	-1	-1	0	0	0	0	1	1	-1	0	-1	-1	-1	-1	0	1	0	0	0	0	0	-1	-1	1	1	0	-1	-1	1	-1	-1	-1	0	1	1	0	-1	1	0	1	-1	0	0	0	0	-1	0	-1	1	0	0	1	-1	-1	-1	1	0	1	-1	0	1	-1	-1	0	0	-1	-1	-1	0	1	-1	0	0	1	0	0	0	-1	0	-1	0	1	-1	1	-1	-1	1	-1	0	1	1	-1	-1	-1	-1	1	-1	-1	0	-1	1	-1	-1	-1	1	-1	-1	-1	-1	1	1	-1	-1	1	0	1	1	1	0	-1	-1	-1	1	1	1	1	0	1	1	1	-1	0	-1	1	-1	1	1	0	0	-1	-1	0	1	-1	0	-1	1	-1	-1	-1	1	1	0	-1	0	0	1	0	0	-1	0	0	-1	1	1	-1	-1	0	1	-1	-1	0	1	0	0	-1	1	0	1	1	1	-1	-1	0	-1	1	0	0	1	1	-1	0	1	1	-1	0	0	0	-1	-1	1	0	-1	0	0	1	-1	0	0	-1	1	0	0	0	-1	1	1	0	1	0	0	0	0	1	0	-1	0	0	-1	1	-1	1	1	0	0	-1	0	1	-1	1	-1	-1	1	-1	-1	1	1	0	-1	0	1	-1	0	-1	0	1	1	1	0	1	-1	-1	0	-1	1	0	1	-1	0	1	1	-1	0	1	-1	-1	-1	0	0	0	0	1	-1	1	0	0	-1	1	0	1	0	-1	1	0	1	0	1	1	1	0	-1	0	-1	0	0	0	0	-1	-1	0	-1	1	0	1	1	1	1	-1	1	-1	1	-1	0	-1	-1	-1	1	-1	-1	-1	1	1	1	1	-1	1	-1	-1	-1	1	0	-1	0	-1	1	-1	-1	1	0	-1	0	-1	0	-1	-1	-1	1	1	-1	-1	0	1	-1	-1	0	0	0	1	1	1	1	-1	-1	-1	1	-1	-1	1	-1	1	-1	1	-1	0	-1	-1	0	-1	1	0	0	1	-1	1	-1	0	0	-1	-1	0	-1	0	0	0	0	0	0	0	-1	1	0	0	0	0	-1	0	-1	0	0	-1	-1	0	0	1	-1	0	0	0	-1	0	0	1	0	0	-1	-1	0	-1	0	1	1	0	0	0	0	0	0	0	0	0	-1	1	-1	1	0	1	0	-1	1	-1	1	0	0	0	0	0	0	0	0	0	-1	0	0	-1	-1	1	-1	0	-1	1	0	-1	-1	0	0	0	1	1	1	0	0	1	-1	1	1	0	-1	0	1	0	0	0	1	0	-1	0	0	0	0	0	0	0	-1	-1	1	1	1	1	0	1	0	0	-1	0	0	-1	-1	0	1	1	0	1	1	-1	-1	1	-1	0	-1	0	-1	0	1	0	-1	0	0	0	1	-1	-1	0	1	-1	-1	-1	0	-1	-1	0	0	-1	1	-1	-1	0	1	-1	1	0	-1	-1	-1	-1	0	0	-1	-1	-1	1	-1	-1	1	-1	0	0	1	1	-1	-1	1	1	-1	0	0	-1	0	1	1	0	1	1	0	0	1	1	1	-1	1	1	-1	-1	1	0	1	1	1	0	-1	0	1	0	-1	-1	0	0	-1	1	0	1	-1	-1	1	-1	-1	1	-1	0	0	0	1	0	-1	0	-1	-1	1	-1	0	-1	0	0	0	-1	1	1	-1	0	-1	-1	1	-1	-1	-1	1	-1	1	-1	-1	0	-1	0	0	0	-1	1	1	-1	0	1	0	1	-1	-1	0	1	1	1	-1	-1	1	-1	1	1	-1	-1	-1	0	0	0	0	-1	0	-1	1	0	1	-1	-1	0	0	0	0	0	0	1	0	-1	0	0	-1	0	0	-1	0	-1	-1	1	0	0	1	1	0	-1	0	0	1	1	-1	0	-1	-1	-1	1	1	-1	-1	0	0	1	1	-1	-1	1	-1	1	-1	1	1	-1	-1	0	0	-1	-1	1	1	-1	0	-1	0	0	0	1	-1	-1	-1	-1	1	1	-1	0	1	0	0	-1	-1	0	-1	-1	-1	0	1	-1	-1	0	0	1	1	-1	1	1	1	-1	-1	-1	1	-1	1	-1	-1	1	-1	1	-1	-1	-1	-1	-1	1	-1	1	-1	-1	1	-1	0	1	-1	-1	-1	-1	1	1	0	-1	0	1	1	1	1	1	-1	1	-1	1	-1	-1	1	1	-1	1	-1	-1	0	0	0	-1	-1	0	1	-1	-1	-1	0	1	-1	1	1	0	0	1	0	1	-1	1	-1	1	0	-1	0	-1	0	0	0	-1	1	1	-1	1	-1	1	-1	-1	-1	1	-1	1	1	1	0	0	0	0	1	-1	-1	1	1	-1	-1	1	1	1	1	1	-1	0	0	-1	0	0	1	1	0	-1	0	-1	0	0	1	0	-1	0	-1	1	0	-1	-1	-1	-1	-1	-1	1	1	-1	0	-1	0	0	1	-1	1	0	0	1	1	0	0	0	0	0	0	1	1	0	1	-1	-1	0	0	1	0	0	0	1	0	0	0	0	1	-1	-1	0	0	0	-1	-1	0	-1	1	0	-1	-1	-1	0	0	0	-1	0	-1	0	0	0	-1	1	0	-1	1	-1	1	1	0	1	0	0	0	0	0	1	-1	1	-1	1	-1	-1	-1	1	1	-1	1	0	0	-1	0	0	0	0	0	1	0	-1	-1	1	1	0	0	-1	-1	1	-1	-1	0	-1	0	1	1	1	1	0	-1	-1	1	-1	0	1	1	1	1	1	1	1	1	1	1	-1	-1	-1	0	0	0	0	1	1	0	-1	-1	-1	0	1	1	1	-1	-1	1	1	0	-1	1	-1	0	1	1	0	1	1	0	-1	1	1	-1	1	0	-1	-1	1	0	0	0	0	0	0	-1	1	0	0	0	0	-1	0	0	0	-1	-1	1	-1	-1	1	0	0	1	0	0	0	1	-1	0	-1	1	1	-1	0	1	-1	-1	-1	0	1	-1	0	0	-1	0	-1	0	-1	1	0	0	0	-1	1	0	1	0	1	0	0	0	0	1	-1	1	0	0	0	-1	0	1	-1	1	1	1	1	1	0	0	0	0	-1	1	-1	1	0	-1	0	1	1	-1	1	-1	-1	1	-1	-1	1	1	-1	1	0	1	0	1	-1	-1	-1	1	0	-1	0	1	-1	0	1	0	1	0	0	1	1	-1	0	0	0	0	0	0	0	0	-1	1	-1	1	0	1	0	-1	-1	1	1	0	-1	1	1	-1	1	-1	1	0	-1	0	1	-1	1	-1	-1	1	1	1	-1	-1	-1	-1	0	0	0	-1	-1	0	0	1	1	-1	0	0	0	0	-1	0	1	-1	1	-1	1	1	1	0	-1	1	-1	1	-1	0	0	0	0	-1	1	-1	0	1	1	1	0	0	0	-1	0	1	1	0	-1	-1	-1	1	-1	-1	-1	1	1	1	-1	-1	1	0	0	-1	-1	1	-1	1	0	0	-1	1	0	-1	0	1	0	0	1	1	-1	-1	0	0	0	-1	1	-1	-1	1	1	1	-1	0	0	0	0	0	0	1	-1	-1	0	0	0	0	-1	0	0	-1	1	0	-1	1	-1	1	1	1	-1	0	0	-1	1	-1	1	1	0	0	0	1	0	-1	-1	0	0	0	0	0	0	0	0	1	0	0	0	-1	0	1	-1	-1	-1	-1	1	0	0	0	0	0	-1	-1	-1	1	0	1	0	0	0	0	0	1	0	1	-1	1	0	0	0	1	-1	-1	1	-1	0	1	-1	-1	1	-1	1	-1	1	1	-1	-1	1	1	1	1	-1	1	-1	-1	-1	-1
3089	2069	2799	1	4				0	0	-1	1	1	-1	-1	0	0	-1	0	0	-1	-1	-1	0	1	1	0	0	0	0	0	0	1	0	1	0	0	0	0	0	1	0	0	0	0	0	1	0	0	0	0	0	0	0	0	0	0	0	0	-1	1	0	0	1	-1	1	0	0	0	0	0	0	0	-1	1	-1	1	-1	0	0	1	0	-1	0	1	0	-1	1	1	1	0	0	0	-1	1	-1	0	0	0	0	1	0	0	0	-1	1	1	0	0	1	0	-1	0	-1	0	-1	-1	1	-1	0	-1	-1	0	0	-1	0	0	0	0	0	0	0	0	1	0	-1	-1	0	0	0	0	0	0	1	-1	1	-1	0	0	1	0	1	0	0	1	0	1	1	-1	-1	1	-1	-1	-1	-1	-1	-1	1	-1	-1	1	1	-1	1	1	-1	1	1	1	1	1	1	1	-1	1	-1	1	-1	1	1	-1	-1	1	1	1	1	-1	1	1	1	-1	-1	1	1	1	-1	1	-1	0	0	1	1	-1	-1	-1	1	0	1	0	1	-1	0	-1	0	1	0	1	1	0	0	1	0	0	0	-1	-1	0	-1	-1	1	-1	-1	0	1	0	0	0	0	-1	1	0	0	-1	1	0	1	0	-1	0	0	-1	0	0	0	1	0	1	1	1	-1	1	1	1	1	-1	-1	-1	1	-1	1	0	1	-1	1	-1	1	-1	1	1	1	-1	1	1	1	1	1	-1	-1	-1	1	-1	0	1	1	1	1	1	0	1	1	1	-1	1	-1	1	1	1	-1	1	-1	1	-1	1	0	-1	0	0	1	0	0	1	-1	-1	-1	1	-1	1	1	0	0	-1	0	0	1	1	0	1	0	1	-1	1	1	1	-1	1	1	1	1	1	0	1	-1	-1	1	0	0	0	0	0	0	1	0	0	0	0	-1	0	0	0	1	-1	-1	1	0	1	-1	1	-1	-1	-1	-1	0	-1	0	1	0	-1	0	-1	-1	0	1	-1	0	0	-1	0	1	-1	-1	1	-1	-1	-1	1	-1	-1	0	0	1	0	0	1	1	-1	-1	0	1	0	0	0	0	-1	0	1	0	0	1	-1	1	1	1	1	0	1	-1	1	-1	-1	-1	-1	-1	0	-1	-1	0	1	-1	-1	1	1	1	0	0	1	0	-1	-1	0	1	-1	-1	-1	-1	0	0	0	1	0	-1	0	0	0	1	0	-1	-1	0	-1	-1	0	1	1	-1	0	1	1	1	1	0	0	1	-1	1	0	0	0	1	0	-1	0	1	0	-1	1	0	-1	1	0	1	1	-1	1	-1	0	-1	0	1	-1	1	-1	-1	-1	0	0	1	0	-1	0	-1	0	0	0	0	0	0	0	-1	0	-1	-1	1	1	0	0	1	0	0	1	0	1	0	1	0	0	0	0	-1	0	0	0	-1	1	-1	-1	-1	1	0	-1	1	1	0	-1	-1	-1	-1	-1	1	-1	1	-1	0	1	1	-1	0	1	0	1	-1	1	1	-1	-1	-1	1	0	0	1	1	-1	-1	1	0	1	-1	0	-1	0	1	-1	0	0	-1	0	1	-1	0	0	1	1	0	0	0	0	1	1	1	1	-1	0	1	0	0	-1	0	0	1	-1	0	0	-1	0	-1	1	0	-1	0	0	0	0	1	-1	-1	0	0	0	-1	1	1	0	-1	0	0	0	1	-1	1	1	0	-1	-1	1	1	-1	0	1	-1	0	1	-1	0	0	-1	0	0	-1	1	0	0	0	0	-1	-1	1	0	-1	0	-1	-1	-1	-1	1	-1	-1	0	-1	1	1	0	0	-1	1	1	-1	0	1	0	0	-1	-1	-1	-1	0	-1	0	0	-1	-1	0	0	0	0	-1	0	1	-1	0	-1	1	1	1	0	-1	0	-1	0	1	1	-1	0	1	-1	-1	0	1	0	1	-1	1	-1	0	-1	-1	0	1	1	1	-1	0	0	-1	-1	0	0	-1	0	1	0	0	0	1	1	1	1	-1	1	1	1	-1	1	0	0	-1	-1	1	0	-1	-1	-1	1	1	1	1	1	1	1	-1	-1	0	-1	1	1	1	0	1	1	1	0	1	1	-1	1	-1	0	-1	0	-1	1	1	-1	-1	-1	1	-1	-1	-1	-1	-1	1	0	-1	1	-1	1	1	0	-1	1	1	0	1	-1	0	0	1	1	1	-1	1	0	1	1	1	-1	-1	-1	0	-1	1	0	-1	0	1	1	-1	0	0	0	0	1	-1	0	1	1	1	-1	-1	1	-1	1	1	0	1	-1	1	0	0	0	1	0	-1	0	-1	0	0	0	-1	0	1	0	1	-1	-1	0	-1	0	0	1	1	-1	0	0	1	0	-1	1	0	1	1	-1	0	0	1	1	1	1	-1	-1	0	1	-1	0	0	-1	0	-1	0	0	0	-1	-1	0	0	0	-1	0	0	0	0	-1	1	1	-1	1	0	1	-1	0	1	-1	-1	0	0	0	-1	1	1	1	-1	1	-1	0	-1	-1	0	0	1	0	0	1	0	0	0	0	0	0	1	0	0	1	0	0	-1	0	0	0	0	-1	0	1	-1	0	-1	1	0	-1	0	0	1	1	-1	0	1	-1	-1	-1	-1	1	-1	0	-1	1	0	-1	-1	-1	1	0	-1	-1	0	0	0	1	-1	1	1	-1	-1	-1	1	-1	1	-1	0	-1	0	1	0	1	1	1	-1	-1	-1	0	0	0	0	0	1	1	1	1	1	-1	-1	-1	-1	1	-1	-1	-1	1	0	-1	0	1	1	1	0	1	0	1	1	0	0	0	0	0	1	0	-1	1	1	-1	0	0	-1	-1	1	0	0	0	0	-1	-1	0	0	0	1	-1	0	-1	0	0	0	1	1	0	1	-1	0	1	1	1	-1	1	-1	1	-1	-1	-1	1	1	1	0	0	-1	1	-1	-1	1	-1	1	1	1	-1	1	0	1	0	1	1	-1	1	-1	-1	-1	1	-1	-1	-1	0	0	-1	0	0	-1	-1	1	1	1	-1	0	1	-1	0	-1	0	1	-1	0	0	-1	-1	1	-1	0	0	-1	0	0	1	0	1	-1	-1	-1	1	1	0	0	-1	-1	0	-1	1	1	0	1	0	-1	1	-1	-1	0	-1	1	0	1	-1	-1	0	0	0	0	-1	-1	1	0	1	0	0	-1	-1	1	1	0	0	0	0	-1	0	0	0	0	0	-1	0	-1	0	0	1	-1	0	0	1	-1	1	0	0	1	0	0	0	0	-1	-1	-1	0	0	1	0	0	0	-1	-1	0	1	0	1	1	1	0	0	1	0	-1	0	0	0	-1	1	1	1	1	1	1	0	0	1	0	0	0	0	1	-1	-1	0	0	-1	-1	0	0	-1	1	-1	-1	-1	1	-1	1	-1	0	1	-1	-1	-1	0	1	1	1	1	0	1	0	1	-1	1	0	-1	-1	-1	0	1	1	-1	-1	1	-1	0	-1	1	0	0	0	1	-1	-1	-1	0	1	0	1	1	-1	-1	-1	0	-1	1	1	1	0	1	1	-1	1	-1	0	1	1	-1	1	-1	1	0	0	0	1	-1	0	1	1	1	1	-1	-1	1	0	1	0	0	0	1	1	0	0	-1	0	1	-1	0	-1	0	1	1	-1	0	-1	-1	0	1	0	1	1	0	0	1	-1	-1	0	1	1	0	1	0	0	0	0	1	1	0	0	1	-1	1	0	1	1	1	-1	0	-1	-1	0	0	0	-1	0	0	-1	1	1	-1	0	0	1	0	0	-1	0	1	0	0	1	-1	-1	0	-1	-1	0	0	1	0	-1	0	0	1	1	0	0	0	1	0	0	0	-1	-1	1	-1	0	0	1	-1	0	-1	1	-1	0	0	0	1	0	1	-1	1	0	0	-1	0	-1	1	0	1	0	1	1	-1	0	0	0	0	0	-1	1	0	-1	-1	1	0	0	0	1	-1	-1	-1	1	0	0	0	0	1	1	0	0	0	1	-1	-1	-1	1	1	0	-1	0	0	-1	-1	-1	-1	-1	-1	-1	0	0	0	-1	-1	-1	0	0	0	1	-1	-1	1	1	-1	0	0	1	1	0	0	0	-1	1	-1	0	0	0	-1	1	-1	-1	-1	1	1	0	0	-1	1	0	0	1	1	-1	0	0	0	-1	1	1	-1	-1	0	0	-1	-1	0	-1	0	0	0	1	1	1	0	-1	0	1	-1	1	-1	-1	-1	-1	1	-1	1	-1	-1	0	0	0	0	0	0	0	-1	-1	0	-1	1	0	-1	1	-1	0	0	0	0	0	0	0	0	0	1	0	0	0	1	0	-1	0	1	-1	0	1	-1	1	0	-1	0	0	0	0	-1	0	0	-1	-1	0	1	1	1	1	-1	-1	0	1	-1	-1	1	0	1	0	0	0	0	0	1	1	1	0	1	0	0	1	1	1	0	0	-1	1	1	0	-1	0	1	1	1	0	0	0	0	1	0	1	-1	1	0	1	1	-1	1	0	-1	-1	0	-1	-1	1	1	-1	-1	-1	1	-1	-1	1	1	1	1	1	0	0	-1	0	0	0	-1	-1	0	-1	-1	0	1	-1	1	1	-1	-1	0	-1	1	1	1	-1	-1	1	-1	1	1	-1	0	-1	-1	0	-1	-1	-1	-1	1	-1	1	-1	0	1	1	0	-1	0	0	0	1	0	-1	1	-1	1	1	0	-1	1	0	0	1	-1	1	0	1	0	0	1	0	1	0	0	0	0	-1	-1	1	-1	0	-1	0	0	1	1	1	-1	-1	-1	-1	0	1	-1	1	1	-1	0	0	0	1	1	-1	-1	0	1	-1	-1	-1	1	-1	0	1	-1	-1	1	0	0	1	1	-1	-1	-1	-1	1	-1	1	-1	1	-1	-1	-1	0	0	-1	-1	-1	-1	1	1	0	-1	-1	1	1	1	1	-1	0	0	1	1	0	0	-1	-1	-1	0	-1	1	1	-1	-1	0	1	0	0	-1	1	1	1	-1	1	0	0	0	0	0	1	0	1	0	1	1	1	0	1	0	0	0	-1	0	0	0	1	0	0	0	-1	1	0	0	0	1	1	1	1	1	-1	0	1	1	1	-1	0	1	0	1	0	1	1	-1	0	-1	0	0	0	-1	0	-1	1	-1	0	1	1	1	0	-1	0	-1	0	1	0	1	1	1	0	0	0	1	-1	0	0	0	0	0	-1	0	0	0	0	0	0	0	0	1	1	1	1	1	-1	0	0	1	-1	1	-1	0	0	0	0	0	1	1	-1	-1	-1	-1	-1	-1	0	0	0	0	0	0	1	1	-1	-1	-1	0	-1	1	1	0	1	-1	1	0	0	-1	-1	-1	-1	-1	-1	0	0	-1	-1	0	0	0	0	0	0	0	-1	-1	0	1	0	0	-1	1	0	-1	-1	-1	0	-1	0	-1	1	-1	0	-1	0	0	1	0	1	-1	-1	-1	-1	1	0	-1	-1	0	1	-1	0	-1	0	-1	-1	1	-1	-1	1	0	1	1	-1	0	-1	0	1	-1	0	0	-1	-1	1	1	-1	-1	1	1	1	-1	-1	0	1	0	-1	-1	1	-1	0	0	0	-1	-1	1	-1	0	0	1	-1	0	0	0	1	-1	0	0	0	0	1	0	0	1	-1	0	-1	-1	0	-1	0	1	-1	0	1	0	1	-1	-1	0	1	1	-1	0	-1	0	0	-1	1	0	-1	1	1	0	0	0	0	-1	0	0	0	-1	0	0	1	0	1	1	0	0	1	-1	0	0	1	0	0	-1	-1	-1	0	1	1	0	0	0	-1	0	-1	0	-1	1	-1	0	0	0	0	1	-1	-1	1	0	-1	1	0	0	0	-1	1	0	0	-1	0	0	0	0	0	0	0	0	0	0	0	1	1	1	-1	-1	-1	0	1	0	1	-1	0	0	1	-1	-1	1	1	-1	0	1	0	0	0	1	0	-1	0	1	0	0	-1	-1	0	-1	1	0	0	-1	1	-1	0	-1	1	0	0	0	0	1	-1	0	0	-1	0	1	0	0	0	-1	-1	1	-1	-1	1	-1	0	1	0	1	1	0	0	-1	0	0	-1	1	-1	0	0	1	-1	-1	0	0	0	0	-1	1	0	1	1	0	0	1	-1	1	-1	1	0	-1	0	-1	1	-1	-1	-1	-1	-1	1	1	0	-1	1	1	-1	0	0	0	0	-1	-1	-1	-1	1	1	0	-1	1	-1	1	-1	-1	1	1	-1	-1	0	0	-1	-1	-1	1	1	1	1	0	-1	-1	1	1	-1	-1	-1	-1	0	0	0	-1	1	1	-1	1	1	-1	-1	1	1	-1	-1	-1	0	1	1	0	-1	1	0	-1	-1	1	0	-1	1	-1	1	0	-1	0	-1	1	-1	0	-1	1	0	0	1	0	0	0	1	0	0	1	-1	-1	-1	1	1	-1	0	1	0	1	1	0	-1	-1	-1	1	-1	1	-1	1	1	-1	-1	0	1	1	0	0	0	1	1	0	1	1	1	0	0	-1	-1	0	-1	-1	0	0	0	0	0	0	0	-1	1	-1	0	0	0	-1	1	-1	1	0	-1	1	-1	0	0	0	0	-1	0	0	0	-1	0	-1	0	0	-1	-1	-1	1	1	1	1	1	0	0	1	1	1	1	0	1	0	-1	0	0	0	0	1	-1	-1	1	-1	0	1	-1	-1	-1	-1	1	1	1	1	-1	-1	0	0	1	-1	1	1	-1	-1	-1	-1	-1	-1	-1	1	1	1	1	-1	1	1	-1	0	0	0	0	1	1	-1	-1	0	0	0	1	1	-1	-1	-1	1	1	0	0	0	0	-1	1	1	0	1	0	1	-1	0	0	0	0	0	1	0	-1	-1	-1	-1	-1	1	0	0	-1	0	0	0	-1	-1	0	0	-1	1	-1	1	1	-1	-1	1	1	-1	-1	-1	-1	0	0	0	1	1	1	0	-1	1	0	-1	1	0	0	0	0	0	1	1	-1	1	1	0	1	-1	1	1	1	-1	0	-1	1	-1	1	-1	1	0	1	1	-1	1	1	1	1	0	-1	0	0	1	1	1	1	-1	-1	1	1	1	-1	0	1	-1	-1	-1	-1	0	-1	1	0	-1	-1	-1	1	1	-1	-1	-1	1	0	0	-1	1	-1	-1	1	0	0	1	0	-1	1	-1	-1	1	0	-1	0	1	0	0	1	1	-1	-1	-1	1	1	0	0	1	-1	0	0	1	-1	0	0	1	-1	1	0	1	-1	0	0	0	0	0	-1	-1	0	0	0	1	0	1	1	-1	0	0	-1	1	-1	-1	0	0	1	0	1	1	1	1	1	-1	1	1	-1	1	1	1	-1	1	0	0	0	0	0	1	0	-1	0	1	1	-1	0	-1	-1	0	1	0	0	-1	-1	0	-1	0	0	0	0	-1	-1	1	0	0	0	-1	0	-1	1	0	-1	-1	-1	0	1	-1	1	1	-1	-1	1	-1	0	0	0	0	0	0	-1	1	-1	0	0	-1	-1	1	0	1	0	-1	0	-1	1	-1	-1	-1	0	0	-1	-1	0	1	1	1	0	1	1	-1	1	1	-1	-1	-1	-1	-1	1	-1	-1	0	1	-1	-1	1	-1	1	1	-1	0	-1	1	-1	-1	1	1	-1	-1	0	-1	0	1	0	1	-1	0	-1	0	1	-1	-1	-1	-1	-1	1	1	1	0	0	0	0	0	1	1	-1	0	-1	-1	0	0	1	-1	1	0	-1	-1	0	0	0	0	0	-1	-1	0	-1	0	1	0	0	0	-1	1	-1	1	-1	1	1	-1	-1	-1	1	0	0	0	-1	0	0	1	0	0	-1	-1	0	0	-1	-1	0	0	0	0	1	-1	0	-1	0	-1	1	0	0	-1	0	0	-1	1	1	0	-1	0	1	0	1	1	1	1	-1	-1	-1	1	-1	1	1	-1	-1	1	-1	1	-1	-1	-1	-1	0	1	1	-1	-1	-1	1	1	1	0	0	-1	1	0	0	0	0	0	0	0	0	0	0	0	1	-1	1	1	1	0	0	1	0	0	0	-1	-1	0	1	-1	0	-1	-1	-1	0	-1	1	-1	-1	1	0	1	-1	-1	0	0	-1	1	1	-1	1	1	1	-1	0	0	1	1	-1	-1	-1	-1	0	-1	-1	1	1	1	1	-1	-1	0	1	1	-1	0	0	1	-1	-1	-1	-1	1	1	-1	1	-1	1	-1	1	-1	-1	0	0	1	-1	-1	0	1	0	0	0	1	-1	-1	-1	-1	-1	1	1	-1	-1	-1	-1	1	0	0	0	0	0	1	-1	-1	-1	1	-1	1	-1	-1	-1	0	0	1	1	1	-1	1	-1	1	-1	0	0	1	-1	-1	0	0	-1	1	0	0	-1	1	1	1	-1	-1	1	0	-1	0	1	0	-1	1	-1	-1	1	1	0	1	0	-1	-1	1	1	0	0	-1	0	0	0	0	1	1	-1	0	0	0	0	0	1	-1	1	-1	1	1	-1	0	-1	-1	0	-1	-1	1	0	-1	-1	0	0	1	1	-1	0	0	1	1	0	-1	1	0	1	-1	1	-1	0	0	0	0	0	-1	-1	-1	0	0	1	0	0	0	1	1	0	0	1	1	1	-1	0	1	0	1	0	0	0	-1	-1	1	0	0	1	0	-1	-1	-1	-1	-1	-1	-1	-1	1	-1	-1	1	-1	-1	-1	-1	1	1	1	-1	-1	-1	-1	1	0	1	-1	0	-1	-1	1	-1	-1	0	0	1	0	-1	0	0	0	0	1	1	-1	0	-1	-1	-1	1	1	-1	0	0	0	0	-1	-1	0	1	-1	-1	1	0	0	0	-1	0	1	-1	0	-1	1	-1	0	-1	1	-1	0	1	1	-1	1	0	0	-1	0	-1	-1	1	-1	-1	0	1	1	1	0	-1	-1	0	0	0	1	0	1	1	-1	-1	1	-1	0	0	0	1	-1	-1	1	1	-1	1	1	0	-1	-1	-1	-1	1	0	-1	0	0	0	-1	-1	1	1	-1	-1	-1	1	1	1	-1	1	-1	1	1	-1	0	0	0	0	0	-1	-1	1	1	1	1	-1	-1	1	1	1	0	-1	1	1	1	-1	0	0	-1	1	0	0	1	0	1	-1	0	0	-1	1	1	0	0	-1	-1	-1	1	1	-1	-1	-1	-1	0	-1	1	-1	1	1	-1	1	1	0	0	1	0	-1	0	0	-1	-1	1	-1	-1	0	-1	-1	0	1	1	1	-1	-1	1	0	1	1	0	-1	1	1	1	-1	-1	-1	-1	-1	0	1	-1	-1	-1	-1	1	-1	-1	1	0	0	0	-1	-1	-1	1	0	0	0	-1	0	0	0	-1	-1	1	1	1	0	0	0	0	-1	1	1	-1	0	-1	1	1	1	0	-1	-1	0	1	0	0	0	1	0	0	0	1	-1	-1	0	1	0	0	0	-1	1	0	0	0	-1	1	1	0	0	-1	0	1	-1	-1	1	-1	1	-1	1	1	0	0	-1	-1	0	-1	1	-1	-1	0	1	-1	0	0	-1	-1	0	0	0	-1	0	0	-1	-1	0	0	0	0	0	-1	0	0	1	0	-1	-1	1	1	0	-1	0	0	1	0	0	0	0	0	0	-1	-1	1	0	0	0	1	0	0	0	-1	1	0	0	1	0	0	0	0	0	1	-1	0	0	0	0	1	0	0	0	0	0	-1	0	1	-1	-1	-1	-1	-1	1	1	0	1	0	0	-1	0	1	1	0	0	0	1	0	0	0	-1	0	0	0	0	1	0	0	0	0	0	1	0	1	1	-1	1	0	-1	1	1	-1	1	-1	1	1	1	-1	-1	-1	-1	-1	1	0	1	0	-1	0	-1	-1	0	1	1	0	1	0	-1	-1	1	1	0	0	1	0	1	1	-1	-1	0	0	1	-1	-1	-1	-1	0	1	-1	0	0	1	1	1	1	-1	0	0	0	1	0	0	1	0	-1	0	0	0	0	0	0	-1	-1	-1	0	-1	0	1	1	1	0	0	0	0	0	-1	-1	0	-1	1	0	0	0	0	0	1	-1	1	0	-1	0	-1	1	-1	-1	0	0	0	0	0	1	1	0	-1	0	0	0	0	0	-1	0	1	1	1	0	-1	0	-1	1	-1	1	0	-1	1	1	0	-1	1	0	0	1	-1	1	1	1	-1	0	0	0	0	1	0	1	-1	0	0	1	1	1	-1	1	0	0	0	0	0	0	0	0	0	0	0	0	0	0	0	0	0	-1	-1	-1	1	-1	0	0	0	0	-1	1	-1	1	0	-1	0	0	1	-1	1	-1	-1	0	1	-1	0	-1	-1	-1	0	1	0	-1	0	1	0	1	1	-1	1	1	1	1	-1	1	0	1	1	1	-1	1	-1	-1	-1	-1	1	1	0	0	-1	-1	-1	-1	0	-1	1	1	1	0	1	1	1	1	1	-1	-1	0	1	-1	1	-1	-1	1	1	1	1	-1	1	1	-1	1	-1	-1	1	-1	-1	1	1	1	-1	0	1	1	-1	-1	1	-1	0	0	1	-1	1	1	-1	-1	-1	-1	1	-1	0	0	1	-1	1	-1	1	1	-1	-1	1	-1	-1	-1	-1	-1	1	0	-1	0	0	1	0	-1	-1	0	-1	0	1	1	0	-1	1	0	-1	0	0	-1	-1	0	-1	-1	1	1	1	0	-1	0	-1	1	-1	1	1	-1	-1	1	1	1	-1	1	1	-1	0	0	0	1	-1	0	1	-1	1	-1	1	1	1	-1	1	-1	-1	0	1	1	1	-1	0	1	1	0	-1	1	1	1	1	0	1	1	1	1	-1	1	1	1	-1	-1	1	1	-1	1	-1	1	-1	0	0	-1	1	-1	1	-1	0	0	-1	1	0	0	1	-1	1	-1	1	1	-1	1	1	1	0	1	1	-1	-1	-1	-1	-1	-1	0	1	1	0	0	0	0	-1	0	0	-1	1	0	-1	0	1	1	1	-1	0	-1	1	-1	1	-1	0	1	-1	1	0	0	0	-1	-1	0	-1	0	0	1	0	0	-1	0	-1	1	-1	1	1	0	1	-1	0	1	0	-1	-1	1	-1	0	0	0	1	-1	0	1	-1	-1	-1	0	1	0	1	0	0	0	-1	1	-1	-1	1	1	1	-1	0	-1	1	0	1	0	0	0	1	-1	-1	-1	1	1	0	0	0	1	1	-1	0	-1	0	0	0	0	0	0	0	0	0	0	1	0	-1	0	1	1	1	-1	1	1	1	-1	1	1	-1	1	0	0	0	0	-1	1	1	-1	0	-1	-1	0	0	-1	1	-1	-1	1	0	1	1	1	0	-1	-1	1	1	1	-1	-1	-1	0	1	1	0	-1	-1	1	1	0	1	-1	1	-1	1	0	0	1	-1	0	1	0	1	-1	1	-1	1	1	1	-1	-1	1	0	-1	-1	0	1	0	0	1	-1	1	0	1	1	-1	-1	0	1	-1	-1	-1	-1	-1	1	0	-1	0	1	0	1	0	1	1	-1	0	0	1	-1	0	-1	1	0	0	1	-1	0	1	0	1	0	-1	0	-1	0	0	0	0	0	0	0	1	0	0	0	0	0	0	-1	0	-1	0	1	1	1	-1	0	0	0	-1	1	-1	1	1	0	1	-1	1	1	0	-1	0	1	1	-1	1	-1	1	1	-1	1	1	1	1	1	1	-1	1	1	0	0	-1	-1	-1	0	1	0	0	-1	0	1	-1	-1	1	1	-1	1	0	1	-1	1	1	-1	-1	-1	-1	1	1	1	-1	-1	0	1	1	1	0	-1	0	0	-1	-1	0	1	-1	-1	-1	1	0	0	-1	-1	0	1	0	1	-1	0	0	1	1	1	-1	0	0	0	1	-1	1	1	-1	0	0	-1	0	-1	0	0	1	0	0	0	-1	-1	-1	1	0	0	1	-1	1	-1	-1	-1	1	1	-1	-1	-1	1	-1	1	1	-1	-1	0	-1	1	-1	1	1	1	1	0	-1	0	-1	-1	0	0	0	0	-1	0	1	1	-1	-1	0	0	0	0	1	0	0	1	1	0	1	0	1	-1	1	0	1	1	0	-1	-1	0	1	1	-1	0	0	0	0	0	1	0	0	0	1	0	1	0	1	1	1	-1	1	0	1	-1	-1	-1	-1	0	1	0	0	0	-1	1	1	0	0	1	-1	0	0	-1	0	-1	1	1	-1	0	1	0	1	-1	0	1	1	0	0	0	0	0	-1	-1	1	1	-1	1	1	1	1	0	0	-1	1	-1	1	0	-1	-1	-1	-1	1	-1	1	-1	0	-1	1	1	1	1	1	1	-1	0	-1	-1	0	1	0	-1	0	-1	1	-1	0	0	1	1	1	0	-1	0	0	0	1	-1	0	0	0	0	0	1	1	-1	0	0	0	0	0	0	1	-1	0	0	0	0	0	-1	1	0	0	-1	1	-1	0	0	0	1	0	-1	0	0	1	1	-1	0	-1	0	0	-1	1	0	-1	1	-1	1	1	0	1	1	-1	0	-1	0	1	0	-1	1	1	1	0	0	-1	1	-1	1	-1	0	0	1	-1	1	1	0	0	0	0	0	0	-1	1	0	-1	0	0	1	1	-1	-1	0	0	1	0	1	-1	1	1	1	1	0	-1	1	1	0	0	1	-1	0	0	0	-1	0	0	0	1	1	1	-1	-1	-1	0	0	0	-1	0	0	-1	0	0	1	-1	0	0	-1	-1	1	1	1	0	-1	0	0	-1	-1	1	-1	0	1	1	-1	1	-1	1	-1	1	1	-1	-1	-1	0	0	1	1	1	-1	1	1	-1	1	1	1	0	0	0	-1	-1	-1	-1	1	1	-1	1	1	0	1	0	0	0	1	0	-1	0	0	-1	1	1	1	1	1	0	0	-1	-1	1	1	1	0	0	0	0	0	-1	1	-1	0	0	0	-1	1	-1	1	0	1	1	0	0	1	1	1	1	-1	-1	-1	-1	1	-1	1	-1	-1	1	1	1	0	0	1	0	1	1	-1	1	-1	1	-1	-1	0	-1	1	0	0	0	1	0	0	0	-1	1	1	-1	-1	-1	1	-1	0	0	0	0	-1	0	0	0	0	0	0	1	1	-1	-1	-1	1	1	0	-1	0	1	1	-1	0	0	0	0	-1	0	0	1	-1	0	-1	-1	-1	1	0	-1	1	1	0	1	-1	1	1	1	-1	-1	-1	0	1	0	-1	-1	1	1	0	1	0	-1	0	0	1	0	-1	1	0	-1	-1	-1	-1	-1	-1	-1	-1	1	-1	-1	-1	1	-1	1	-1	1	1	-1	-1	-1	-1	1	1	-1	-1	1	-1	0	0	0	-1	0	0	1	0	0	-1	-1	0	0	-1	0	1	0	0	0	0	0	1	0	-1	-1	0	0	0	0	1	0	0	1	-1	1	1	1	-1	0	0	0	-1	0	-1	-1	0	0	0	1	-1	-1	-1	-1	1	-1	-1	-1	0	0	-1	-1	-1	-1	1	0	-1	1	-1	1	0	1	-1	-1	-1	-1	-1	-1	1	-1	-1	0	0	-1	0	0	1	1	-1	0	1	-1	-1	1	0	0	-1	0	0	1	1	0	1	0	0	0	-1	-1	-1	-1	-1	1	1	-1	1	0	0	1	1	0	1	0	1	0	1	0	1	1	-1	0	1	-1	0	0	1	1	-1	0	-1	1	-1	1	-1	1	0	1	0	-1	1	0	1	1	1	1	0	1	0	0	1	-1	0	1	1	1	0	1	0	-1	1	0	0	-1	1	0	0	0	0	1	-1	0	-1	0	1	1	1	0	-1	-1	-1	1	1	0	-1	1	-1	-1	-1	-1	-1	0	1	0	0	-1	0	0	0	0	-1	-1	0	1	0	0	0	1	0	0	0	1	1	-1	-1	-1	-1	1	0	0	1	-1	1	1	1	1	0	1	0	1	-1	-1	0	-1	1	0	0	0	0	1	0	-1	1	-1	-1	-1	1	1	0	-1	1	0	-1	0	1	-1	1	1	1	1	-1	1	1	-1	1	-1	0	1	0	-1	0	1	1	-1	0	-1	1	-1	0	0	-1	-1	0	1	-1	0	1	0	1	0	0	1	0	0	0	0	0	0	0	0	0	1	1	0	1	-1	0	0	1	0	0	0	0	0	-1	-1	1	0	1	1	-1	-1	1	0	0	-1	1	-1	-1	1	0	0	1	0	0	-1	-1	0	1	1	1	-1	0	-1	-1	-1	-1	0	0	0	-1	0	1	1	0	0	0	0	1	1	1	1	1	0	-1	0	-1	-1	0	-1	-1	1	-1	-1	1	-1	-1	-1	1	1	1	-1	-1	1	1	1	1	1	-1	-1	-1	0	-1	-1	1	-1	-1	1	0	1	1	0	1	-1	1	-1	1	-1	0	1	1	1	-1	1	1	-1	-1	0	0	1	1	-1	0	-1	-1	1	-1	-1	1	1	1	1	0	-1	1	0	-1	0	-1	0	-1	1	-1	0	-1	1	0	1	-1	1	0	0	0	0	-1	-1	-1	-1	-1	-1	-1	1	-1	1	0	-1	1	-1	-1	-1	0	1	1	0	0	-1	-1	0	0	0	-1	1	0	0	-1	0	0	0	0	1	-1	0	0	-1	0	0	0	1	-1	1	0	-1	-1	1	0	0	0	1	-1	-1	1	0	1	-1	1	1	1	0	1	1	0	-1	1	1	0	-1	1	-1	1	1	0	-1	1	1	-1	-1	1	1	1	1	-1	-1	-1	1	1	1	1	1	1	-1	-1	-1	1	1	-1	-1	1	-1	0	0	-1	0	0	-1	-1	1	-1	-1	1	1	0	0	1	1	-1	0	0	0	-1	1	0	0	0	-1	0	-1	-1	0	1	1	-1	-1	0	0	-1	0	1	-1	1	1	-1	1	-1	-1	-1	0	1	1	-1	1	1	-1	1	-1	1	1	-1	1	-1	-1	1	1	1	0	1	0	0	0	-1	-1	-1	1	-1	-1	0	0	-1	-1	-1	0	1	0	1	-1	0	1	1	0	0	-1	0	1	1	0	1	0	1	0	-1	0	0	-1	0	-1	0	1	-1	1	0	1	0	-1	0	1	-1	1	-1	1	1	1	-1	-1	0	1	1	-1	-1	1	-1	-1	-1	-1	-1	-1	-1	1	-1	-1	1	1	1	-1	1	0	0	-1	-1	0	0	0	-1	1	1	1	-1	1	1	1	0	1	-1	1	-1	1	-1	1	0	0	-1	1	0	0	0	-1	0	0	0	0	-1	1	1	-1	-1	1	-1	1	1	1	-1	0	0	-1	1	1	1	0	1	1	1	1	1	1	0	1	-1	1	1	1	1	0	-1	-1	0	-1	1	0	1	1	1	-1	-1	1	1	0	-1	1	-1	-1	1	0	-1	-1	-1	-1	1	0	-1	-1	0	1	1	1	-1	-1	0	-1	-1	0	0	0	0	1	-1	-1	1	-1	0	-1	0	0	0	0	0	-1	0	0	-1	0	0	1	0	-1	0	-1	-1	-1	0	-1	0	1	0	-1	-1	1	-1	1	1	-1	0	0	1	0	0	0	-1	0	1	1	0	0	-1	1	0	0	1	-1	0	1	0	-1	-1	0	1	1	-1	0	1	1	1	1	-1	-1	-1	1	0	-1	-1	-1	1	1	-1	-1	0	0	-1	-1	1	-1	-1	1	0	1	1	0	-1	0	0	-1	1	0	0	1	0	0	1	-1	-1	0	0	1	0	0	0	1	1	-1	1	1	1	0	0	0	0	1	1	0	0	-1	1	1	-1	1	0	0	-1	0	0	1	0	1	0	0	0	-1	-1	1	1	1	-1	0	1	0	0	-1	-1	-1	0	0	-1	-1	-1	0	1	1	-1	1	0	1	1	-1	-1	-1	-1	1	-1	1	-1	-1	-1	0	-1	-1	0	-1	0	1	0	1	0	-1	1	1	1	1	-1	0	0	-1	1	1	0	-1	0	-1	-1	0	-1	1	1	1	1	1	1	0	0	-1	1	1	-1	-1	0	0	-1	1	1	-1	1	1	1	1	1	0	1	1	1	1	0	0	0	1	-1	1	-1	1	1	-1	0	-1	0	0	1	0	0	1	1	1	1	1	-1	1	0	1	0	-1	0	0	0	-1	-1	1	1	0	1	0	0	1	0	-1	1	-1	0	-1	1	0	-1	1	1	0	-1	0	1	-1	-1	1	0	0	1	-1	0	1	0	1	0	-1	-1	0	-1	0	0	-1	0	0	0	0	0	1	-1	0	1	0	0	0	-1	0	0	1	1	-1	1	0	0	1	0	-1	0	1	0	1	1	1	-1	0	-1	-1	1	0	0	0	0	0	-1	0	0	1	-1	-1	0	0	0	1	-1	1	-1	-1	-1	1	0	1	1	1	-1	0	0	0	-1	-1	0	0	1	0	0	-1	0	1	0	1	-1	0	-1	1	1	0	0	1	0	1	0	0	0	0	0	-1	1	-1	1	1	1	1	-1	0	1	-1	-1	1	-1	-1	0	-1	-1	-1	1	0	1	1	-1	-1	-1	0	-1	1	-1	1	1	1	-1	1	1	1	-1	1	-1	0	0	0	0	-1	0	0	-1	0	0	1	-1	0	-1	0	0	0	-1	0	0	0	0	0	-1	0	-1	-1	-1	1	1	1	-1	-1	1	-1	-1	0	0	1	-1	0	0	-1	1	1	1	1	0	1	-1	1	-1	1	1	0	0	1	0	-1	0	1	0	0	0	0	0	0	0	0	-1	0	-1	1	0	0	1	0	1	-1	1	1	0	0	-1	1	-1	-1	1	-1	-1	1	-1	1	1	0	-1	-1	0	-1	-1	1	-1	-1	-1	-1	-1	-1	0	1	-1	1	1	1	-1	-1	1	1	-1	-1	-1	-1	1	-1	0	0	0	-1	1	1	1	1	-1	1	0	-1	-1	-1	1	1	1	1	1	1	-1	0	-1	-1	-1	0	1	0	0	-1	1	0	-1	-1	1	-1	-1	-1	1	-1	0	1	-1	1	1	-1	1	1	-1	-1	-1	-1	1	1	1	-1	0	1	1	-1	0	1	-1	-1	1	0	-1	0	-1	0	-1	1	0	1	0	0	0	1	0	1	0	-1	-1	1	-1	-1	0	0	1	1	-1	1	1	-1	-1	1	-1	0	-1	-1	1	0	1	-1	1	-1	1	-1	0	1	0	0	-1	0	0	1	-1	1	-1	0	-1	-1	-1	-1	0	1	1	-1	0	0	0	-1	1	0	1	0	0	0	0	0	1	0	0	0	-1	0	-1	-1	0	1	1	0	0	1	-1	1	-1	0	0	0	-1	-1	-1	-1	-1	1	1	0	-1	1	1	0	-1	1	-1	-1	-1	0	0	1	0	1	0	-1	1	-1	0	1	-1	1	-1	-1	0	-1	-1	0	1	1	-1	-1	-1	1	-1	1	1	1	1	1	-1	1	1	1	1	0	0	1	0	-1	0	0	-1	0	-1	1	1	-1	-1	-1	-1	1	0	0	1	-1	0	0	1	-1	-1	0	1	1	1	-1	1	1	1	1	1	-1	0	-1	0	0	0	0	-1	1	1	1	0	-1	-1	-1	-1	1	0	0	1	-1	1	-1	-1	0	-1	-1	0	0	1	0	1	1	1	1	1	0	0	0	0	0	0	-1	1	0	0	0	-1	0	-1	-1	1	-1	-1	1	-1	0	1	1	0	0	0	1	-1	0	0	0	1	-1	-1	-1	1	1	-1	-1	1	-1	1	0	-1	1	1	-1	-1	1	1	0	0	-1	1	-1	-1	-1	-1	1	-1	-1	-1	0	-1	1	1	-1	1	-1	1	1	1	-1	1	-1	-1	0	1	0	0	1	-1	0	1	-1	1	-1	1	1	0	-1	1	-1	0	0	0	0	0	0	0	0	0	1	0	0	0	-1	-1	-1	-1	-1	-1	0	1	0	1	-1	1	-1	1	1	1	1	0	0	1	0	-1	1	-1	0	1	-1	0	0	0	0	0	0	0	-1	0	0	0	0	1	-1	0	-1	0	1	-1	0	-1	1	1	-1	1	0	1	0	1	0	-1	-1	1	-1	1	1	1	0	1	-1	1	0	1	1	1	1	1	0	0	1	0	1	1	-1	0	-1	1	-1	1	1	-1	1	1	-1	1	1	1	0	0	-1	1	-1	0	0	1	-1	0	1	1	-1	0	-1	-1	0	1	-1	1	1	1	0	0	-1	1	-1	1	-1	-1	1	-1	0	1	0	-1	1	1	1	-1	1	0	1	0	0	0	-1	-1	-1	1	0	-1	1	-1	-1	1	1	0	1	0	-1	1	-1	0	0	0	-1	-1	0	1	1	1	0	0	0	1	0	-1	-1	0	1	0	0	0	0	0	0	1	-1	1	-1	0	0	-1	0	0	-1	-1	0	-1	0	1	1	-1	0	0	0	0	1	-1	-1	1	1	-1	0	0	0	0	0	-1	0	0	-1	0	-1	0	-1	-1	0	1	0	0	-1	-1	1	0	-1	1	0	0	0	0	-1	1	1	-1	0	1	-1	-1	1	0	-1	0	1	0	0	-1	1	1	-1	-1	0	-1	0	1	-1	1	-1	-1	1	1	0	1	1	1	1	-1	1	1	1	-1	-1	0	1	-1	-1	-1	-1	0	0	0	0	0	-1	1	1	0	-1	0	1	0	0	1	-1	0	0	-1	-1	1	-1	-1	1	-1	1	0	1	1	1	-1	-1	1	1	-1	-1	0	1	1	-1	-1	0	1	-1	1	0	0	1	-1	0	1	1	0	0	0	-1	-1	1	-1	-1	-1	0	0	-1	0	0	1	0	0	0	0	0	0	-1	1	-1	-1	0	0	0	0	0	0	-1	0	-1	0	-1	0	1	1	1	1	-1	0	1	0	0	1	1	0	0	0	1	-1	0	-1	1	0	-1	0	0	-1	0	0	0	0	0	0	-1	0	1	-1	1	-1	-1	1	0	1	-1	1	-1	1	-1	0	1	1	-1	-1	1	1	1	-1	1	0	1	1	-1	-1	1	0	0	-1	-1	1	1	0	1	-1	1	0	0	0	0	-1	1	0	0	1	-1	1	0	0	-1	0	1	0	0	-1	0	0	1	-1	0	1	1	-1	-1	1	1	-1	0	0	0	1	1	1	1	0	0	1	-1	-1	1	1	1	1	-1	1	-1	1	-1	-1	0	0	0	0	0	1	0	-1	-1	0	-1	0	-1	-1	0	-1	0	-1	1	0	0	1	0	1	0	0	0	0	0	1	1	-1	-1	0	0	1	-1	-1	1	0	-1	1	1	0	1	-1	-1	-1	-1	-1	1	-1	1	1	-1	-1	0	-1	0	-1	1	0	0	0	0	1	0	1	1	1	0	0	0	-1	0	0	0	-1	1	0	-1	0	-1	0	1	0	0	1	0	0	-1	1	0	-1	-1	-1	1	-1	0	1	0	1	-1	0	-1	1	1	1	-1	1	1	1	1	-1	0	0	1	-1	1	0	1	0	1	1	1	-1	0	1	-1	-1	1	0	-1	1	1	1	0	-1	1	1	0	-1	1	0	1	-1	0	0	1	1	-1	0	0	-1	-1	1	-1	1	-1	1	-1	0	1	0	1	1	0	-1	0	1	1	1	-1	0	0	0	-1	1	0	1	1	-1	0	-1	1	0	0	0	0	-1	1	1	1	1	-1	-1	-1	0	-1	-1	-1	1	1	1	-1	0	-1	-1	-1	1	-1	0	-1	0	-1	1	-1	1	0	0	-1	-1	0	1	-1	-1	0	0	-1	0	0	1	-1	-1	0	-1	0	1	0	-1	0	-1	-1	0	1	1	1	-1	-1	0	-1	0	1	1	-1	0	-1	1	0	1	0	0	-1	0	0	0	0	-1	1	-1	-1	-1	0	0	1	1	-1	-1	0	1	-1	-1	0	0	1	0	1	0	1	0	-1	-1	0	1	1	0	-1	1	-1	-1	-1	-1	1	-1	-1	1	0	0	-1	1	0	-1	0	0	0	1	0	0	1	0	-1	1	0	0	0	1	-1	1	-1	-1	0	0	0	1	1	1	0	0	1	-1	1	1	1	-1	1	1	-1	0	1	-1	-1	1	1	1	1	1	0	0	0	-1	-1	-1	-1	1	1	1	0	0	0	1	1	-1	1	1	-1	1	0	-1	1	-1	-1	-1	1	-1	-1	1	-1	0	0	0	0	0	1	-1	0	-1	0	0	0	0	1	1	1	-1	1	1	1	1	0	0	-1	-1	1	0	0	0	0	1	-1	0	0	1	-1	-1	1	-1	-1	1	0	0	0	-1	0	0	-1	-1	-1	1	-1	-1	1	1	0	-1	1	-1	1	1	-1	-1	-1	1	1	0	1	-1	-1	-1	1	1	1	1	0	1	-1	1	1	0	0	1	-1	-1	1	1	0	1	0	1	-1	0	-1	-1	-1	1	0	1	-1	1	1	0	1	-1	-1	-1	0	1	0	0	1	1	0	1	0	0	0	0	0	-1	-1	-1	1	1	-1	-1	-1	0	0	0	0	0	0	0	0	0	1	1	1	1	-1	1	1	1	1	-1	-1	1	1	-1	0	0	0	0	-1	1	1	0	0	0	0	0	0	0	-1	-1	1	1	0	0	0	0	0	1	-1	-1	1	1	1	-1	-1	-1	1	0	0	-1	1	1	0	1	-1	-1	-1	-1	-1	0	0	1	1	-1	1	0	0	0	0	-1	-1	-1	0	0	-1	0	0	1	-1	0	1	0	0	0	1	0	-1	-1	0	-1	-1	-1	0	0	-1	-1	-1	0	0	0	0	0	0	0	0	1	1	-1	-1	0	-1	0	0	0	1	0	1	0	1	1	-1	0	0	0	-1	-1	1	1	1	0	-1	0	1	-1	0	1	-1	1	-1	0	1	-1	-1	-1	1	-1	-1	1	-1	1	1	-1	-1	1	0	1	-1	1	0	-1	-1	1	-1	-1	0	-1	-1	0	1	1	-1	0	1	0	-1	-1	1	1	-1	0	-1	1	1	1	-1	1	1	-1	-1	0	0	0	1	-1	1	0	1	0	0	0	0	1	0	-1	0	1	1	-1	-1	1	1	-1	0	0	1	-1	0	-1	-1	1	0	1	0	-1	-1	1	1	-1	-1	-1	-1	1	1	0	0	0	0	0	-1	0	0	-1	-1	-1	-1	0	0	0	1	0	1	-1	1	-1	1	-1	1	-1	0	0	-1	-1	0	0	1	0	0	1	0	1	1	-1	-1	1	1	1	-1	0	0	1	-1	0	-1	1	0	0	1	1	0	0	-1	0	1	1	-1	-1	1	1	-1	1	1	-1	0	1	-1	-1	-1	0	0	-1	1	0	0	-1	0	0	0	0	-1	0	1	0	-1	0	0	0	0	0	0	-1	0	0	1	1	0	0	0	0	0	1	0	1	1	-1	-1	-1	1	-1	-1	1	0	1	1	1	-1	1	0	0	0	0	0	1	-1	-1	0	0	1	-1	-1	1	-1	-1	1	1	1	1	1	1	-1	-1	-1	0	0	-1	0	-1	1	-1	0	-1	1	0	0	1	0	0	1	0	0	1	1	0	1	-1	1	1	-1	1	-1	1	0	0	0	0	-1	-1	1	1	1	0	-1	0	1	-1	0	-1	1	-1	-1	-1	0	0	1	0	0	0	1	-1	1	1	0	-1	0	-1	-1	0	0	1	0	-1	-1	1	0	1	1	0	-1	1	1	1	-1	-1	-1	0	-1	0	0	-1	1	0	1	0	1	0	0	-1	1	1	-1	1	0	0	0	0	1	-1	0	0	0	1	-1	1	0	0	1	0	0	1	-1	0	1	1	-1	0	-1	0	-1	0	1	0	1	1	1	0	0	-1	-1	-1	0	-1	0	1	0	-1	0	0	0	0	1	-1	0	-1	1	-1	-1	-1	1	1	1	-1	1	-1	0	1	0	0	1	0	1	0	1	-1	0	1	-1	1	0	0	0	-1	-1	1	0	1	0	0	-1	-1	1	-1	-1	-1	0	-1	0	1	-1	1	-1	-1	0	-1	0	0	1	0	1	1	-1	-1	1	1	1	1	1	-1	-1	1	1	1	-1	-1	0	-1	0	-1	0	0	1	-1	-1	0	0	1	1	0	-1	0	0	1	0	1	-1	-1	0	-1	1	1	1	0	0	1	1	0	-1	1	0	0	1	1	1	1	-1	-1	-1	1	1	1	-1	-1	1	-1	-1	0	0	0	0	-1	0	-1	1	0	-1	-1	-1	0	-1	1	1	-1	-1	-1	-1	-1	-1	-1	1	-1	1	-1	1	-1	1	1	1	0	-1	-1	-1	1	1	0	0	1	-1	-1	-1	1	-1	1	-1	0	-1	-1	0	-1	0	1	0	1	0	0	0	1	1	0	0	1	0	1	1	0	1	0	0	0	0	1	0	-1	0	0	1	-1	-1	1	1	0	0	0	0	1	-1	1	-1	-1	1	-1	-1	1	-1	1	-1	-1	0	-1	0	0	0	0	0	1	0	0	-1	-1	0	-1	1	1	0	0	0	1	0	0	0	0	0	-1	-1	-1	-1	0	1	0	0	0	0	0	1	1	-1	-1	0	0	0	1	1	1	1	1	0	0	0	1	0	1	0	0	0	1	1	-1	1	0	0	0	0	0	1	-1	1	-1	1	-1	-1	0	0	-1	1	0	0	0	0	1	0	-1	1	0	-1	0	-1	0	0	-1	1	1	-1	-1	-1	-1	0	0	0	-1	0	-1	-1	-1	0	1	1	1	0	1	1	1	0	-1	1	1	0	0	1	-1	-1	0	1	0	0	1	-1	1	-1	-1	1	0	-1	0	0	-1	1	0	0	1	-1	-1	-1	0	-1	-1	0	-1	1	1	1	1	-1	1	1	1	-1	1	-1	-1	1	0	1	1	-1	0	1	-1	-1	1	-1	0	-1	0	-1	-1	-1	0	1	1	0	0	-1	0	0	-1	0	0	1	0	-1	-1	0	-1	-1	-1	0	0	0	1	1	-1	1	-1	-1	-1	1	-1	1	0	0	0	0	1	1	-1	1	1	-1	-1	-1	0	0	0	-1	-1	-1	0	-1	0	0	1	0	0	1	1	1	-1	1	1	-1	1	0	1	-1	1	1	-1	-1	-1	1	1	1	0	-1	1	-1	-1	-1	-1	-1	0	1	1	1	0	1	0	0	-1	0	0	0	0	0	-1	0	0	-1	-1	1	-1	-1	1	0	-1	-1	0	0	-1	0	0	0	-1	0	-1	1	-1	0	1	1	-1	-1	0	1	1	1	1	-1	1	1	0	0	0	1	0	1	-1	-1	-1	-1	-1	0	0	-1	0	-1	0	-1	-1	0	0	1	1	1	1	-1	-1	1	1	-1	1	1	-1	1	1	0	1	1	0	1	1	0	0	1	0	1	1	-1	-1	1	1	1	1	0	0	0	0	0	0	0	-1	1	0	0	1	1	1	-1	-1	0	-1	0	1	-1	1	-1	-1	1	-1	0	1	-1	-1	0	-1	1	-1	-1	0	0	0	0	0	-1	1	0	0	0	-1	-1	-1	1	0	0	-1	-1	1	0	0	-1	-1	1	0	1	0	0	1	-1	0	0	-1	1	0	-1	1	-1	-1	1	-1	1	1	-1	0	-1	0	0	1	1	1	1	-1	-1	0	-1	0	-1	1	-1	1	-1	-1	0	0	-1	-1	-1	0	-1	0	0	0	0	-1	-1	0	-1	1	-1	-1	1	-1	-1	-1	0	1	-1	-1	-1	0	1	0	0	1	-1	1	-1	-1	1	-1	-1	1	0	1	-1	1	-1	0	0	0	-1	0	1	1	-1	1	1	-1	0	0	0	0	0	-1	0	0	0	-1	-1	0	1	0	0	-1	1	-1	1	0	0	0	1	0	0	-1	-1	-1	1	-1	0	0	1	1	0	-1	0	-1	0	-1	-1	1	-1	0	-1	-1	-1	0	-1	1	-1	1	-1	-1	1	0	1	1	1	-1	0	1	1	0	1	0	-1	0	0	1	-1	0	1	0	0	1	0	0	1	0	-1	1	0	0	0	1	1	1	-1	-1	0	0	1	-1	0	0	-1	0	1	-1	0	-1	0	0	0	0	0	0	-1	0	1	0	-1	0	1	0	1	0	-1	-1	0	1	-1	-1	1	-1	0	0	0	1	-1	1	1	0	0	0	-1	0	1	-1	-1	1	1	1	1	1	-1	-1	0	0	0	0	0	1	1	0	1	0	0	-1	0	1	-1	-1	-1	1	-1	1	0	-1	0	1	-1	1	1	-1	-1	0	0	0	1	0	1	-1	0	1	1	-1	1	1	1	0	-1	1	1	1	1	-1	0	0	-1	1	1	-1	1	0	0	-1	-1	0	0	0	1	0	1	1	-1	1	0	-1	0	1	0	0	1	-1	0	0	-1	0	0	-1	-1	1	0	1	-1	-1	1	0	1	1	-1	1	0	0	-1	1	-1	1	-1	1	-1	1	-1	-1	-1	1	1	-1	0	0	0	0	0	0	0	1	-1	1	0	0	1	0	1	1	0	-1	-1	1	-1	-1	1	-1	-1	0	0	0	0	-1	0	0	0	-1	0	1	1	1	1	1	-1	1	1	1	0	-1	-1	-1	0	0	0	0	1	1	-1	-1	-1	-1	-1	1	0	1	-1	-1	1	1	1	0	0	0	1	1	1	1	1	0	0	-1	1	1	-1	1	-1	0	-1	1	1	-1	1	0	0	1	-1	1	1	1	1	1	0	-1	0	-1	-1	0	-1	1	0	1	1	1	0	1	0	-1	1	-1	1	-1	1	0	-1	1	0	0	0	0	0	1	-1	-1	0	0	1	0	1	0	0	-1	1	1	-1	1	1	1	-1	1	0	-1	0	0	1	-1	1	1	1	0	-1	-1	1	-1	1	1	1	1	1	0	-1	1	-1	0	0	-1	0	0	0	0	0	0	-1	1	0	-1	1	0	0	0	1	0	0	0	-1	0	-1	1	-1	0	-1	-1	-1	0	1	-1	-1	1	-1	1	-1	-1	1	1	1	-1	-1	-1	-1	-1	1	1	1	-1	0	1	-1	0	1	0	0	-1	-1	1	-1	-1	1	-1	1	1	-1	1	-1	1	1	-1	1	1	-1	1	0	1	1	-1	-1	-1	1	1	1	0	-1	1	-1	-1	-1	0	1	-1	-1	1	-1	-1	0	1	-1	1	1	0	0	-1	0	-1	1	-1	1	-1	0	0	0	0	-1	1	-1	-1	0	1	0	0	-1	1	-1	0	1	1	0	-1	-1	-1	1	0	0	1	-1	-1	-1	-1	-1	0	1	1	1	1	-1	0	0	-1	1	1	1	1	1	1	-1	0	0	1	-1	0	-1	0	0	1	-1	0	-1	-1	0	1	0	0	1	0	0	0	0	1	1	-1	-1	-1	-1	1	1	0	1	0	0	1	0	-1	1	0	0	1	0	1	0	0	-1	-1	0	0	0	0	0	0	1	0	0	-1	1	1	-1	1	1	1	-1	0	0	0	1	-1	-1	-1	0	-1	-1	-1	-1	0	-1	0	-1	0	0	-1	1	1	0	-1	1	0	-1	-1	1	-1	-1	-1	-1	-1	-1	-1	-1	0	1	0	0	1	-1	0	1	-1	-1	1	0	1	0	1	1	-1	-1	1	-1	0	0	1	-1	-1	0	0	0
3090	2070	2188	1	4				0	0	-1	0	0	1	-1	-1	1	-1	1	1	0	0	1	1	0	-1	0	0	0	0	0	0	1	0	1	0	0	0	1	1	0	0	0	0	0	0	0	0	1	1	-1	-1	0	0	-1	-1	-1	-1	1	0	0	1	-1	-1	1	1	-1	-1	-1	-1	1	-1	1	1	-1	1	-1	0	-1	-1	1	-1	-1	1	0	-1	-1	0	1	1	-1	-1	1	-1	1	0	1	-1	1	0	0	1	0	0	-1	0	1	0	0	0	0	-1	0	-1	1	0	-1	0	-1	0	-1	-1	-1	0	1	1	0	0	-1	1	0	-1	0	0	0	1	0	1	0	1	1	-1	1	0	-1	1	-1	-1	0	0	-1	1	-1	1	1	0	0	1	-1	-1	1	-1	-1	-1	0	0	-1	0	-1	-1	1	0	0	1	0	-1	1	1	0	1	1	0	0	-1	1	1	1	-1	1	1	-1	-1	1	1	0	1	-1	1	1	0	-1	-1	0	1	1	-1	1	-1	-1	-1	1	-1	-1	-1	-1	1	0	1	1	0	-1	-1	-1	1	1	1	1	1	-1	0	1	0	0	-1	-1	-1	0	-1	-1	1	0	-1	-1	1	-1	1	-1	1	-1	1	-1	-1	-1	1	0	1	1	-1	0	1	0	-1	1	0	1	-1	0	0	1	-1	1	1	1	0	-1	-1	-1	1	-1	1	0	1	-1	-1	-1	1	-1	1	1	1	-1	1	1	1	-1	1	-1	1	-1	1	1	-1	1	1	1	1	1	-1	1	1	-1	-1	0	1	-1	1	0	-1	1	-1	0	0	1	0	0	1	0	1	-1	-1	1	-1	-1	0	0	0	0	1	0	0	0	0	0	-1	-1	1	-1	1	0	-1	1	1	0	-1	1	1	1	-1	1	1	1	-1	1	0	0	0	0	0	1	-1	0	0	1	1	0	0	0	-1	0	1	-1	-1	1	-1	0	-1	0	-1	1	0	0	0	-1	1	1	0	-1	-1	-1	0	0	0	-1	-1	1	-1	-1	-1	1	1	0	-1	-1	-1	1	-1	-1	-1	0	0	0	-1	-1	0	0	-1	-1	1	-1	1	1	1	-1	1	1	0	0	0	0	0	0	-1	-1	1	1	0	-1	-1	0	1	-1	-1	1	-1	0	-1	0	-1	0	1	0	0	-1	1	0	0	1	1	0	0	1	-1	-1	0	1	1	0	1	1	0	0	1	-1	1	1	-1	-1	1	-1	-1	-1	0	-1	0	0	1	0	1	1	0	0	1	-1	1	1	0	1	1	-1	-1	1	1	1	0	0	0	0	0	-1	1	-1	-1	1	-1	0	-1	0	1	-1	0	0	1	1	0	0	1	1	0	1	-1	1	-1	0	0	0	0	0	1	1	0	0	-1	0	1	0	-1	-1	1	1	0	0	0	0	0	0	0	-1	0	1	-1	-1	0	1	0	0	-1	0	-1	1	1	1	0	1	-1	1	0	-1	1	-1	-1	-1	0	0	0	-1	-1	1	1	1	-1	1	1	-1	0	0	1	0	0	1	0	0	0	1	0	0	-1	0	1	0	-1	-1	0	0	-1	1	-1	1	1	0	0	0	1	-1	-1	-1	0	1	1	1	-1	0	1	-1	-1	0	-1	1	1	-1	0	0	1	0	0	1	0	-1	0	0	0	0	-1	0	0	1	-1	1	1	-1	-1	1	1	1	0	1	1	-1	1	1	-1	-1	-1	0	1	-1	0	1	-1	0	0	-1	1	0	0	1	-1	-1	0	-1	1	-1	-1	-1	-1	0	0	-1	0	1	0	0	0	0	-1	-1	0	0	1	1	1	1	0	1	0	1	0	1	0	1	-1	-1	-1	1	1	-1	0	1	-1	-1	-1	-1	-1	0	0	0	0	0	0	0	0	1	1	1	-1	0	0	0	0	1	1	-1	1	-1	-1	0	0	0	1	-1	0	0	0	0	0	1	0	1	1	-1	-1	0	-1	-1	0	0	-1	0	0	-1	1	-1	1	0	0	1	-1	0	1	1	-1	1	0	-1	0	1	1	-1	0	-1	0	1	0	1	0	0	1	1	0	-1	1	0	0	0	1	-1	0	0	1	0	1	1	-1	1	-1	-1	-1	-1	-1	0	1	0	-1	-1	1	-1	-1	-1	-1	-1	1	0	0	1	-1	1	0	0	0	1	0	0	1	0	0	0	1	1	1	-1	0	0	1	-1	1	0	-1	-1	0	-1	0	0	0	0	0	0	-1	1	0	1	0	0	-1	-1	1	1	1	-1	0	1	-1	1	0	0	0	1	-1	-1	0	0	1	0	-1	0	0	1	0	1	1	0	1	0	-1	1	-1	1	0	-1	1	1	0	1	0	0	0	-1	-1	1	-1	1	1	-1	1	-1	1	1	1	1	-1	0	1	-1	1	-1	-1	-1	-1	-1	-1	1	0	0	0	1	1	-1	-1	-1	-1	0	1	-1	0	1	-1	1	0	-1	-1	1	-1	0	-1	0	1	1	-1	1	1	1	1	0	-1	-1	1	-1	0	-1	0	0	0	1	0	-1	1	-1	-1	-1	1	1	0	1	0	-1	-1	0	-1	-1	1	-1	-1	0	-1	1	-1	1	-1	0	0	0	1	1	-1	-1	0	0	0	0	0	1	0	0	0	0	1	-1	-1	0	1	-1	-1	0	1	-1	-1	0	-1	1	0	-1	-1	0	-1	0	0	0	0	-1	-1	1	0	1	0	0	-1	-1	-1	1	1	-1	0	0	-1	1	1	0	-1	-1	0	0	1	-1	0	1	-1	0	1	-1	1	1	1	1	1	0	-1	1	1	0	0	0	0	0	0	0	0	1	0	0	1	0	0	-1	0	1	-1	1	1	0	-1	-1	0	0	0	-1	-1	-1	-1	1	1	1	-1	0	-1	0	0	1	0	1	-1	0	-1	1	-1	1	-1	0	0	-1	-1	1	-1	1	0	-1	1	-1	1	1	1	-1	1	0	1	0	1	0	0	0	0	-1	0	1	-1	-1	-1	-1	0	0	1	1	-1	-1	1	1	1	-1	-1	1	0	0	-1	1	1	-1	0	-1	-1	-1	1	-1	1	-1	0	1	1	1	-1	1	0	-1	0	1	1	1	1	-1	-1	-1	-1	1	1	0	1	0	-1	1	0	-1	0	1	0	-1	-1	0	0	1	1	1	0	-1	1	0	-1	-1	1	1	1	0	0	1	-1	-1	1	-1	-1	1	-1	-1	1	-1	-1	-1	1	0	1	0	0	0	-1	1	-1	0	0	0	1	1	1	0	0	-1	1	-1	1	-1	0	0	1	-1	-1	-1	-1	-1	-1	0	0	0	0	0	1	0	-1	-1	-1	0	0	1	0	1	0	1	1	-1	1	1	1	0	0	0	0	-1	-1	1	0	0	-1	0	-1	-1	1	0	-1	-1	0	-1	0	1	1	1	0	0	0	0	0	0	1	1	1	1	-1	0	0	0	0	-1	-1	0	0	1	1	-1	0	0	-1	1	0	1	-1	-1	1	1	-1	-1	-1	-1	1	-1	1	1	-1	-1	-1	-1	-1	1	1	1	1	-1	1	-1	1	-1	0	0	0	0	0	-1	1	1	-1	1	0	0	0	1	1	1	0	0	-1	1	1	0	0	-1	-1	1	0	-1	0	0	0	0	-1	-1	0	1	1	1	-1	1	-1	-1	1	-1	-1	1	1	1	-1	-1	0	0	-1	0	1	0	0	1	0	-1	1	0	1	-1	-1	0	-1	0	0	1	0	1	-1	-1	-1	-1	-1	-1	1	-1	1	0	0	0	1	0	1	1	0	1	1	-1	-1	1	-1	-1	1	-1	-1	1	0	-1	-1	1	1	-1	-1	-1	-1	1	1	0	-1	-1	-1	1	-1	1	0	1	1	0	1	-1	0	0	0	-1	0	-1	0	0	-1	0	0	0	-1	1	1	1	-1	1	-1	-1	-1	1	-1	1	0	0	0	0	1	-1	1	-1	1	0	-1	-1	-1	1	-1	1	1	0	0	0	0	1	0	1	0	1	0	-1	0	0	1	0	-1	-1	1	1	-1	0	0	-1	0	-1	-1	0	0	-1	-1	0	0	0	-1	0	-1	0	0	-1	1	-1	-1	1	1	-1	1	1	1	0	1	-1	0	-1	0	-1	0	0	1	-1	0	-1	-1	-1	0	0	1	1	-1	1	-1	1	1	1	-1	1	0	1	-1	1	0	-1	-1	-1	1	0	0	0	-1	-1	-1	1	0	0	0	-1	-1	0	0	-1	1	-1	-1	1	1	-1	-1	0	-1	-1	1	0	0	-1	0	0	0	-1	-1	-1	1	1	1	-1	1	-1	1	0	-1	0	-1	0	-1	-1	-1	-1	-1	-1	1	1	-1	-1	0	1	-1	0	1	1	1	1	-1	1	1	1	-1	0	1	-1	-1	-1	1	1	1	1	1	0	-1	1	0	0	0	1	1	1	1	1	-1	-1	-1	1	0	1	-1	1	0	0	1	1	0	0	0	1	0	0	0	0	0	1	1	1	0	0	0	0	-1	1	1	-1	1	0	0	0	-1	1	1	-1	-1	0	-1	-1	1	0	-1	0	-1	1	-1	0	1	0	0	1	1	0	-1	0	0	1	-1	-1	-1	0	1	-1	-1	1	-1	1	1	-1	-1	1	-1	1	1	1	-1	-1	1	0	0	0	0	1	0	-1	0	0	-1	-1	-1	1	-1	1	0	0	1	0	0	0	-1	1	0	1	-1	-1	1	-1	0	0	-1	-1	1	0	0	1	0	0	1	-1	0	-1	-1	-1	0	0	0	-1	0	-1	-1	0	1	0	0	0	-1	-1	1	-1	1	-1	0	-1	-1	1	-1	1	1	0	-1	-1	-1	0	0	0	-1	0	1	-1	1	-1	1	-1	1	1	0	0	1	0	0	0	0	1	-1	-1	-1	1	-1	1	-1	0	-1	-1	-1	0	-1	-1	-1	0	-1	1	1	0	-1	0	-1	1	1	1	-1	1	-1	1	1	-1	0	0	-1	-1	1	-1	1	1	-1	-1	0	0	0	-1	-1	0	0	1	0	0	0	1	1	-1	0	1	1	1	0	1	1	0	-1	1	-1	1	1	-1	1	1	1	1	0	1	0	-1	1	-1	0	0	1	1	1	1	1	0	-1	0	0	0	0	0	0	1	0	0	-1	1	-1	-1	-1	-1	0	1	0	1	0	0	0	0	0	0	1	-1	-1	0	-1	0	1	1	1	-1	0	0	0	0	0	-1	1	-1	1	1	-1	-1	-1	-1	-1	-1	-1	1	1	1	0	1	1	1	1	-1	1	1	1	-1	-1	1	0	0	0	-1	0	1	1	-1	-1	-1	-1	-1	-1	-1	-1	1	1	1	0	1	0	0	0	1	-1	-1	1	1	0	1	-1	0	0	1	-1	-1	-1	-1	-1	-1	-1	1	0	0	0	0	1	0	0	1	0	-1	-1	0	1	1	1	-1	0	-1	-1	-1	-1	1	-1	0	-1	1	0	-1	0	1	0	1	-1	0	-1	0	-1	-1	0	0	-1	0	0	0	-1	1	-1	-1	-1	0	0	-1	-1	0	1	1	1	0	0	-1	-1	1	0	-1	1	0	-1	0	1	-1	1	-1	1	1	-1	-1	0	-1	0	-1	0	0	-1	1	-1	-1	-1	-1	0	-1	1	1	0	0	-1	0	1	1	-1	1	0	0	-1	1	1	-1	0	0	-1	-1	-1	-1	-1	0	1	-1	0	1	0	1	-1	-1	-1	0	0	1	1	-1	1	0	-1	1	0	1	1	1	-1	0	0	0	-1	0	0	0	-1	-1	0	1	0	1	0	1	1	1	-1	1	0	1	-1	1	0	0	-1	0	1	0	0	0	-1	-1	-1	1	-1	-1	1	0	0	0	0	0	0	0	1	0	0	0	0	1	-1	-1	0	1	0	-1	-1	-1	0	0	-1	0	0	-1	1	-1	-1	-1	1	1	1	0	0	0	0	1	-1	1	-1	-1	1	1	-1	0	0	-1	0	-1	1	1	0	0	0	-1	-1	-1	1	1	0	0	0	0	-1	1	1	0	-1	1	-1	0	-1	0	0	0	0	-1	1	-1	-1	0	0	0	1	1	0	0	-1	-1	0	-1	0	1	0	0	1	0	1	1	1	-1	0	0	-1	-1	1	-1	-1	1	1	-1	-1	0	-1	0	1	-1	1	-1	0	1	1	0	1	-1	-1	1	1	1	-1	0	-1	1	-1	-1	-1	-1	-1	-1	-1	1	0	-1	0	1	1	-1	1	1	-1	0	1	-1	-1	1	0	0	-1	1	-1	-1	-1	1	1	-1	-1	-1	-1	-1	-1	0	0	1	1	1	1	-1	-1	1	1	1	0	1	0	0	0	-1	-1	1	0	0	1	1	-1	0	1	1	-1	-1	-1	-1	1	1	1	1	-1	-1	0	-1	1	0	0	1	-1	0	1	0	1	-1	1	-1	1	-1	1	-1	0	1	0	0	0	1	-1	0	1	1	-1	-1	0	1	-1	1	1	0	1	1	1	1	-1	-1	1	-1	1	-1	1	0	0	0	0	1	0	1	1	1	1	0	-1	1	1	1	-1	1	-1	-1	0	0	-1	0	0	0	1	1	-1	-1	-1	1	0	-1	0	-1	1	-1	1	1	0	1	-1	-1	1	1	1	-1	-1	1	-1	0	0	0	-1	0	0	-1	-1	-1	1	1	1	1	0	0	1	1	1	1	1	-1	0	-1	-1	-1	0	1	-1	1	-1	-1	1	0	0	0	-1	-1	-1	-1	-1	1	1	1	-1	-1	0	-1	1	0	1	1	0	-1	-1	0	0	0	0	-1	0	1	-1	1	1	1	-1	-1	1	-1	-1	1	1	0	1	1	0	0	1	1	1	0	0	-1	0	0	-1	0	1	-1	0	0	0	0	1	0	-1	0	0	0	1	-1	-1	-1	1	1	-1	1	1	-1	-1	1	1	-1	-1	1	-1	1	1	-1	-1	1	-1	-1	1	0	0	0	1	-1	0	0	0	1	1	-1	1	1	1	0	-1	1	-1	1	1	0	-1	1	0	-1	1	1	-1	1	1	1	0	-1	1	1	1	-1	0	0	0	1	0	0	1	-1	0	1	-1	-1	-1	0	-1	0	-1	1	0	-1	0	0	0	-1	0	0	0	0	1	-1	0	0	-1	-1	1	-1	-1	-1	1	1	0	-1	0	1	-1	-1	-1	1	1	0	-1	0	0	-1	1	-1	1	1	0	-1	0	0	-1	0	0	-1	0	0	0	0	1	1	-1	0	-1	1	0	1	1	1	-1	-1	1	-1	-1	0	0	1	-1	1	1	0	-1	0	1	0	-1	-1	1	-1	0	0	0	1	-1	1	1	-1	-1	1	-1	0	0	-1	0	1	-1	-1	0	1	0	1	1	-1	0	0	1	1	-1	1	0	-1	1	1	0	0	1	1	0	-1	0	1	1	-1	0	-1	-1	-1	1	-1	-1	-1	-1	-1	-1	-1	-1	1	0	-1	-1	1	0	0	1	-1	1	-1	1	1	-1	-1	-1	-1	0	1	1	1	1	-1	0	-1	-1	1	1	0	0	-1	0	1	-1	0	1	1	-1	1	1	1	0	-1	1	-1	1	-1	-1	-1	0	0	-1	-1	0	1	1	1	0	-1	1	-1	1	0	-1	-1	1	0	0	1	0	-1	0	1	0	-1	1	-1	1	1	-1	0	-1	1	0	-1	1	0	-1	-1	-1	1	-1	1	-1	-1	-1	1	-1	-1	0	0	-1	-1	-1	0	1	0	1	-1	-1	-1	1	0	1	0	1	-1	1	1	1	1	1	0	0	0	-1	-1	0	0	0	1	1	-1	0	0	0	0	0	0	0	0	-1	1	-1	1	-1	0	0	0	0	0	0	0	0	0	-1	1	-1	1	-1	1	-1	-1	0	1	-1	-1	0	0	0	0	0	-1	0	0	0	-1	-1	1	-1	-1	-1	-1	-1	0	-1	0	0	0	1	-1	1	0	0	1	0	-1	0	0	0	0	1	-1	-1	-1	1	1	0	0	0	-1	-1	1	1	-1	1	1	1	1	-1	-1	-1	1	0	0	0	1	0	0	1	0	0	0	0	-1	1	-1	1	1	1	0	0	1	0	0	0	0	-1	0	1	0	-1	-1	-1	-1	-1	-1	0	0	0	0	0	0	0	0	0	0	-1	1	1	-1	0	0	1	0	0	1	1	0	-1	0	0	0	1	-1	-1	1	0	0	1	0	-1	0	1	0	-1	0	-1	0	0	1	-1	0	0	0	-1	1	0	1	-1	0	-1	-1	-1	0	-1	0	0	1	1	-1	-1	1	1	-1	-1	-1	-1	-1	1	1	-1	-1	0	-1	1	0	0	0	1	1	1	-1	1	-1	1	0	1	0	-1	-1	0	1	1	1	1	0	1	0	1	-1	0	-1	0	-1	0	1	0	1	0	1	1	0	1	0	1	-1	-1	0	-1	0	0	1	0	-1	0	0	0	0	-1	1	1	0	-1	0	-1	0	-1	1	-1	1	1	1	1	1	0	1	-1	0	0	1	-1	1	-1	1	1	1	1	1	1	-1	-1	1	0	-1	1	1	0	0	0	-1	1	1	-1	0	-1	1	1	0	0	0	1	0	-1	0	0	-1	0	0	0	0	-1	-1	0	0	-1	0	0	1	-1	0	1	1	1	0	1	1	0	0	0	0	1	-1	0	1	-1	-1	-1	0	0	1	0	-1	-1	-1	-1	-1	-1	0	-1	1	-1	-1	1	-1	-1	-1	-1	1	1	0	-1	-1	-1	-1	0	0	-1	-1	1	-1	0	1	-1	-1	-1	1	1	0	0	1	1	-1	-1	1	-1	-1	1	-1	-1	-1	1	1	-1	1	-1	1	0	-1	-1	1	1	-1	-1	1	1	1	1	-1	-1	1	-1	1	-1	1	-1	1	-1	1	-1	1	1	1	-1	1	1	-1	0	0	0	-1	1	-1	-1	0	1	1	1	0	-1	-1	1	1	-1	0	1	1	1	0	0	1	-1	0	1	-1	1	0	0	0	1	0	1	0	0	0	0	-1	-1	1	-1	-1	0	0	0	0	-1	1	0	-1	-1	-1	1	-1	-1	1	1	-1	1	1	-1	0	-1	-1	0	0	-1	-1	0	0	1	0	1	-1	0	0	1	1	0	1	1	0	0	1	0	-1	1	-1	1	1	-1	0	-1	-1	-1	0	1	0	1	1	-1	-1	-1	1	1	-1	0	0	-1	1	-1	0	-1	1	1	-1	1	1	0	1	1	-1	0	0	0	0	-1	0	-1	-1	0	-1	0	0	1	1	1	-1	-1	1	1	1	1	0	0	0	1	0	-1	-1	-1	-1	0	1	1	1	1	-1	0	1	-1	-1	1	-1	-1	1	-1	0	-1	1	-1	-1	1	-1	-1	0	1	-1	-1	1	0	1	0	-1	0	0	0	0	1	-1	0	0	0	1	-1	1	1	0	1	0	-1	0	-1	-1	-1	-1	1	1	0	-1	0	1	-1	1	1	0	-1	-1	1	1	1	-1	-1	0	0	0	1	0	-1	1	0	-1	-1	-1	-1	-1	-1	-1	1	-1	0	-1	0	1	1	-1	1	1	0	0	0	-1	-1	0	0	0	1	1	-1	0	-1	-1	1	1	0	-1	-1	1	1	0	-1	-1	-1	0	0	-1	1	-1	-1	1	0	0	1	-1	1	-1	-1	-1	0	0	-1	0	0	0	1	0	0	0	1	-1	-1	0	0	0	0	0	-1	-1	1	-1	-1	1	-1	1	-1	0	0	-1	1	-1	1	0	-1	-1	-1	0	1	1	0	1	0	-1	1	1	1	0	1	0	1	0	0	0	-1	0	1	0	0	-1	1	-1	1	-1	0	-1	0	1	1	-1	1	-1	-1	1	1	-1	1	0	-1	0	0	0	0	-1	1	1	1	-1	0	0	0	0	-1	-1	-1	0	-1	1	-1	0	0	0	0	1	1	1	1	-1	0	1	-1	-1	-1	-1	1	0	0	-1	0	0	0	0	-1	-1	1	1	0	1	-1	0	1	1	0	1	-1	1	0	0	1	-1	0	1	-1	1	0	-1	-1	0	-1	-1	1	1	0	1	-1	1	0	0	-1	-1	1	-1	0	-1	-1	0	1	1	-1	-1	1	-1	0	-1	-1	-1	-1	-1	-1	0	-1	1	0	1	0	0	0	1	-1	1	-1	-1	-1	0	0	1	1	-1	-1	0	0	-1	0	0	1	1	0	1	-1	-1	1	1	-1	-1	-1	-1	1	1	-1	0	0	0	1	0	1	-1	-1	0	-1	-1	-1	-1	1	-1	1	-1	1	-1	1	-1	1	-1	-1	-1	-1	-1	1	1	1	1	0	0	0	0	0	-1	0	1	1	-1	1	1	-1	1	-1	-1	1	1	1	-1	1	-1	-1	1	-1	-1	1	0	-1	-1	-1	1	-1	-1	-1	0	1	1	1	0	0	1	1	0	0	0	0	0	0	0	-1	0	-1	0	0	0	-1	0	0	0	-1	1	0	0	0	0	-1	0	0	0	1	1	1	1	1	-1	1	1	0	-1	-1	0	0	-1	-1	0	1	0	1	1	-1	1	-1	0	1	1	1	-1	0	0	-1	-1	1	1	-1	-1	1	0	1	1	1	-1	1	0	1	-1	-1	-1	0	0	-1	-1	0	-1	1	-1	0	1	1	-1	1	0	-1	-1	-1	-1	1	1	0	-1	1	1	1	0	-1	1	-1	1	1	1	1	1	1	-1	0	1	1	0	1	1	1	0	0	1	0	-1	-1	1	1	1	0	1	0	0	0	0	1	1	-1	-1	1	0	1	1	-1	0	-1	1	1	-1	1	0	1	0	1	-1	1	-1	0	0	0	1	1	-1	0	0	-1	0	-1	1	-1	1	-1	1	0	0	1	1	0	1	1	1	0	-1	0	-1	0	1	0	1	-1	0	0	-1	0	1	0	0	0	-1	-1	1	-1	-1	1	-1	1	-1	0	-1	1	-1	0	0	0	0	1	0	0	0	1	1	1	0	0	0	1	0	-1	-1	-1	0	0	0	1	1	-1	1	-1	0	1	0	0	0	1	-1	1	0	0	0	0	1	-1	-1	0	-1	0	0	-1	-1	0	1	0	-1	-1	0	-1	0	-1	1	1	0	1	-1	1	1	0	0	0	0	0	1	-1	1	0	1	1	-1	-1	-1	-1	1	0	-1	1	1	0	0	1	-1	-1	0	0	-1	-1	0	0	0	-1	0	1	1	-1	1	0	0	0	0	1	1	0	0	-1	1	1	-1	-1	-1	-1	0	1	-1	0	1	-1	1	0	0	1	0	-1	1	1	1	1	-1	1	1	1	-1	1	1	-1	1	-1	1	-1	-1	-1	1	1	1	-1	-1	-1	1	1	-1	1	-1	1	1	1	1	1	1	0	-1	-1	1	1	1	-1	-1	-1	-1	1	-1	0	-1	-1	1	1	1	-1	-1	1	-1	-1	1	-1	-1	0	-1	-1	-1	0	0	0	-1	-1	1	1	-1	-1	1	0	-1	-1	0	1	0	-1	0	-1	1	-1	1	1	0	-1	-1	0	-1	-1	-1	0	1	-1	0	-1	1	1	1	1	0	-1	1	-1	1	1	-1	1	1	-1	1	-1	-1	1	0	-1	1	1	-1	1	-1	0	-1	0	-1	1	-1	-1	-1	1	1	1	-1	-1	0	1	0	-1	1	0	1	1	1	1	-1	0	1	0	-1	1	0	-1	-1	1	1	0	0	0	-1	-1	1	1	1	-1	1	-1	0	0	-1	1	1	1	1	1	1	-1	1	1	0	1	0	0	-1	0	0	0	0	0	0	1	1	0	1	0	0	-1	-1	1	0	0	0	0	0	1	1	-1	0	-1	0	-1	-1	0	1	1	0	-1	0	1	-1	-1	1	1	0	0	1	0	0	0	0	0	0	0	-1	1	-1	1	-1	0	1	1	0	-1	1	1	1	-1	1	1	-1	-1	0	0	0	-1	1	0	1	0	1	0	-1	-1	0	0	1	0	1	0	0	0	0	-1	1	1	-1	-1	0	0	0	0	0	0	0	0	-1	1	-1	1	1	1	1	1	1	0	0	-1	0	0	0	0	-1	0	1	1	-1	-1	-1	0	-1	-1	-1	1	-1	1	1	0	-1	0	-1	1	0	1	1	1	0	-1	0	-1	-1	-1	1	1	-1	1	1	0	1	1	-1	0	1	1	1	-1	1	0	1	-1	1	-1	0	0	0	0	0	0	1	0	0	0	0	0	-1	1	-1	1	0	0	-1	0	1	1	-1	0	0	0	1	0	0	0	0	0	0	0	0	0	0	0	0	0	0	0	1	0	0	-1	1	1	0	-1	0	0	1	0	-1	-1	1	-1	1	-1	1	-1	0	-1	0	1	1	1	-1	1	1	1	-1	-1	1	0	0	-1	1	-1	1	-1	-1	-1	1	1	0	0	-1	0	-1	0	1	0	0	1	-1	-1	-1	1	0	-1	0	0	-1	1	1	1	1	1	-1	1	1	0	1	1	1	1	-1	-1	0	1	1	0	0	0	1	0	0	0	1	0	1	1	0	0	0	-1	0	-1	-1	0	1	0	1	0	0	1	0	0	0	0	1	-1	-1	1	0	1	1	0	-1	1	0	0	-1	1	1	1	0	0	1	-1	0	0	0	0	-1	-1	1	0	-1	1	0	0	1	-1	0	1	0	0	0	0	0	1	1	0	-1	1	0	1	1	0	1	0	-1	1	1	-1	-1	-1	1	-1	0	0	0	0	-1	0	0	-1	1	0	0	1	-1	0	0	0	0	1	1	-1	0	0	1	1	-1	-1	1	-1	-1	0	1	0	-1	1	-1	-1	-1	1	1	0	0	0	-1	0	-1	0	0	1	0	1	0	0	1	0	-1	1	1	0	-1	0	0	1	0	1	-1	-1	1	1	0	1	1	1	0	0	0	0	1	-1	-1	0	-1	-1	0	1	0	0	0	0	0	1	0	0	0	0	0	1	0	0	0	0	0	0	-1	-1	1	-1	1	0	0	0	1	0	1	0	1	1	0	-1	-1	0	1	-1	1	0	-1	1	0	0	-1	-1	1	1	-1	1	-1	1	-1	-1	0	0	0	0	0	-1	-1	1	0	-1	1	-1	1	-1	-1	-1	-1	0	0	0	1	0	0	1	0	0	1	-1	0	-1	0	0	0	0	0	-1	-1	-1	-1	0	0	1	1	-1	0	1	0	0	0	0	1	0	-1	1	-1	-1	0	0	0	-1	1	1	0	1	-1	1	1	1	0	-1	-1	0	1	1	0	-1	1	1	1	1	0	0	0	0	0	0	0	1	0	-1	-1	-1	-1	-1	0	1	0	0	-1	-1	-1	0	-1	1	-1	1	1	-1	-1	-1	-1	1	1	-1	-1	1	-1	-1	-1	1	-1	-1	0	0	-1	0	-1	-1	1	-1	-1	1	1	-1	0	1	1	0	0	0	0	0	-1	-1	1	1	0	0	0	0	-1	0	0	0	0	0	-1	0	0	0	0	-1	-1	-1	1	1	0	-1	-1	-1	1	-1	-1	-1	0	0	-1	-1	-1	-1	-1	0	-1	0	-1	0	1	1	1	-1	0	0	-1	1	-1	-1	-1	1	-1	-1	-1	0	1	-1	-1	1	1	0	-1	1	1	-1	1	0	0	1	1	0	0	1	0	0	-1	0	0	0	0	0	1	0	1	-1	-1	1	1	1	1	0	1	1	1	0	1	0	-1	0	1	-1	-1	1	1	1	-1	0	-1	1	-1	1	0	1	0	1	0	-1	1	1	1	1	1	1	-1	0	-1	1	1	-1	-1	1	1	1	-1	1	1	-1	1	0	1	-1	0	0	0	0	0	1	0	1	0	-1	1	1	-1	0	-1	-1	0	0	-1	1	-1	-1	1	-1	0	-1	-1	1	1	1	0	0	0	0	0	0	-1	0	1	-1	0	0	1	1	-1	1	0	1	1	-1	-1	-1	-1	1	0	-1	1	-1	1	1	0	1	-1	0	0	-1	-1	-1	0	1	1	-1	1	0	0	-1	0	-1	1	1	0	-1	0	0	-1	-1	1	1	-1	0	1	1	1	1	1	0	-1	0	1	0	1	-1	0	1	-1	0	1	0	1	-1	0	-1	0	-1	-1	0	-1	-1	0	1	-1	1	1	0	0	1	0	0	-1	-1	1	-1	0	1	-1	1	1	1	1	1	1	-1	-1	-1	1	1	1	1	-1	1	-1	0	1	0	0	1	1	0	1	0	0	-1	0	-1	0	0	0	1	1	-1	1	-1	-1	0	1	0	1	-1	-1	-1	-1	0	-1	1	-1	0	-1	1	1	1	-1	-1	1	1	1	1	-1	1	1	-1	-1	-1	-1	-1	0	-1	0	1	-1	1	1	0	0	-1	1	1	1	-1	-1	1	1	1	1	-1	-1	-1	0	0	-1	0	1	-1	-1	1	-1	0	0	1	1	-1	0	0	0	-1	0	1	1	-1	1	-1	-1	-1	-1	0	-1	1	1	-1	0	0	1	0	1	-1	0	1	1	0	-1	0	0	0	0	0	0	-1	0	1	0	-1	0	0	1	1	1	1	0	1	-1	1	-1	0	-1	-1	-1	-1	-1	1	0	0	-1	-1	-1	1	0	-1	-1	0	1	1	-1	-1	0	1	-1	1	-1	1	1	-1	0	1	0	1	0	1	1	0	-1	-1	1	-1	1	1	-1	0	-1	-1	0	1	1	0	0	0	0	-1	1	-1	1	-1	1	1	1	-1	1	0	0	-1	-1	0	0	-1	1	-1	1	1	-1	-1	1	1	0	1	0	0	1	1	-1	-1	0	0	1	1	1	1	1	-1	-1	-1	1	0	-1	-1	1	-1	-1	-1	-1	0	-1	-1	-1	1	-1	-1	1	1	0	0	0	1	0	0	-1	1	-1	1	1	0	-1	0	1	-1	-1	1	0	1	-1	-1	1	0	-1	0	1	0	1	0	-1	1	-1	-1	-1	-1	1	1	-1	1	1	-1	0	-1	1	0	0	-1	0	1	1	-1	1	-1	1	1	-1	-1	-1	0	-1	0	0	0	0	0	0	-1	0	0	-1	-1	1	0	0	1	1	-1	-1	-1	0	-1	1	1	1	0	1	-1	0	0	0	-1	0	-1	-1	0	1	0	-1	1	-1	-1	0	1	-1	1	-1	1	1	1	-1	-1	0	1	1	-1	-1	1	0	-1	-1	-1	0	-1	-1	1	-1	-1	1	1	1	0	1	-1	1	0	-1	0	1	1	-1	1	1	0	-1	1	1	1	-1	1	0	1	-1	0	-1	1	1	-1	0	0	0	1	1	0	-1	1	0	-1	1	1	0	-1	-1	-1	-1	1	-1	1	1	-1	1	0	0	0	0	1	1	0	0	1	0	1	0	1	-1	1	1	1	1	1	-1	0	0	0	0	1	0	0	0	0	0	0	-1	1	-1	1	-1	-1	1	-1	0	-1	0	1	-1	1	1	0	0	-1	-1	-1	1	-1	-1	1	1	-1	1	1	0	1	-1	-1	1	-1	-1	-1	1	-1	-1	-1	-1	-1	-1	-1	-1	0	1	1	1	-1	1	-1	-1	-1	0	-1	0	1	1	-1	0	1	-1	0	1	-1	0	0	1	1	0	1	-1	-1	1	-1	-1	1	0	1	-1	0	1	-1	1	1	0	0	-1	0	1	1	-1	1	1	0	0	1	-1	0	-1	0	0	0	-1	0	0	1	-1	-1	0	0	-1	-1	1	-1	-1	1	-1	0	1	1	-1	-1	-1	-1	1	0	-1	0	0	1	0	-1	0	0	0	1	0	0	1	0	1	-1	-1	1	0	-1	-1	0	0	1	0	0	1	0	0	0	1	0	0	0	-1	0	0	0	0	1	-1	1	-1	-1	1	-1	1	1	0	0	1	1	0	-1	-1	0	0	0	-1	-1	-1	1	0	1	0	0	0	1	1	-1	-1	-1	0	1	-1	1	-1	-1	-1	1	-1	-1	1	-1	-1	1	-1	1	-1	-1	1	1	1	1	-1	0	1	1	1	1	0	-1	-1	-1	0	0	0	1	1	1	1	1	0	0	0	-1	1	1	-1	-1	1	-1	-1	1	1	-1	1	0	1	1	1	1	0	1	-1	1	0	1	-1	1	-1	1	-1	-1	0	-1	1	-1	-1	-1	0	0	-1	1	1	0	0	0	1	0	0	0	1	-1	-1	0	0	0	-1	1	1	0	1	0	0	1	-1	-1	1	-1	0	0	1	-1	-1	1	1	0	-1	1	1	-1	0	0	0	0	1	-1	1	1	1	1	0	0	-1	1	0	1	0	0	0	-1	1	1	0	0	0	1	0	1	0	-1	0	1	1	1	1	0	1	0	1	1	0	-1	0	0	-1	-1	1	1	-1	0	-1	0	0	1	-1	1	1	1	1	0	0	0	0	-1	0	0	1	1	-1	1	0	-1	-1	1	1	1	1	1	0	-1	0	0	0	1	-1	0	1	1	1	-1	-1	1	-1	1	-1	1	0	0	-1	1	1	1	1	-1	0	0	0	-1	1	-1	0	-1	0	0	0	0	-1	-1	0	-1	-1	1	-1	-1	0	-1	-1	-1	1	0	0	0	-1	0	-1	0	-1	1	-1	1	0	1	-1	1	1	0	-1	1	0	-1	0	1	0	-1	1	-1	-1	-1	1	1	-1	1	-1	-1	0	-1	0	1	-1	0	1	0	0	-1	0	0	1	-1	0	0	-1	-1	0	-1	0	1	-1	1	-1	1	1	0	0	0	1	0	1	0	-1	0	-1	1	0	0	1	0	-1	-1	-1	-1	0	0	0	0	0	0	0	1	0	-1	0	1	0	1	1	-1	1	0	0	0	0	0	0	1	0	0	0	0	0	-1	-1	1	-1	1	-1	-1	1	1	1	-1	0	0	0	0	0	0	-1	0	1	-1	0	-1	1	0	0	1	-1	-1	-1	0	0	1	1	-1	1	-1	1	1	-1	-1	-1	-1	-1	-1	-1	-1	-1	1	1	0	0	1	-1	-1	1	-1	-1	-1	-1	1	1	-1	1	0	-1	-1	1	0	-1	-1	0	-1	1	0	-1	1	1	0	1	0	1	-1	-1	0	0	1	1	0	0	-1	-1	-1	1	1	1	-1	1	-1	-1	0	-1	0	0	0	0	1	-1	0	0	1	0	1	0	-1	-1	1	-1	-1	0	1	0	0	0	1	0	0	0	1	1	-1	1	0	-1	0	0	0	-1	-1	1	-1	0	1	0	1	-1	1	1	0	1	0	-1	1	-1	0	-1	-1	-1	0	0	-1	1	-1	1	-1	1	0	-1	0	0	1	1	0	1	-1	0	0	0	1	-1	0	0	1	1	1	-1	0	-1	1	-1	1	-1	-1	-1	-1	-1	-1	-1	1	1	-1	-1	1	1	-1	-1	1	-1	-1	-1	0	-1	1	-1	1	1	-1	0	-1	-1	1	0	1	-1	-1	1	0	1	1	1	1	1	0	-1	0	-1	1	1	-1	1	1	-1	1	-1	1	0	-1	1	-1	1	-1	0	0	-1	1	-1	-1	-1	0	1	-1	0	1	0	1	-1	0	0	-1	0	1	0	1	0	1	1	1	0	1	1	-1	0	-1	-1	-1	0	1	1	1	1	1	0	-1	-1	-1	0	-1	0	0	1	1	1	1	1	-1	-1	-1	-1	-1	1	1	-1	1	-1	0	0	0	0	0	-1	-1	-1	1	-1	0	0	0	0	1	-1	0	0	-1	-1	0	-1	-1	-1	0	-1	0	-1	-1	-1	1	-1	1	0	0	0	0	0	0	0	0	0	0	0	-1	0	0	-1	1	0	0	-1	0	1	0	-1	-1	0	-1	0	0	0	0	-1	0	-1	0	-1	1	0	0	1	0	1	1	1	-1	0	0	0	-1	0	0	0	0	-1	-1	-1	-1	0	-1	1	1	1	0	1	-1	-1	0	1	0	0	0	-1	1	-1	1	-1	0	0	-1	1	-1	-1	-1	-1	0	0	0	1	0	0	0	0	1	1	0	0	1	0	-1	0	0	1	-1	1	-1	0	0	0	0	0	-1	-1	-1	1	1	-1	1	1	0	0	-1	-1	-1	0	-1	0	0	1	1	-1	-1	-1	-1	0	-1	0	0	1	-1	1	0	1	1	-1	-1	1	-1	-1	-1	0	1	1	0	0	0	0	0	0	0	1	-1	0	-1	0	0	-1	1	1	0	-1	0	-1	0	0	1	-1	0	1	-1	1	0	0	1	0	-1	1	0	0	1	1	-1	1	-1	-1	1	1	0	1	-1	0	0	-1	1	-1	1	1	1	-1	1	1	1	-1	0	0	1	1	1	-1	1	1	1	1	-1	-1	1	0	-1	1	1	-1	1	1	-1	0	1	1	0	1	-1	-1	0	1	0	0	0	0	0	1	1	0	0	0	0	0	1	-1	-1	1	-1	0	-1	-1	0	0	-1	1	-1	-1	-1	0	-1	-1	-1	0	1	-1	1	1	-1	-1	1	0	-1	1	1	-1	0	0	0	0	1	-1	0	0	-1	0	0	0	-1	0	0	1	0	0	-1	-1	0	-1	-1	1	-1	0	0	1	-1	1	1	-1	-1	1	-1	-1	0	0	-1	0	1	0	1	1	1	1	-1	-1	-1	-1	0	-1	0	0	0	0	0	-1	-1	1	1	1	1	-1	1	1	1	-1	0	0	0	0	0	0	0	1	-1	0	1	0	0	1	0	1	-1	0	1	-1	1	1	-1	-1	0	-1	0	0	0	0	0	0	1	-1	0	0	1	0	-1	1	0	1	-1	-1	1	-1	1	1	0	-1	-1	0	-1	-1	1	1	0	1	1	-1	0	1	-1	0	0	0	0	0	-1	-1	-1	-1	0	0	0	0	-1	1	-1	0	0	1	-1	0	1	1	0	0	0	-1	-1	0	-1	0	-1	0	1	0	0	1	-1	-1	1	0	0	0	1	1	0	0	0	0	0	-1	0	-1	0	-1	0	-1	-1	0	-1	1	-1	-1	-1	-1	1	-1	1	1	-1	0	1	1	-1	1	1	1	-1	-1	0	-1	0	-1	1	1	1	-1	-1	1	0	0	-1	1	1	-1	1	0	0	0	0	0	1	1	-1	1	-1	1	1	1	1	1	0	1	0	0	0	-1	0	0	-1	-1	1	-1	0	0	0	0	0	1	1	-1	-1	-1	1	0	1	-1	0	0	-1	-1	1	0	-1	1	-1	1	0	-1	1	-1	1	1	-1	1	-1	-1	0	0	-1	-1	-1	1	-1	-1	-1	0	0	0	0	0	1	-1	0	-1	1	0	1	0	0	0	1	0	0	0	0	0	0	0	0	-1	1	0	0	0	0	-1	-1	0	0	1	1	-1	0	-1	-1	-1	1	-1	0	1	-1	0	1	-1	-1	-1	0	0	0	0	-1	0	0	0	1	0	0	0	0	-1	0	0	0	0	0	-1	1	-1	-1	1	1	1	0	1	0	1	-1	1	-1	0	-1	-1	1	-1	0	-1	-1	1	-1	0	-1	1	1	1	-1	-1	1	1	1	-1	1	-1	0	-1	0	-1	-1	-1	1	1	-1	1	0	1	-1	1	1	-1	0	0	-1	0	0	0	1	1	-1	1	1	0	1	-1	1	1	1	1	0	-1	-1	-1	-1	0	0	0	-1	1	-1	-1	1	1	1	0	0	0	0	1	0	-1	0	0	0	-1	-1	0	0	0	1	0	1	-1	0	0	0	0	0	-1	1	0	0	1	-1	-1	0	0	0	-1	0	0	0	0	-1	-1	0	1	-1	-1	0	0	1	0	-1	1	-1	1	0	0	-1	-1	0	1	-1	-1	0	-1	0	-1	1	1	0	-1	-1	-1	0	1	-1	-1	0	-1	-1	0	0	1	1	-1	0	1	-1	1	0	0	1	1	0	0	-1	0	0	-1	0	0	0	0	1	-1	1	-1	-1	0	0	0	0	0	-1	0	0	1	-1	-1	0	1	1	0	1	0	1	-1	1	0	1	0	1	1	0	1	-1	-1	0	-1	1	-1	-1	1	-1	0	1	1	1	-1	1	0	1	1	0	0	0	-1	0	1	1	-1	1	0	0	0	0	-1	0	0	0	1	0	0	-1	0	1	-1	1	0	0	0	0	0	0	0	0	-1	-1	1	0	0	1	-1	0	0	1	-1	-1	0	0	1	1	1	0	0	-1	1	1	-1	0	0	-1	1	0	0	0	-1	-1	0	0	-1	0	1	-1	-1	1	-1	0	1	1	-1	1	-1	1	0	0	0	-1	-1	-1	0	1	1	0	1	0	1	-1	-1	-1	-1	-1	1	0	0	0	1	-1	1	-1	0	0	-1	0	1	0	0	-1	-1	-1	1	-1	0	-1	-1	1	-1	1	1	0	-1	1	-1	1	0	-1	-1	-1	1	1	0	0	0	0	0	1	1	1	1	1	1	-1	1	1	1	0	1	-1	-1	0	1	1	-1	1	1	1	1	-1	-1	0	1	0	-1	-1	1	1	-1	1	1	0	-1	1	0	1	0	1	0	0	1	-1	1	0	-1	0	-1	-1	-1	1	1	-1	-1	0	1	-1	0	-1	0	1	0	1	-1	-1	-1	0	0	0	0	0	0	0	0	0	0	1	-1	-1	-1	-1	1	-1	0	1	0	0	0	0	-1	-1	1	1	1	-1	-1	0	1	-1	0	1	0	1	1	1	1	1	0	-1	0	0	0	0	-1	1	1	1	-1	1	-1	-1	-1	-1	0	0	1	1	-1	1	0	0	0	-1	-1	0	-1	1	1	0	1	0	1	0	-1	1	0	-1	-1	1	1	0	0	0	1	1	-1	-1	1	0	-1	-1	1	1	0	1	1	0	-1	1	0	1	1	-1	1	-1	-1	1	-1	0	0	1	0	1	1	0	0	1	0	1	0	0	1	1	1	0	0	1	0	0	1	-1	0	0	-1	0	0	-1	0	1	-1	-1	1	0	-1	0	-1	-1	0	0	0	-1	0	0	-1	0	1	-1	-1	1	0	-1	-1	1	1	-1	-1	1	-1	-1	-1	1	1	0	0	-1	1	0	0	-1	1	1	-1	-1	-1	0	0	1	-1	1	0	0	0	0	0	0	0	0	0	1	0	1	-1	-1	1	0	-1	1	-1	1	-1	0	0	0	0	1	-1	1	-1	-1	0	1	-1	-1	-1	-1	1	1	0	0	0	0	0	0	0	0	-1	-1	-1	1	1	1	-1	0	-1	1	1	1	-1	1	-1	1	0	0	1	1	-1	-1	1	0	0	0	-1	1	1	1	-1	-1	1	1	0	-1	0	1	1	-1	-1	-1	1	1	1	-1	1	0	0	-1	1	1	1	0	0	1	-1	-1	1	1	0	-1	0	-1	-1	-1	-1	-1	-1	1	1	1	-1	1	1	1	0	0	1	1	1	0	-1	-1	1	-1	1	1	-1	1	-1	-1	1	-1	1	1	1	-1	1	0	1	1	-1	-1	-1	1	-1	-1	1	-1	1	1	1	1	-1	1	-1	-1	-1	-1	0	-1	1	1	-1	1	-1	0	1	-1	-1	1	0	0	1	0	1	-1	-1	-1	1	-1	-1	1	-1	1	-1	0	-1	1	0	0	0	-1	1	0	1	-1	1	1	-1	1	-1	-1	-1	1	1	-1	1	1	-1	-1	0	0	-1	1	0	-1	0	-1	-1	1	0	-1	1	1	0	-1	-1	1	-1	1	-1	-1	0	0	0	1	1	-1	1	-1	-1	-1	-1	1	1	1	-1	-1	0	-1	1	1	1	-1	1	0	0	-1	0	0	-1	-1	-1	0	0	1	-1	1	1	0	0	0	-1	0	1	0	1	-1	0	0	-1	1	-1	0	1	-1	1	-1	1	-1	-1	0	0	-1	0	-1	1	1	1	0	0	0	-1	0	-1	1	-1	0	1	1	1	0	0	0	-1	1	1	-1	1	0	0	1	0	0	1	0	1	-1	-1	1	-1	-1	-1	1	1	1	0	0	0	1	1	0	0	0	0	0	-1	1	-1	0	1	0	1	1	1	-1	-1	-1	1	-1	0	0	1	-1	0	-1	-1	-1	-1	1	1	-1	0	0	0	-1	-1	0	-1	0	-1	1	1	-1	0	0	-1	1	-1	0	1	1	1	-1	0	-1	1	-1	-1	-1	-1	1	1	-1	1	1	-1	-1	0	0	0	1	0	-1	0	1	1	0	1	1	-1	1	-1	1	1	1	0	0	1	0	0	-1	-1	-1	1	-1	1	1	1	-1	-1	-1	1	1	1	0	-1	1	-1	-1	-1	1	1	-1	-1	-1	-1	1	1	-1	-1	-1	1	-1	0	0	0	0	0	0	-1	-1	0	0	-1	0	0	0	1	1	1	1	0	-1	1	1	1	0	-1	-1	1	-1	-1	0	0	0	-1	0	-1	-1	0	1	0	1	1	1	1	0	1	-1	1	1	0	-1	1	0	1	1	-1	1	-1	-1	1	1	1	-1	-1	0	0	0	-1	-1	1	1	0	-1	-1	0	0	-1	0	0	0	0	0	1	1	0	-1	-1	-1	1	-1	0	0	1	0	0	0	-1	1	-1	-1	-1	0	1	0	0	0	-1	1	1	0	0	0	0	-1	-1	0	0	1	0	0	-1	1	-1	-1	0	0	-1	0	0	0	0	0	0	0	0	0	0	1	-1	1	0	1	1	0	0	0	0	0	0	1	1	1	-1	0	1	-1	1	-1	0	0	0	1	1	-1	0	0	0	0	0	1	1	0	1	0	-1	1	-1	0	0	-1	1	0	0	0	-1	0	0	0	0	-1	1	1	-1	-1	0	1	0	1	1	1	1	0	1	-1	1	1	0	0	1	0	0	0	1	-1	0	0	0	0	-1	-1	1	0	0	-1	-1	0	-1	1	1	1	-1	0	-1	-1	-1	-1	0	-1	-1	-1	0	-1	-1	-1	0	1	-1	1	0	-1	-1	-1	0	1	-1	0	-1	-1	0	0	-1	1	0	0	0	0	-1	0	0	0	0	1	-1	0	-1	0	-1	1	1	1	0	0	1	0	0	0	0	0	-1	1	-1	1	-1	0	0	-1	1	-1	1	0	0	0	0	0	-1	1	-1	1	-1	0	0	0	0	0	0	0	0	0	0	-1	-1	1	0	0	1	1	1	1	1	1	-1	1	1	0	0	0	0	-1	1	1	1	-1	-1	1	1	-1	0	0	0	0	-1	0	0	1	1	0	-1	0	0	0	-1	1	-1	0	-1	1	1	1	-1	0	1	0	-1	0	-1	0	-1	-1	-1	0	1	-1	-1	0	0	0	1	-1	0	0	1	0	-1	-1	1	0	0	1	-1	0	0	0	-1	1	1	1	1	-1	-1	-1	-1	-1	0	0	-1	-1	0	0	-1	0	-1	-1	-1	-1	1	0	-1	-1	1	1	-1	1	1	0	0	1	1	0	1	0	1	1	1	1	0	0	1	1	-1	0	1	0	1	1	0	0	0	0	1	1	1	-1	1	1	0	1	0	1	-1	-1	-1	-1	0	1	-1	1	-1	-1	1	0	0	-1	-1	0	-1	0	0	-1	0	0	0	-1	1	0	0	1	-1	0	-1	-1	0	0	-1	1	0	-1	0	0	-1	0	0	0	-1	1	1	-1	0	1	1	1	-1	-1	0	1	-1	1	0	0	1	-1	1	1	-1	-1	-1	0	-1	1	0	0	1	-1	1	-1	1	0	-1	0	1	1	-1	-1	1	-1	0	0	0	1	-1	-1	0	0	0	-1	-1	1	1	-1	1	1	1	0	0	0	0	1	-1	0	-1	-1	-1	1	0	1	-1	0	-1	0	0	-1	0	1	1	0	-1	1	0	1	1	1	-1	0	1	1	-1	0	0	0	0	0	0	1	-1	-1	0	0	0	0	-1	0	1	-1	1	-1	0	0	-1	0	-1	0	0	0	0	0	0	0	0	0	1	0	1	0	-1	0	0	-1	0	0	-1	0	0	1	-1	-1	0	0	-1	1	0	0	1	-1	1	-1	-1	-1	-1	1	-1	-1	0	-1	0	0	0	0	-1	0	0	0	0	0	-1	0	0	0	0	0	-1	1	0	0	1	-1	-1	1	-1	-1	-1	-1	-1	0	1	0	0	1	1	-1	-1	0	1	-1	1	-1	1	-1	0	0	0	0	-1	0	1	-1	1	1	-1	0	1	0	-1	0	0	-1	0	0	0	1	-1	-1	0	0	1	-1	-1	1	-1	-1	-1	1	1	1	1	1	-1	-1	0	-1	0	-1	1	1	0	-1	0	-1	1	1	1	0	-1	0	-1	1	-1	-1	-1	-1	-1	0	-1	1	1	-1	0	-1	-1	1	1	0	0	-1	1	1	0	-1	0	1	1	-1	-1	1	1	-1	0	-1	-1	0	0	1	1	-1	0	0	0	0	-1	-1	1	0	0	-1	-1	1	0	1	1	0	-1	1	1	0	0	-1	0	1	-1	0	-1	0	1	-1	1	1	-1	1	1	-1	1	-1	1	1	1	1	0	0	1	0	0	0	0	-1	0	-1	-1	0	1	-1	0	-1	-1	-1	-1	0	1	0	-1	1	0	0	0	0	1	-1	0	-1	-1	1	-1	-1	0	-1	-1	0	0	0	0	-1	0	-1	1	-1	-1	1	0	0	0	0	-1	0	1	1	1	1	-1	-1	1	0	0	-1	1	0	-1	-1	-1	1	1	-1	0	1	-1	-1	1	1	1	-1	1	-1	1	1	0	1	1	1	-1	0	0	0	-1	1	0	1	-1	1	1	0	0	0	0	0	0	0	1	1	0	1	-1	1	-1	0	0	0	0	0	1	0	-1	-1	1	-1	1	1	0	0	1	-1	1	0	-1	-1	1	-1	-1	-1	-1	1	-1	-1	0	-1	0	0	1	-1	1	-1	1	1	-1	1	1	1	-1	1	0	-1	1	1	-1	-1	-1	0	0	0	0	1	1	1	1	0	1	1	0	1	-1	1	0	-1	1	-1	1	1	-1	0	1	1	-1	1	-1	-1	1	-1	-1	1	1	0	1	1	-1	1	-1	0	-1	-1	-1	-1	-1	0	1	-1	0	1	0	1	0	0	1	1	1	-1	0	-1	-1	-1	0	1	1	0	0	1	-1	0	1	1	-1	-1	0	1	0	-1	1	0	0	0	-1	1	0	0	0	0	0	1	0	0	0	1	0	0	0	0	0	0	-1	0	-1	0	1	0	1	1	-1	0	0	0	0	0	1	1	0	1	0	0	0	0	-1	0	1	-1	0	-1	1	1	1	0	-1	-1	0	-1	0	1	0	0	0	0	-1	0	1	1	0	-1	-1	-1	1	0	-1	0	0	0	1	-1	-1	1	0	1	0	-1	1	0	0	-1	0	0	1	0	0	1	0	0	0	1	1	0	-1	-1	1	0	0	-1	0	0	1	1	1	-1	0	0	0	0	0	0	1	-1	-1	0	-1	1	1	1	0	-1	-1	1	-1	-1	0	-1	0	0	1	1	0	0	-1	1	-1	1	1	1	-1	0	-1	0	-1	0	0	0	1	-1	1	-1	1	0	1	0	0	-1	-1	-1	0	-1	-1	-1	-1	1	-1	-1	-1	0	0	-1	1	1	1	1	-1	-1	0	-1	-1	-1	0	0	0	-1	-1	0	0	0	1	1	1	1	-1	0	0	-1	-1	1	0	1	0	0	1	-1	-1	1	-1	0	-1	1	-1	0	-1	-1	-1
3091	2071	2647	1	4				0	0	-1	1	1	-1	1	0	-1	-1	0	0	0	0	0	0	-1	-1	1	0	-1	1	0	0	1	0	1	-1	0	1	0	1	0	0	0	0	0	1	1	0	0	-1	0	1	-1	1	0	-1	1	-1	-1	0	1	-1	1	0	0	0	-1	1	1	0	0	-1	1	0	0	0	0	-1	1	1	1	1	0	-1	0	0	0	-1	1	1	-1	-1	0	0	0	0	-1	1	-1	1	0	-1	1	-1	1	1	0	1	-1	0	-1	-1	1	1	0	-1	1	-1	0	1	0	-1	1	1	1	1	-1	1	-1	1	-1	-1	-1	0	1	1	-1	1	0	1	1	-1	0	0	-1	1	-1	-1	-1	1	-1	1	0	0	1	1	1	1	-1	0	0	0	0	0	-1	0	-1	1	-1	-1	0	0	0	1	0	-1	0	0	1	0	1	-1	0	-1	1	1	1	-1	1	1	-1	-1	1	1	1	1	-1	1	0	-1	1	1	1	-1	0	-1	-1	-1	1	-1	-1	1	-1	-1	-1	0	1	1	1	1	-1	0	-1	0	1	1	0	-1	-1	0	1	1	-1	-1	-1	-1	-1	-1	-1	1	0	-1	-1	1	1	-1	1	-1	-1	1	1	0	-1	1	1	1	0	-1	-1	0	0	-1	-1	-1	-1	0	1	1	1	0	1	1	1	1	-1	-1	-1	1	-1	1	1	1	-1	-1	-1	0	-1	0	1	1	-1	1	1	0	-1	1	-1	1	-1	0	0	-1	0	0	0	-1	1	-1	1	0	1	-1	1	-1	-1	0	-1	0	1	-1	1	-1	0	1	-1	-1	0	1	-1	-1	1	-1	1	0	-1	1	0	1	1	0	0	1	0	1	0	0	0	0	0	0	1	1	1	-1	1	1	1	0	0	-1	0	1	0	1	0	0	-1	1	-1	0	1	-1	-1	1	0	0	1	0	0	1	0	0	0	-1	0	-1	0	0	1	1	0	-1	0	1	1	1	-1	0	-1	-1	0	1	-1	-1	1	-1	-1	-1	1	1	-1	-1	1	-1	0	-1	0	-1	0	0	0	0	-1	0	-1	0	0	0	0	0	0	0	-1	-1	1	1	0	1	-1	1	1	0	0	0	0	-1	0	0	-1	0	-1	-1	0	-1	-1	0	1	-1	0	0	1	1	0	-1	-1	-1	0	1	1	-1	0	1	-1	0	0	1	1	1	1	1	0	1	-1	1	1	-1	-1	-1	0	-1	0	1	0	0	1	1	1	1	1	-1	0	1	-1	1	0	0	0	1	-1	-1	1	1	1	0	0	0	-1	1	0	1	1	-1	1	0	1	0	-1	1	-1	0	-1	0	0	0	0	1	-1	0	-1	-1	0	0	1	0	0	0	0	0	0	0	0	0	-1	1	0	1	1	-1	0	1	1	1	0	0	-1	-1	-1	0	1	-1	-1	1	1	-1	-1	-1	1	1	-1	0	0	1	0	0	0	-1	-1	0	-1	0	0	0	1	1	-1	-1	1	-1	1	1	1	-1	0	0	0	0	0	0	1	1	0	0	0	0	1	-1	0	-1	0	0	-1	-1	0	1	-1	0	0	0	1	0	0	0	1	1	0	1	0	1	0	-1	0	1	1	1	-1	1	0	-1	0	-1	0	1	0	-1	1	-1	-1	-1	-1	-1	-1	-1	1	1	0	0	0	0	0	0	1	0	0	-1	-1	-1	1	1	1	0	-1	-1	1	1	0	1	0	-1	-1	0	-1	1	-1	-1	1	-1	-1	1	-1	0	0	-1	-1	-1	0	-1	-1	0	0	-1	1	1	1	-1	-1	0	0	1	0	0	0	0	1	1	-1	0	0	0	0	0	-1	-1	0	0	-1	0	-1	0	-1	-1	-1	-1	-1	-1	1	1	0	-1	-1	1	1	0	1	0	0	0	0	-1	1	1	0	1	-1	-1	0	1	0	1	-1	1	1	1	1	-1	1	1	1	1	0	-1	0	-1	-1	0	-1	-1	1	0	-1	1	-1	0	1	1	0	-1	0	1	0	-1	1	1	0	-1	-1	1	-1	-1	-1	-1	1	1	1	1	0	1	1	-1	-1	0	0	0	-1	1	0	-1	1	1	-1	0	0	0	1	0	0	-1	1	0	0	1	-1	-1	1	0	1	0	-1	0	0	1	0	-1	1	-1	1	1	-1	-1	1	1	0	1	-1	-1	0	0	0	1	-1	-1	-1	1	0	-1	-1	-1	1	0	-1	-1	-1	-1	0	1	1	0	1	-1	-1	0	1	-1	0	1	1	1	-1	1	1	-1	1	1	0	1	-1	1	0	-1	0	0	0	-1	-1	-1	0	0	0	0	0	1	0	0	0	0	0	0	0	0	1	1	-1	0	0	0	0	-1	1	1	0	1	0	1	0	1	1	1	0	0	-1	1	-1	1	-1	-1	-1	-1	-1	0	1	0	0	0	0	1	0	-1	-1	-1	1	1	-1	0	1	-1	1	-1	-1	0	1	-1	1	-1	-1	1	1	-1	0	0	1	1	-1	0	-1	-1	-1	1	-1	1	1	-1	1	-1	0	0	0	-1	0	1	1	0	1	-1	1	1	1	1	1	0	0	0	-1	1	1	1	0	-1	-1	1	1	0	1	0	0	0	0	0	0	0	1	-1	-1	-1	1	-1	0	-1	0	0	0	-1	0	1	0	0	1	0	0	0	0	0	0	1	0	0	0	0	-1	1	0	1	1	-1	-1	-1	-1	-1	1	1	-1	1	-1	0	1	1	1	0	-1	-1	-1	0	0	-1	0	-1	1	-1	-1	0	1	1	1	-1	0	1	1	0	-1	-1	1	0	-1	0	0	0	1	0	0	1	-1	0	-1	1	1	-1	1	1	-1	-1	0	0	0	1	-1	0	0	0	1	0	0	-1	0	0	-1	0	1	0	0	-1	1	-1	0	-1	0	-1	0	1	0	-1	1	0	1	1	-1	0	0	0	0	1	-1	1	-1	1	0	1	-1	1	-1	1	-1	1	1	-1	-1	-1	0	1	-1	1	1	-1	-1	1	1	1	-1	-1	1	0	0	-1	1	1	-1	0	0	-1	0	1	-1	1	-1	-1	0	1	0	-1	0	0	0	1	0	1	1	0	-1	-1	0	-1	1	1	1	1	1	-1	0	0	-1	0	1	0	0	0	0	-1	0	1	1	-1	-1	1	-1	1	0	1	1	0	0	-1	0	-1	-1	0	0	-1	-1	1	1	0	-1	0	0	-1	0	-1	1	-1	0	0	0	0	-1	-1	-1	-1	-1	-1	1	1	-1	-1	-1	1	-1	0	1	-1	0	-1	-1	1	1	1	1	1	0	-1	-1	-1	0	-1	0	1	1	0	0	0	1	0	0	1	0	0	0	1	1	0	1	0	-1	-1	1	0	0	-1	-1	1	-1	0	-1	1	-1	1	-1	0	-1	-1	1	-1	-1	0	-1	1	0	1	1	1	1	-1	1	0	0	0	0	1	-1	1	1	1	-1	0	-1	0	0	0	1	0	0	0	1	-1	-1	0	0	0	1	0	1	-1	0	-1	0	0	1	0	1	1	1	1	-1	1	-1	0	1	0	-1	1	-1	1	-1	1	-1	1	-1	1	1	1	1	0	0	0	0	0	0	1	-1	1	1	1	0	-1	1	-1	-1	-1	-1	1	0	1	1	0	1	-1	-1	1	1	-1	1	1	1	0	-1	-1	-1	0	0	1	1	-1	1	-1	-1	1	1	1	0	0	0	-1	0	0	1	0	1	-1	-1	0	-1	-1	-1	0	0	1	0	-1	0	0	0	0	0	0	0	0	-1	-1	1	0	0	1	-1	0	1	0	0	0	0	1	0	0	0	1	1	1	-1	-1	-1	-1	1	-1	1	-1	0	0	0	0	0	1	-1	1	-1	1	1	-1	1	-1	1	-1	1	-1	1	-1	-1	-1	-1	0	-1	0	1	1	1	1	0	-1	1	-1	-1	0	0	1	1	0	0	0	0	0	0	1	-1	0	0	1	1	-1	1	-1	1	0	-1	0	0	1	-1	-1	-1	0	0	-1	-1	1	-1	-1	-1	-1	-1	0	-1	-1	0	0	0	-1	0	0	0	0	0	0	-1	-1	1	1	-1	0	0	0	0	0	0	0	0	1	-1	0	1	0	-1	0	-1	-1	-1	1	1	0	1	-1	1	-1	1	1	1	-1	0	-1	0	-1	0	1	-1	-1	0	1	-1	0	0	-1	1	1	1	1	1	1	-1	-1	0	1	-1	1	-1	-1	-1	-1	1	-1	1	-1	-1	1	-1	1	0	0	0	0	-1	0	0	0	1	1	0	0	0	1	0	-1	0	0	0	0	0	0	0	-1	0	0	1	-1	0	0	1	-1	0	1	1	1	1	-1	0	0	-1	-1	0	0	-1	-1	-1	0	1	1	0	1	0	0	0	-1	0	0	0	0	0	0	1	-1	-1	0	0	1	1	0	1	0	0	1	-1	1	1	-1	-1	1	1	-1	0	-1	-1	0	-1	0	1	-1	-1	1	0	1	-1	1	-1	0	1	-1	1	0	-1	0	0	-1	1	-1	1	-1	-1	-1	1	-1	0	1	1	1	1	1	0	0	0	1	1	-1	-1	-1	0	0	-1	0	1	-1	1	1	-1	-1	1	-1	0	1	1	0	-1	1	-1	0	1	0	1	-1	-1	0	-1	-1	-1	0	1	-1	1	0	1	1	0	0	0	0	0	1	0	0	-1	1	0	-1	1	-1	-1	1	-1	1	1	0	0	0	-1	1	-1	0	-1	1	0	-1	-1	1	-1	-1	-1	1	1	1	0	-1	0	1	0	0	-1	-1	-1	1	1	-1	1	1	0	-1	0	0	0	0	1	0	0	1	-1	-1	-1	1	-1	0	1	-1	-1	0	-1	-1	1	1	-1	-1	-1	-1	1	-1	1	-1	1	-1	-1	-1	-1	0	0	-1	0	0	1	1	0	-1	0	0	1	1	0	-1	0	-1	1	1	0	-1	-1	-1	-1	1	-1	1	1	-1	-1	0	1	0	-1	-1	0	0	0	-1	1	0	0	1	0	-1	0	1	1	-1	1	1	1	-1	1	-1	1	1	-1	1	1	0	1	0	1	-1	-1	0	-1	0	1	1	0	1	1	1	-1	-1	-1	-1	-1	1	0	-1	0	-1	-1	0	1	-1	1	0	-1	1	1	1	-1	-1	1	-1	1	1	1	1	-1	1	-1	1	-1	1	1	1	-1	0	0	1	-1	-1	1	-1	1	-1	-1	1	-1	0	0	0	0	1	0	0	-1	0	1	1	1	1	-1	-1	-1	1	0	-1	1	1	-1	1	-1	1	1	1	-1	-1	-1	-1	-1	-1	0	-1	1	1	1	1	1	0	-1	-1	0	-1	0	1	0	1	1	1	0	1	1	-1	-1	-1	-1	-1	0	-1	0	0	0	0	0	1	0	-1	1	0	-1	-1	0	1	1	1	-1	1	-1	-1	-1	-1	1	-1	1	-1	1	-1	-1	-1	1	1	1	-1	1	0	-1	-1	-1	1	1	-1	0	-1	1	0	1	0	0	0	-1	1	0	-1	0	1	1	1	0	-1	-1	0	1	1	0	1	0	0	1	1	-1	0	0	0	1	0	-1	0	0	0	0	-1	1	0	-1	1	1	-1	-1	1	0	1	1	0	-1	0	0	0	1	1	1	1	1	-1	1	1	0	1	-1	-1	-1	-1	1	-1	1	1	-1	-1	1	-1	1	-1	-1	0	0	1	-1	1	-1	0	1	-1	0	-1	0	1	1	-1	-1	1	0	-1	0	1	1	-1	-1	1	1	0	1	1	0	0	1	-1	0	-1	1	0	0	-1	0	0	0	0	1	-1	1	0	-1	-1	-1	-1	-1	1	-1	-1	1	1	1	1	-1	-1	1	-1	-1	1	0	0	1	-1	1	0	0	0	1	-1	1	0	0	0	1	0	1	0	0	1	1	1	-1	0	-1	-1	1	-1	1	-1	-1	0	1	-1	-1	1	1	-1	1	1	0	1	0	0	0	0	1	1	1	1	-1	-1	0	-1	1	0	0	-1	0	0	0	-1	1	1	1	-1	1	1	-1	0	-1	-1	0	1	0	-1	1	0	0	1	0	0	1	-1	0	1	0	1	1	0	-1	-1	0	-1	-1	0	0	0	0	1	-1	0	0	0	0	1	-1	-1	0	-1	0	0	0	1	-1	-1	1	-1	1	1	0	-1	0	-1	0	-1	-1	-1	-1	1	1	-1	1	1	0	0	-1	1	1	-1	0	0	-1	0	0	-1	1	0	0	0	-1	0	0	1	-1	-1	-1	1	-1	-1	0	-1	-1	0	1	1	1	0	0	1	0	0	-1	0	0	0	-1	-1	1	1	-1	1	1	0	-1	0	1	0	-1	0	-1	1	0	0	0	0	0	-1	-1	1	0	1	1	-1	0	0	-1	1	0	1	-1	0	0	0	0	0	0	-1	-1	-1	1	-1	1	1	1	-1	-1	0	1	-1	0	0	1	1	-1	0	0	0	1	0	0	1	-1	1	1	-1	0	1	0	0	0	1	1	1	0	1	-1	1	1	-1	1	-1	0	1	1	-1	-1	0	-1	1	1	0	1	0	-1	1	0	0	0	0	0	-1	1	1	0	0	0	0	0	0	-1	-1	1	-1	-1	-1	1	-1	0	0	-1	-1	-1	1	1	1	1	1	-1	-1	1	0	0	0	0	1	0	-1	0	0	0	0	1	-1	-1	1	-1	1	0	-1	-1	-1	0	0	1	1	1	0	0	0	0	1	0	1	1	-1	-1	0	0	0	-1	0	0	1	1	1	-1	1	1	-1	0	0	-1	0	1	1	-1	-1	0	1	1	1	0	0	0	-1	0	0	1	0	-1	-1	0	0	0	-1	0	0	0	-1	0	1	1	1	0	1	1	-1	-1	1	-1	-1	1	1	-1	-1	1	1	-1	-1	0	0	0	-1	1	1	1	1	-1	-1	1	1	-1	0	0	0	0	-1	1	1	1	0	-1	0	1	0	1	1	1	1	-1	0	0	0	0	0	-1	0	0	1	1	1	1	1	-1	0	0	-1	-1	1	0	1	-1	0	1	-1	0	0	1	-1	1	-1	0	-1	0	0	0	0	0	0	1	0	0	0	-1	0	0	0	-1	-1	0	-1	0	0	0	-1	-1	0	0	0	-1	0	1	1	-1	0	0	0	-1	1	0	1	-1	1	-1	0	-1	-1	1	-1	-1	1	0	0	-1	0	0	0	-1	-1	0	1	-1	-1	1	-1	1	0	0	0	0	0	0	0	0	-1	-1	-1	1	-1	-1	1	1	-1	0	-1	-1	-1	0	0	0	0	-1	0	1	0	0	0	0	1	-1	0	-1	0	1	0	1	1	-1	-1	1	1	1	0	1	0	-1	1	1	1	-1	1	1	-1	0	-1	0	1	0	0	-1	-1	0	1	-1	-1	-1	-1	-1	-1	-1	-1	1	1	-1	-1	1	-1	-1	1	-1	1	-1	1	1	-1	-1	-1	-1	0	1	1	1	-1	-1	-1	0	-1	1	1	-1	-1	-1	-1	1	-1	1	1	1	-1	1	1	1	0	-1	0	0	0	-1	-1	-1	0	0	-1	-1	0	1	1	1	0	-1	1	0	1	-1	-1	1	1	1	1	1	0	0	1	1	1	0	1	1	0	0	-1	0	-1	0	-1	0	1	1	0	1	1	-1	0	1	-1	-1	-1	1	-1	0	0	0	-1	-1	-1	-1	1	1	0	0	-1	0	0	-1	0	0	0	-1	0	0	0	0	1	0	0	0	0	0	0	1	1	0	1	-1	1	-1	1	1	0	0	1	-1	-1	1	-1	1	0	1	1	-1	-1	1	1	-1	1	0	0	1	0	0	-1	0	-1	0	0	-1	-1	-1	-1	-1	-1	-1	-1	0	1	1	-1	-1	1	1	0	-1	0	-1	-1	-1	-1	-1	1	1	1	1	1	1	-1	-1	1	-1	1	-1	1	-1	-1	1	-1	-1	1	1	0	0	0	-1	0	1	1	0	0	0	-1	1	-1	0	-1	0	1	1	1	1	0	0	0	1	0	0	1	0	0	0	1	0	0	0	0	1	0	0	0	0	-1	0	0	-1	-1	-1	-1	-1	0	0	1	0	-1	1	1	1	-1	-1	0	0	-1	1	1	-1	0	0	1	0	-1	1	0	1	-1	-1	-1	0	0	0	0	0	0	1	-1	-1	1	1	1	1	0	-1	-1	-1	-1	0	0	0	-1	0	0	0	-1	0	0	0	-1	-1	-1	1	-1	-1	0	1	0	-1	-1	0	-1	-1	-1	-1	-1	-1	1	1	-1	-1	0	-1	-1	0	0	0	1	1	1	-1	1	-1	1	1	0	-1	0	-1	-1	1	1	0	1	0	0	0	1	0	-1	0	1	-1	0	1	1	-1	1	1	-1	1	0	1	1	-1	-1	1	-1	-1	0	1	0	0	1	0	-1	0	0	0	-1	-1	0	0	1	1	1	1	-1	0	0	0	0	0	1	-1	0	0	0	0	-1	1	0	1	0	1	1	0	0	0	-1	0	-1	-1	1	0	-1	-1	-1	0	1	1	0	0	0	1	1	0	-1	0	-1	1	-1	1	-1	1	-1	1	1	1	-1	-1	-1	0	0	1	1	-1	1	-1	0	-1	0	0	1	0	-1	0	1	0	1	-1	-1	1	-1	-1	-1	-1	-1	1	0	-1	-1	-1	0	-1	-1	1	-1	1	-1	-1	1	1	-1	-1	0	1	1	0	-1	-1	1	-1	-1	1	0	-1	0	0	1	0	1	-1	0	0	1	1	-1	1	1	0	0	1	0	0	1	-1	-1	0	1	0	0	0	-1	0	0	-1	1	1	1	0	-1	1	1	1	1	0	1	-1	0	0	-1	1	0	-1	-1	1	-1	0	1	0	-1	0	1	0	-1	-1	-1	-1	0	0	-1	0	0	1	1	0	-1	-1	1	1	-1	0	0	1	1	-1	-1	1	-1	-1	0	-1	0	0	-1	1	0	0	1	0	-1	1	1	-1	0	0	-1	-1	0	-1	0	0	-1	1	1	-1	-1	-1	1	0	0	0	1	-1	1	1	-1	1	1	1	1	-1	-1	0	1	1	1	1	-1	-1	1	1	1	1	-1	1	1	-1	1	1	1	-1	1	-1	0	1	0	0	-1	-1	-1	0	1	0	1	1	-1	0	0	1	0	-1	1	1	-1	1	-1	0	-1	1	1	-1	1	0	-1	1	1	-1	1	-1	1	1	-1	0	-1	-1	1	-1	1	1	1	1	0	0	-1	1	1	1	1	-1	0	0	1	0	-1	0	-1	0	0	1	1	1	1	-1	-1	1	-1	-1	1	-1	-1	1	0	0	-1	1	-1	-1	1	-1	-1	1	0	-1	-1	1	1	1	1	-1	0	0	0	0	1	-1	-1	-1	1	1	-1	1	0	-1	1	1	-1	0	-1	0	-1	-1	1	1	1	-1	-1	1	0	1	1	1	-1	-1	0	0	1	-1	-1	0	0	0	1	1	-1	1	0	-1	-1	-1	0	-1	-1	-1	1	-1	0	-1	1	1	1	-1	1	1	-1	-1	0	-1	0	0	1	-1	0	1	-1	-1	-1	0	0	0	0	-1	-1	1	1	0	-1	-1	-1	0	0	-1	1	-1	0	1	0	1	1	-1	0	-1	-1	-1	0	0	0	1	-1	-1	1	-1	1	-1	1	0	-1	0	0	0	0	0	-1	-1	1	-1	-1	1	-1	1	-1	1	0	-1	0	0	0	0	-1	0	-1	1	1	0	-1	0	1	-1	1	1	0	1	0	1	1	0	0	0	-1	-1	0	1	1	0	0	-1	0	0	1	0	0	1	1	-1	1	-1	-1	1	1	-1	0	0	0	0	0	0	0	-1	0	0	1	-1	0	-1	0	0	-1	-1	0	0	0	1	0	0	-1	-1	1	1	0	0	1	0	0	1	-1	-1	-1	0	1	-1	-1	-1	1	0	1	-1	-1	0	1	1	1	1	-1	0	1	1	0	0	-1	1	1	1	1	-1	-1	0	-1	0	1	-1	-1	-1	-1	-1	1	1	0	0	-1	1	0	0	-1	-1	1	-1	0	-1	-1	0	1	1	0	-1	1	0	0	-1	-1	-1	-1	-1	-1	0	-1	0	0	-1	1	1	-1	1	-1	0	0	0	0	-1	1	1	1	-1	0	0	0	1	0	1	1	0	0	1	0	-1	0	0	0	1	0	0	1	1	-1	0	0	0	0	0	1	1	-1	1	0	1	0	0	0	0	1	1	-1	0	0	0	1	0	1	1	0	-1	1	0	0	-1	-1	-1	-1	-1	1	-1	0	0	1	0	0	1	0	1	0	-1	0	1	1	-1	1	-1	-1	1	-1	-1	1	0	-1	-1	0	1	0	-1	-1	0	1	0	0	-1	1	1	1	0	0	-1	1	1	0	1	-1	0	-1	0	1	1	1	-1	-1	0	0	0	1	1	-1	-1	-1	0	0	0	1	1	1	1	1	-1	-1	1	-1	-1	-1	-1	-1	-1	-1	0	1	-1	1	1	-1	1	-1	-1	1	-1	-1	1	1	-1	1	-1	1	1	-1	-1	0	-1	1	1	1	-1	1	1	0	0	-1	0	1	-1	0	-1	1	-1	1	-1	1	1	0	-1	0	0	-1	0	0	1	1	1	0	0	-1	1	0	1	-1	-1	-1	0	1	1	0	0	1	-1	-1	-1	1	-1	0	0	0	0	1	1	1	0	-1	1	0	-1	1	0	0	0	-1	1	0	0	-1	1	-1	-1	-1	-1	1	1	-1	1	1	-1	1	-1	0	0	1	-1	1	0	0	0	-1	1	1	-1	0	-1	0	0	-1	1	-1	0	0	0	1	0	1	1	0	0	-1	0	-1	-1	1	-1	-1	1	-1	1	-1	0	0	-1	1	0	1	-1	0	1	1	-1	1	0	0	-1	0	-1	0	0	0	0	0	0	0	0	1	0	1	0	1	1	0	0	0	-1	1	0	0	-1	-1	1	-1	1	1	1	-1	1	1	1	1	-1	0	-1	1	0	1	-1	0	1	0	1	1	1	-1	1	0	1	0	-1	-1	0	0	0	0	-1	0	1	-1	1	0	1	1	-1	1	1	0	0	0	0	0	1	0	0	1	0	0	0	-1	-1	-1	1	0	-1	1	0	1	0	0	0	-1	1	0	0	0	-1	-1	-1	-1	-1	1	1	-1	1	1	0	0	0	0	1	1	-1	1	-1	-1	1	1	0	1	0	1	0	1	0	-1	-1	-1	-1	1	1	-1	1	1	1	1	-1	0	0	1	-1	1	1	-1	1	1	-1	1	1	-1	1	1	0	-1	1	-1	1	1	-1	1	-1	1	1	1	0	1	1	-1	0	0	0	0	0	0	-1	-1	0	1	0	1	-1	0	1	1	1	-1	0	0	-1	0	1	0	1	0	-1	-1	-1	1	-1	1	-1	1	1	1	-1	-1	1	-1	-1	-1	-1	0	1	1	-1	1	1	1	1	1	-1	-1	-1	1	-1	0	-1	-1	0	1	0	0	1	1	1	1	1	-1	1	-1	1	1	-1	0	1	-1	1	-1	0	0	-1	0	-1	1	1	1	0	0	-1	0	0	0	0	0	0	0	0	1	1	1	1	0	1	-1	0	0	1	1	1	0	0	0	0	-1	-1	1	0	0	0	1	1	-1	1	-1	-1	-1	1	1	1	0	1	0	0	0	-1	1	1	1	1	1	0	-1	1	1	-1	0	-1	-1	-1	0	0	0	-1	-1	1	1	1	-1	1	-1	-1	1	1	1	-1	1	1	-1	-1	1	0	1	1	1	-1	-1	1	-1	1	1	-1	-1	1	1	-1	-1	1	1	0	-1	-1	1	1	1	-1	-1	1	1	-1	1	-1	1	0	1	1	1	-1	0	0	0	0	-1	0	0	0	0	-1	0	1	-1	1	1	0	0	-1	0	0	-1	-1	0	-1	-1	1	1	-1	-1	-1	0	1	1	-1	-1	-1	1	-1	1	0	-1	-1	1	-1	1	-1	1	1	1	1	1	1	0	0	-1	-1	-1	0	0	-1	0	1	1	-1	-1	0	-1	-1	0	0	1	-1	1	0	1	-1	0	0	0	0	0	0	1	0	0	0	-1	-1	-1	1	1	0	-1	1	0	0	-1	0	-1	-1	-1	-1	0	0	0	0	-1	0	0	1	-1	-1	-1	-1	-1	1	1	-1	-1	1	1	0	0	0	0	-1	0	0	-1	-1	-1	1	1	0	-1	1	0	0	0	-1	1	0	0	1	-1	-1	-1	0	1	0	1	-1	1	1	0	1	1	0	-1	1	0	1	1	0	-1	-1	-1	1	-1	1	-1	1	-1	1	1	1	1	0	1	0	1	-1	-1	0	1	0	-1	1	-1	0	-1	0	0	1	1	0	-1	0	-1	1	1	0	-1	1	1	-1	0	-1	1	0	-1	0	0	-1	1	1	1	0	-1	-1	1	-1	-1	0	-1	1	1	-1	-1	1	-1	-1	1	0	1	1	0	-1	-1	1	1	1	-1	-1	-1	0	-1	1	-1	1	1	0	0	0	0	1	1	-1	1	-1	-1	1	-1	0	1	0	1	1	0	0	1	-1	0	-1	0	0	1	-1	-1	0	-1	-1	1	-1	0	0	1	-1	0	-1	0	0	-1	1	0	-1	0	0	0	0	0	0	-1	0	-1	-1	1	1	0	1	-1	1	-1	0	-1	0	-1	-1	0	0	-1	-1	-1	0	1	-1	0	0	0	0	0	0	-1	0	0	1	1	0	0	-1	1	0	0	1	0	0	-1	1	-1	-1	0	1	-1	0	1	1	0	1	0	-1	0	1	1	-1	-1	-1	-1	0	1	1	1	-1	1	1	0	0	0	0	0	0	1	1	1	-1	1	-1	-1	1	0	0	1	1	1	0	-1	1	0	1	0	0	-1	0	1	0	0	0	1	-1	-1	-1	1	1	1	-1	1	0	0	1	1	1	-1	0	1	0	-1	1	-1	1	0	1	1	-1	-1	1	1	1	1	0	-1	-1	-1	0	1	0	-1	-1	0	-1	-1	0	-1	1	1	-1	1	-1	0	-1	-1	1	1	0	1	-1	-1	-1	1	0	-1	0	0	0	0	-1	-1	0	0	-1	1	0	0	0	0	0	0	0	-1	0	0	-1	-1	-1	0	0	-1	0	1	-1	-1	1	1	1	-1	1	1	0	1	-1	1	1	1	0	-1	0	-1	-1	1	1	-1	1	0	1	1	-1	1	1	1	0	-1	-1	-1	0	0	0	-1	0	-1	0	0	1	0	0	1	1	0	-1	0	-1	1	-1	-1	1	0	0	0	-1	1	0	0	-1	1	-1	1	-1	0	0	-1	-1	0	-1	1	1	1	1	1	0	-1	0	1	-1	1	1	0	0	-1	-1	-1	1	-1	0	1	1	-1	0	1	1	1	1	0	-1	0	-1	0	0	0	0	0	-1	0	0	1	0	1	0	0	0	-1	-1	0	0	-1	-1	0	-1	1	0	0	0	0	1	-1	-1	-1	1	1	0	0	1	0	-1	-1	0	1	0	0	0	1	0	-1	0	1	0	1	0	-1	-1	1	-1	-1	-1	1	0	-1	-1	0	1	0	-1	1	0	-1	0	0	0	1	1	0	0	1	0	-1	-1	0	0	0	-1	1	1	0	1	-1	-1	1	1	1	1	0	1	0	1	0	1	0	-1	0	1	-1	0	0	0	1	-1	0	-1	1	-1	1	0	0	0	1	0	-1	1	1	0	0	0	1	-1	0	-1	0	1	-1	-1	1	1	1	0	1	0	0	1	1	1	-1	1	1	-1	0	-1	0	0	0	1	0	0	1	-1	0	-1	-1	-1	0	-1	0	-1	0	0	-1	0	-1	-1	1	1	0	0	-1	0	-1	1	1	-1	0	1	0	1	0	1	1	0	0	0	1	0	-1	-1	-1	-1	1	0	-1	1	0	1	1	-1	1	-1	0	-1	0	-1	-1	1	0	1	0	0	0	0	-1	-1	-1	1	0	0	-1	0	1	-1	-1	1	0	-1	0	1	0	1	1	1	-1	-1	1	1	-1	1	-1	0	0	-1	0	0	0	0	0	0	-1	0	0	-1	0	-1	-1	0	0	-1	1	1	0	0	0	0	1	-1	0	1	0	0	0	-1	1	0	1	1	1	1	-1	-1	-1	1	0	1	1	-1	1	-1	0	1	0	0	1	1	0	1	-1	-1	-1	-1	-1	0	-1	-1	1	1	0	1	-1	0	0	1	1	1	-1	-1	-1	-1	-1	0	0	0	0	0	0	1	1	0	-1	1	1	1	1	0	1	1	-1	-1	-1	-1	-1	0	0	0	1	-1	0	1	-1	0	-1	1	0	0	-1	-1	1	0	1	1	0	-1	-1	0	0	-1	0	1	-1	-1	1	0	-1	-1	1	1	-1	0	0	0	-1	-1	0	1	0	1	0	0	-1	-1	0	-1	1	1	-1	0	0	0	1	0	-1	1	0	1	1	-1	0	0	1	1	1	-1	-1	0	1	-1	-1	-1	1	1	1	1	1	-1	0	0	1	0	-1	-1	-1	-1	-1	-1	1	0	1	-1	-1	-1	1	0	-1	-1	0	1	1	-1	-1	-1	1	0	1	-1	1	1	-1	-1	0	-1	0	-1	1	1	0	-1	-1	1	-1	1	1	-1	1	-1	-1	-1	1	1	0	0	0	0	-1	1	0	1	-1	1	1	0	-1	1	1	1	0	0	0	0	-1	1	-1	1	1	-1	-1	1	1	-1	1	1	1	1	1	0	-1	-1	1	1	1	1	1	1	-1	-1	-1	0	0	-1	-1	1	-1	0	-1	-1	1	0	-1	-1	1	-1	0	1	1	0	0	0	1	0	1	0	0	-1	1	0	0	0	1	0	-1	-1	0	-1	1	-1	-1	1	0	-1	0	0	-1	1	0	-1	1	0	0	-1	-1	1	1	-1	1	0	-1	-1	-1	1	1	-1	0	0	1	1	-1	1	0	1	1	-1	-1	-1	-1	-1	-1	-1	1	0	0	0	0	0	0	0	-1	1	1	0	1	1	0	0	-1	-1	0	1	1	1	1	1	-1	0	-1	1	-1	1	-1	-1	0	1	0	-1	1	-1	-1	1	1	-1	1	-1	1	1	1	-1	-1	0	1	1	-1	-1	1	-1	-1	0	0	1	-1	0	0	-1	-1	1	1	1	0	1	0	0	0	0	-1	0	0	-1	1	1	0	-1	0	1	0	0	1	0	0	0	0	-1	1	0	0	-1	1	-1	1	0	-1	0	1	0	0	0	1	1	0	0	0	0	1	0	1	0	0	1	0	0	-1	-1	1	1	1	1	0	1	0	0	0	0	1	1	1	1	0	-1	0	-1	1	-1	0	1	1	1	-1	-1	1	-1	1	0	0	0	0	0	0	-1	-1	0	-1	0	0	0	0	-1	1	1	1	-1	-1	-1	0	0	-1	0	-1	0	0	-1	-1	1	-1	-1	-1	1	-1	-1	-1	-1	-1	0	-1	-1	0	0	1	0	-1	1	-1	0	0	1	-1	-1	1	0	0	1	1	-1	1	1	0	0	1	1	1	1	1	-1	-1	1	1	-1	1	-1	0	-1	0	1	-1	1	1	1	-1	-1	1	1	1	-1	1	1	0	1	1	-1	-1	-1	1	-1	-1	1	1	1	1	-1	-1	1	1	-1	-1	0	-1	-1	1	-1	-1	1	1	-1	-1	-1	0	1	1	-1	-1	0	0	-1	-1	1	1	1	1	1	0	1	-1	1	-1	-1	0	-1	-1	-1	-1	-1	1	1	-1	1	-1	0	0	1	0	0	0	0	0	0	0	-1	1	-1	1	-1	-1	0	0	1	1	-1	-1	1	1	-1	-1	-1	0	0	0	-1	0	-1	1	1	1	-1	1	-1	1	1	-1	-1	-1	1	1	1	1	-1	-1	0	1	-1	0	-1	-1	-1	1	1	1	0	-1	1	1	1	1	-1	-1	1	-1	1	1	1	-1	-1	-1	0	0	0	1	1	1	1	1	1	-1	1	-1	1	1	-1	-1	1	-1	-1	1	1	-1	1	0	1	1	0	0	1	0	0	1	1	0	0	1	-1	1	-1	1	0	-1	1	-1	0	1	1	0	-1	1	0	-1	-1	0	-1	-1	1	0	1	0	-1	1	1	-1	-1	0	1	0	1	-1	-1	0	0	-1	0	-1	1	1	1	-1	-1	1	1	1	-1	1	1	0	-1	1	-1	-1	0	0	1	1	0	1	1	-1	-1	0	-1	0	0	0	0	0	1	0	-1	-1	0	0	0	0	0	0	-1	0	1	1	1	-1	1	0	1	1	1	-1	0	0	0	0	1	0	0	1	-1	0	0	0	0	0	1	1	-1	1	1	1	-1	-1	0	0	0	1	0	0	-1	-1	-1	1	0	1	1	1	-1	0	0	-1	0	0	-1	-1	1	1	1	-1	-1	0	-1	1	-1	1	-1	1	1	1	1	1	1	-1	0	0	-1	-1	1	-1	1	0	0	1	0	-1	0	0	1	0	0	0	-1	0	-1	-1	1	-1	1	0	0	1	-1	-1	0	1	0	0	0	1	1	1	0	1	1	0	0	1	0	-1	0	0	0	1	0	0	-1	-1	0	0	0	1	-1	-1	-1	-1	-1	1	-1	-1	1	-1	-1	0	0	0	-1	1	1	1	-1	-1	1	-1	-1	0	0	1	-1	0	-1	0	0	0	1	0	1	1	0	1	-1	1	1	0	1	0	-1	0	0	0	-1	-1	-1	-1	-1	-1	0	0	-1	1	-1	0	-1	0	0	0	1	-1	1	1	1	-1	1	0	1	0	0	1	1	0	-1	1	1	1	-1	-1	-1	-1	0	1	-1	-1	-1	-1	0	-1	1	1	-1	1	1	1	0	-1	-1	1	0	-1	-1	0	0	0	1	-1	1	-1	1	1	1	1	-1	0	0	0	0	-1	-1	1	0	0	-1	0	0	-1	1	-1	-1	-1	1	0	1	-1	1	0	-1	0	1	0	0	0	1	0	1	-1	-1	1	1	-1	1	0	1	-1	-1	-1	1	1	1	-1	0	0	0	-1	1	1	1	-1	1	0	-1	1	-1	0	-1	1	1	1	-1	1	-1	1	-1	1	0	-1	-1	1	-1	0	1	0	-1	1	0	1	1	-1	0	1	0	-1	-1	0	0	-1	1	1	-1	0	1	0	0	1	0	1	0	1	1	-1	1	0	0	1	-1	0	-1	1	-1	0	-1	-1	0	-1	1	-1	1	0	-1	1	-1	0	0	1	1	0	0	0	0	0	-1	-1	1	0	1	0	-1	1	-1	0	0	0	-1	0	-1	0	-1	-1	-1	1	1	0	-1	0	1	0	-1	1	-1	0	-1	1	-1	1	-1	1	0	-1	1	-1	-1	1	-1	1	-1	-1	0	0	0	0	1	0	0	1	-1	1	-1	1	1	1	1	0	-1	1	0	0	-1	1	0	1	-1	-1	0	0	-1	1	-1	-1	-1	0	1	-1	1	1	-1	1	-1	0	0	0	1	1	1	1	-1	1	1	1	0	1	0	0	0	-1	-1	0	-1	1	0	1	1	-1	-1	-1	-1	-1	0	-1	-1	1	0	1	1	1	0	-1	-1	-1	-1	-1	0	0	0	0	0	-1	1	-1	-1	-1	-1	0	-1	1	-1	-1	0	0	0	1	-1	1	1	-1	1	-1	-1	0	0	1	-1	-1	0	0	1	-1	1	-1	0	0	1	-1	0	-1	-1	-1	1	1	-1	1	-1	1	-1	-1	-1	-1	-1	0	1	1	-1	1	-1	1	1	-1	-1	1	-1	-1	-1	1	-1	1	0	-1	0	1	1	1	1	-1	1	-1	-1	0	-1	1	1	-1	0	0	1	-1	0	-1	1	1	1	-1	1	-1	-1	1	1	-1	-1	0	1	0	0	1	-1	-1	1	-1	1	-1	-1	-1	-1	0	0	1	1	-1	1	-1	1	1	1	1	0	1	0	-1	0	1	-1	0	1	-1	0	0	0	0	0	-1	0	-1	0	0	1	0	0	0	0	-1	-1	-1	-1	-1	1	0	0	0	1	1	1	0	1	-1	0	1	-1	-1	0	-1	0	0	-1	-1	0	0	0	0	1	1	1	0	1	1	-1	0	1	-1	1	0	1	-1	1	1	0	0	1	1	-1	-1	-1	-1	1	-1	1	-1	1	-1	1	0	1	1	0	-1	1	-1	1	1	1	0	0	0	-1	-1	0	0	0	-1	0	0	0	0	0	0	1	0	0	1	1	1	-1	1	0	1	1	0	-1	0	-1	-1	1	-1	-1	1	-1	-1	1	1	0	1	0	-1	1	1	1	0	1	-1	-1	0	1	1	1	1	0	0	1	1	0	-1	-1	0	0	0	0	0	0	0	1	-1	0	1	-1	0	1	0	0	-1	0	1	-1	0	1	1	-1	1	1	-1	-1	0	-1	-1	1	1	-1	0	0	0	0	1	-1	1	1	-1	-1	0	0	-1	1	0	0	1	-1	-1	-1	0	-1	-1	1	-1	0	0	1	-1	1	0	-1	1	-1	1	1	1	0	0	-1	1	1	1	-1	-1	-1	-1	-1	-1	-1	1	-1	1	-1	1	1	0	0	0	0	1	1	1	-1	0	1	1	-1	0	1	-1	-1	1	1	-1	1	0	1	0	0	1	1	1	1	-1	0	1	-1	1	1	-1	-1	1	-1	-1	1	-1	-1	1	-1	1	-1	1	1	1	1	0	0	-1	0	0	-1	0	0	0	0	0	0	0	1	-1	-1	1	0	1	1	1	-1	-1	1	-1	0	0	1	1	-1	0	-1	-1	1	0	0	0	0	-1	1	0	0	1	0	-1	-1	0	1	1	0	0	-1	-1	0	0	0	-1	0	1	1	1	1	0	0	1	1	1	-1	1	1	1	0	0	0	0	-1	0	0	-1	0	0	0	1	0	-1	0	1	-1	-1	-1	1	-1	1	1	-1	1	-1	1	-1	0	0	0	-1	0	1	1	-1	-1	1	1	0	-1	1	-1	1	1	-1	0	1	-1	1	-1	-1	1	1	1	1	0	1	1	0	-1	0	0	1	0	-1	1	0	1	0	1	-1	-1	0	-1	1	-1	-1	0	1	-1	1	1	1	1	-1	0	1	-1	0	0	0	0	-1	1	0	0	-1	1	-1	0	1	0	1	1	-1	1	-1	1	0	-1	1	1	1	1	1	1	0	-1	-1	-1	0	-1	0	-1	0	-1	0	-1	1	-1	0	-1	1	1	1	-1	-1	-1	0	0	0	-1	0	0	1	1	1	1	-1	1	-1	1	0	0	0	0	0	0	-1	0	1	-1	0	1	0	0	-1	-1	1	0	0	0	0	0	-1	1	0	0	0	1	1	0	1	-1	-1	1	1	0	1	-1	1	-1	-1	1	1	0	1	1	-1	1	-1	1	-1	0	-1	-1	1	-1	1	0	0	1	-1	0	-1	0	0	1	-1	0	1	1	1	-1	0	1	-1	0	1	0	1	-1	1	1	-1	-1	0	1	-1	1	1	1	-1	1	1	1	-1	-1	1	1	1	-1	1	1	1	0	1	1	1	1	1	-1	-1	-1	-1	1	0	1	-1	1	-1	0	1	0	1	1	1	1	-1	1	-1	0	-1	-1	0	-1	-1	-1	-1	1	1	-1	1	-1	1	1	1	1	-1	1	-1	-1	1	-1	-1	1	-1	0	-1	-1	0	0	0	0	0	-1	0	0	0	-1	1	-1	1	0	0	1	0	1	0	0	-1	-1	1	0	1	1	-1	-1	-1	1	-1	1	-1	-1	1	-1	1	1	-1	-1	0	1	1	1	0	0	1	0	-1	0	-1	0	1	1	0	0	-1	1	1	1	1	0	-1	-1	1	1	0	0	0	0	0	1	0	0	0	0	0	1	-1	-1	0	0	0	0	-1	1	0	0	1	1	0	0	0	0	1	1	-1	1	-1	-1	-1	-1	0	0	0	1	0	0	0	1	0	0	-1	1	-1	0	-1	-1	0	-1	0	1	0	0	0	0	0	-1	0	0	0	-1	1	1	-1	0	-1	1	1	-1	0	1	1	-1	1	1	-1	1	1	-1	-1	1	1	1	0	0	-1	1	0	0	-1	0	0	1	1	1	1	0	0	1	1	-1	0	0	-1	1	-1	0	1	-1	-1	0	0	-1	0	1	-1	0	1	1	1	0	1	-1	1	-1	0	1	1	1	0	0	0	1	-1	0	1	0	-1	-1	0	0	-1	0	-1	0	-1	0	0	1	-1	1	-1	-1	1	-1	-1	0	-1	-1	-1	0	-1	0	-1	-1	1	-1	1	0	0	1	0	0	0	0	0	1	-1	1	1	1	0	1	1	0	0	0	1	0	0	1	1	1	-1	1	1	1	0	0	-1	-1	1	1	0	0	0	1	-1	0	-1	-1	0	1	-1	1	0	1	1	0	1	0	-1	-1	0	1	1	-1	1	1	-1	1	0	0	-1	-1	-1	0	-1	0	1	0	-1	-1	-1	1	-1	-1	-1	1	1	0	1	-1	-1	-1	-1	0	0	0	0	0	0	0	0	1	1	-1	0	0	0	-1	0	0	0	0	0	0	0	0	-1	-1	0	0	1	0	0	-1	1	0	0	0	1	1	1	1	1	0	-1	0	0	0	1	0	1	0	1	1	0	1	-1	1	0	0	0	1	1	-1	1	0	0	0	0	0	0	0	0	-1	1	1	1	1	-1	1	1	1	0	0	1	1	-1	0	0	0	1	-1	-1	0	-1	0	1	0	-1	-1	0	0	0	0	1	1	-1	-1	1	-1	-1	1	0	1	1	-1	1	1	1	1	-1	1	1	-1	0	1	1	1	1	0	0	-1	0	0	-1	1	1	0	1	-1	1	0	-1	0	1	-1	-1	1	0	1	-1	-1	0	0	0	1	-1	1	0	0	-1	1	-1	-1	0	-1	-1	0	1	1	-1	-1	1	0	0	0	0	1	0	0	0	0	0	1	0	1	1	-1	-1	0	0	1	1	-1	1	0	1	0	-1	1	-1	-1	1	1	1	-1	0	-1	-1	1	1	-1	0	0	0	0	-1	-1	-1	1	-1	1	-1	-1	0	-1	0	0	0	-1	-1	1	1	0	0	1	1	-1	-1	1	-1	-1	-1	-1	1	1	1	-1	1	-1	1	0	1	-1	1	0	0	0	1	1	0	-1	-1	-1	1	1	1	0	0	0	1	-1	-1	1	1	1	-1	0	1	1	-1	-1	-1	1	1	-1	1	1	1	-1	-1	1	0	1	0	0	1	-1	-1	1	1	1	-1	0	-1	-1	0	0	0	0	1	0	0	-1	0	0	1	-1	0	1	0	1	1	0	0	-1	0	-1	-1	1	-1	-1	-1	1	1	1	1	1	-1	1	0	1	0	-1	-1	-1	1	0	-1	1	-1	1	1	1	1	0	0	-1	0	-1	0	0	-1	0	0	0	1	0	0	-1	-1	-1	1	-1	0	1	1	1	0	-1	-1	1	-1	-1	1	-1	1	-1	1	-1	1	0	0	1	-1	1	0	1	-1	1	1	-1	1	-1	1	0	1	1	-1	1	1	-1	0	1	0	-1	1	1	1	-1	-1	1	1	-1	0	1	1	-1	-1	1	0	0	1	1	1	1	1	-1	0	0	-1	-1	-1	-1	-1	0	1	1	1	-1	-1	0	-1	1	1	1	-1	1	-1	-1	-1	1	1	-1	-1	-1	0	-1	1	-1	1	0	1	0	-1	0	-1	1	-1	0	0	0	0	0	1	-1	0	1	-1	-1	-1	1	1	1	1	-1	0	-1	-1	1	1	1	-1	0	-1	1	0	-1	1	0	1	1	-1	-1	1	-1	-1	-1	0	1	1	1	1	-1	1	0	0	0	1	-1	-1	-1	1	-1	-1	-1	1	1	0	1	-1	1	-1	0	-1	0	0	0	0	-1	1	-1	1	-1	1	0	-1	-1	-1	1	0	1	-1	0	1	-1	0	1	-1	-1	-1	-1	1	1	-1	0	0	1	0	-1	0	-1	1	-1	1	1	-1	0	0	0	1	-1	0	1	1	-1	-1	-1	0	1	-1	-1	1	-1	0	-1	-1	0	0	-1	-1	0	-1	1	1	-1	-1	1	1	1	1	1	-1	-1	0	-1	1	1	1	-1	0	1	1	-1	0	0	-1	1	-1	1	1	1	-1	-1	0	1	0	1	0	1	0	-1	-1	0	1	1	-1	-1	-1	-1	1	0	-1	-1	-1	0	-1	0	1	-1	-1	0	1	-1	-1	-1	1	-1	0	-1	1	0	1	1	1	0	-1	-1	-1	1	1	0	0	1	-1	0	0	0	0	1	-1	-1	-1	-1	1	-1	0	1	1	1	-1	-1	0	0	1	0	-1	1	0	1	1	-1	1	1	0	1	0	0	-1	-1	1	-1	-1	-1	-1	0	1	0	-1	0	0	0	-1	0	0	0	-1	0	0	0	1	-1	-1	-1	1	-1	0	0	0	0	0	0	-1	1	0	-1	0	0	1	0	0	-1	0	0	0	0	1	1	-1	-1	0	0	0	-1	-1	0	-1	1	0	1	0	1	0	0	1	-1	-1	1	0	-1	0	0	1	-1	-1	1	1	1	-1	-1	-1	0	0	-1	-1	1	1	1	-1	-1	1	-1	-1	1	1	-1	-1	0	-1	-1	1	-1	0	0	-1	1	1	-1	1	1	1	0	1	1	1	-1	1	1	0	-1	-1	0	0	0	1	-1	0	1	-1	0	1	0	1	0	0	0	1	-1	0	0	1	1	0	0	0	0	0	0	0	-1	-1	1	-1	1	-1	0	0	1	0	-1	0	0	0	1	1	0	0	0	-1	0	0	-1	1	-1	-1	-1	1	-1	-1	0	0	0	0	1	1	0	0	1	0	1	0	1	-1	0	-1	1	-1	1	-1	-1	-1	-1	-1	0	1	1	1	-1	0	-1	0	1	1	1	1	0	-1	-1	0	0	0	-1	1	0	0	1	1	-1	1	-1	-1	-1	-1	0	1	0	0	0	0	1	1	-1	0	-1	0	0	0	0	0	0	0	0	-1	1	0	0	-1	0	0	0	0	0	0	0	1	1	-1	1	1	0	0	0	0	0	1	0	1	0	-1	0	0	0	0	0	0	0	-1	1	1	1	0	1	0	-1	1	-1	0	1	-1	-1	-1	0	1	1	-1	0	1	0	1	-1	-1	-1	1	1	1	-1	1	0	1	1	0	0	1	-1	-1	-1	1	-1	-1	0	1	1	1	1	-1	1	0	1	0	0	0	0	1	-1	-1	0	-1	-1	0	-1	0	-1	1	-1	0	0	0	0	0	0	1	1	0	-1	1	1	-1	1	1	-1	0	1	-1	1	1	0	1	1	1	-1	1	0	1	1	-1	-1	1	0	1	1	0	0	-1	0	1	0	0	-1	1	1	0	1	0	1	-1	-1	1	0	0	1	-1	1	-1	-1	1	-1	0	0	-1	0	0	0	0	0	0	-1	0	-1	1	-1	-1	1	-1	0	1	-1	0	1	0	1	1	0	-1	0	-1	-1	1	-1	0	-1	1	1	1	1	1	-1	0	-1	1	1	1	1	-1	-1	1	-1	1	1	-1	0	-1	0	-1	1	0	-1	1	0	0	-1	1	-1	-1	1	-1	1	-1	-1	1	-1	0	-1	-1	0	-1	-1	1	0	1	-1	-1	1	1	-1	1	1	1	1	-1	-1	1	1	-1	1	0	0	0	0	1	1	-1	0	-1	1	0	0	0	1	-1	1	-1	1	1	0	0	-1	0	-1	0	1	0	0	0	-1	1	-1	0	1	-1	-1	-1	0	0	1	-1	0	1	-1	0	-1	0	0	-1	-1	-1	0	1	-1	0	0	0	0	0	0	0	0	1	1	0	-1	0	-1	1	-1	-1	1	0	1	0	0	0	0	-1	1	0	1	-1	-1	1	-1	1	1	1	-1	-1	0	1	1	0	-1	1	1	0	1	0	-1	1	0	-1	1	0	0	1	1	-1	1	0	0	0	0	1	1	-1	-1	0	0	0	-1	1	0	-1	0	1	-1	-1	-1	0	0	0	0	0	0	-1	0	1	0	-1	0	1	-1	1	0	-1	-1	1	1	-1	0	1	-1	1	1	1	1	-1	1	1	0	-1	0	-1	0	1	0	-1	1	1	1	1	1	-1	0	0	0	-1	0	1	1	0	-1	0	-1	1	1	0	-1	-1	0	0	1	0	0	0	0	1	1	-1	1	1	-1	1	-1	0	1	1	0	1	0	0	1	0	-1	-1	-1	-1	0	0	0	1	0	-1	-1	-1	0	1	1	1	-1	1	1	-1	0	-1	0	0	1	0	1	-1	1	-1	1	0	0	0	1	1	-1	1	-1	-1	0	0	-1	0	0	1	0	0	1	-1	-1	1	-1	1	1	1	1	1	0	0	-1	0	1	-1	1	-1	1	-1	-1	-1	0	1	0	0	1	0	-1	1	1	1	1	-1	1	-1	0	1	-1	1	-1	0	1	-1	0	-1	-1	0	-1	1	1	0	1	-1	0	0	0	1	-1	0	1	0	1	1	1	-1	0	1	1	1	0	-1	-1	1	-1	0	1	1	1	-1	-1	-1	0	0	1	0	1	0	-1	1	1	0	-1	0	-1	0	1	1	1	1	0	0	-1	1	1	0	0	-1	0	-1	1	1	-1	1	1	0	1	0	-1	1	1	-1	-1	0	0	-1	-1	0	0	1	-1	0	0	-1	-1	1	-1	1	0	0	0	0	-1	0	0	-1	-1	1	-1	-1	-1	-1	1	-1	0	0	-1	1	1	1	-1	0	-1	1	1	-1	1	1	1	0	1	0	0	0	0	0	-1	0	1	1	1	-1	0	0	0	0	1	0	0	-1	1	-1	1	-1	0	0	-1	1	1	-1	0	1	1	-1	1	0	-1	1	-1	-1	1	1	-1	1	1	0	0	1	-1	-1	-1	0	0	0	0	1	-1	-1	1	0	1	0	0	1	1	1	-1	1	-1	-1	-1	-1	-1	-1	0	0	-1	1	-1	1	1	-1	-1	-1	1	-1	-1	-1	1	1	-1	-1	1	0	0	0	0	0	0	0	0	-1	0	0	-1	-1	-1	0	0	1	-1	-1	0	0	0	0	0	-1	0	0	0	0	-1	0	1	-1	1	0	1	1	0	0	0	0	0	1	-1	1	1	1	-1	-1	0	0	-1	0	1	1	-1	-1	1	-1	1	0	1	1	-1	-1	-1	1	0	0	-1	1	0	0	-1	-1	1	1	1	0	-1	0	-1	1	-1	0	-1	0	-1	-1	0	1	-1	-1	1	0	1	-1	-1	1	-1	1	-1	0	-1	1	1	1	-1	0	0	0	0	0	0	1	-1	-1	-1	0	0	-1	-1	0	1	-1	1	1	-1	0	-1	0	0	1	0	0	-1	-1	1	-1	0	1	-1	0	1	-1	1	0	0	0	0	0	0	0	0	0	0	0	0	0	0	-1	-1	0	0	1	1	1	-1	1	-1	-1	0	0	-1	1	0	-1	-1	0	0	0	-1	1	-1	-1	0	-1	-1	0	1	-1	0	0	0	0	0	0	-1	1	-1	-1	1	-1	0	0	1	1	-1	-1	1	0	0	-1	1	-1	0	-1	-1	-1
3092	2072	2885	1	4				1	-1	-1	1	0	-1	0	-1	1	0	0	0	-1	-1	-1	-1	1	1	-1	1	-1	1	-1	-1	1	1	1	0	0	0	0	1	0	0	0	0	0	-1	1	0	0	0	0	0	-1	0	-1	1	-1	1	1	-1	1	1	-1	0	0	-1	0	0	0	-1	0	0	0	1	-1	-1	1	0	0	0	1	-1	-1	0	0	0	-1	1	1	1	-1	-1	1	-1	1	-1	0	0	0	0	1	0	-1	-1	1	1	0	0	-1	1	0	-1	0	-1	1	0	-1	0	-1	1	0	-1	0	0	0	1	1	0	-1	1	0	0	0	0	0	0	-1	1	0	1	1	0	0	-1	-1	1	0	0	0	1	-1	0	0	1	0	0	0	0	0	-1	1	-1	-1	-1	0	0	-1	1	-1	0	1	0	0	1	0	-1	0	0	1	1	1	-1	1	-1	1	1	1	-1	0	0	-1	-1	0	1	0	1	0	1	-1	-1	0	0	0	-1	0	0	0	-1	-1	-1	0	0	0	-1	-1	0	1	1	0	1	-1	0	-1	1	1	1	0	1	0	0	1	-1	0	-1	-1	-1	-1	-1	-1	1	-1	-1	-1	1	0	0	0	0	-1	0	1	-1	-1	1	0	1	0	-1	-1	0	-1	-1	0	-1	1	-1	1	1	1	-1	1	1	1	1	-1	-1	-1	0	-1	1	0	1	0	-1	-1	1	-1	1	1	1	-1	1	1	1	-1	1	-1	0	-1	1	-1	0	0	0	1	0	1	-1	1	1	0	-1	1	-1	1	1	1	0	1	-1	1	-1	1	1	0	0	0	1	0	-1	1	-1	0	0	0	0	0	1	1	0	1	1	0	-1	0	-1	-1	-1	0	0	1	1	1	-1	-1	-1	-1	1	1	-1	1	1	1	0	1	1	-1	1	-1	-1	1	0	0	1	0	0	1	-1	-1	1	0	-1	1	-1	0	-1	-1	-1	-1	0	-1	-1	-1	1	0	1	-1	1	-1	-1	1	1	0	1	0	-1	0	0	0	0	1	0	-1	-1	0	-1	-1	1	-1	1	-1	1	0	0	0	-1	0	0	0	0	0	-1	0	0	1	1	-1	1	-1	0	0	0	0	0	0	0	-1	-1	-1	1	-1	0	0	1	-1	-1	0	0	1	0	1	1	0	-1	-1	-1	-1	-1	1	1	0	-1	-1	0	0	1	1	1	1	1	0	1	0	1	1	0	0	-1	-1	-1	0	1	-1	0	1	1	0	0	1	-1	-1	1	-1	1	-1	0	0	1	0	-1	0	0	0	-1	1	-1	-1	1	1	1	-1	-1	1	-1	0	-1	-1	1	-1	0	-1	-1	0	1	0	-1	0	-1	0	-1	0	1	-1	1	1	1	1	-1	1	0	0	1	0	0	1	1	1	-1	-1	1	1	1	1	1	1	-1	-1	-1	1	-1	-1	0	1	-1	-1	-1	1	0	0	1	1	0	0	-1	0	0	-1	1	-1	0	0	0	0	0	-1	-1	1	0	1	-1	0	0	0	0	1	1	1	1	0	1	0	0	-1	1	0	-1	1	0	0	0	0	0	0	0	0	1	0	-1	0	1	1	-1	-1	-1	1	0	0	1	-1	0	1	-1	-1	-1	1	1	-1	1	-1	1	-1	0	0	1	-1	0	1	-1	0	0	-1	1	-1	-1	0	0	0	1	-1	-1	1	0	0	-1	0	-1	-1	1	1	0	-1	-1	0	1	-1	0	1	0	1	-1	0	1	1	1	1	-1	-1	1	-1	-1	-1	1	-1	-1	-1	1	1	1	-1	-1	-1	-1	1	-1	0	0	-1	1	1	0	1	0	0	-1	1	-1	1	-1	0	-1	-1	0	0	1	-1	0	1	-1	-1	-1	-1	-1	0	0	0	0	0	0	-1	1	0	1	1	-1	0	0	1	0	1	0	-1	1	-1	-1	-1	1	1	1	-1	1	0	1	0	-1	0	1	0	1	-1	-1	0	-1	-1	1	0	-1	0	1	-1	1	-1	1	1	0	1	-1	1	1	1	-1	1	1	0	-1	-1	1	-1	-1	-1	-1	1	1	1	1	1	1	1	-1	-1	1	-1	1	0	1	1	-1	1	1	-1	1	0	0	1	0	0	-1	-1	-1	1	1	-1	-1	1	1	1	-1	-1	-1	0	1	0	-1	1	-1	1	1	-1	-1	1	1	1	1	0	1	0	1	0	1	-1	1	-1	1	1	0	-1	-1	0	-1	-1	0	1	0	0	-1	1	0	1	-1	-1	-1	1	-1	-1	1	0	1	-1	0	1	-1	0	1	0	1	-1	1	1	-1	1	0	0	-1	0	1	0	0	0	-1	0	1	0	0	-1	-1	0	-1	0	0	1	0	0	0	0	1	0	-1	1	1	0	1	0	1	-1	1	1	1	-1	1	0	1	-1	1	-1	-1	-1	-1	-1	-1	1	-1	-1	-1	0	0	-1	0	-1	-1	0	1	0	0	0	0	1	1	-1	-1	1	-1	1	-1	0	1	0	-1	0	0	1	1	-1	1	-1	-1	-1	1	1	1	1	1	1	1	-1	-1	1	-1	0	0	1	-1	1	0	0	0	-1	-1	0	1	0	-1	0	-1	1	-1	1	0	1	0	-1	1	1	-1	1	1	-1	-1	-1	-1	0	-1	0	-1	0	-1	0	0	0	0	-1	0	-1	1	0	0	-1	1	-1	1	1	0	0	0	0	-1	0	1	0	0	0	-1	-1	1	1	-1	-1	-1	1	1	-1	1	0	0	1	1	1	0	0	-1	-1	1	0	-1	0	-1	1	0	-1	1	1	1	1	0	0	0	1	1	1	-1	-1	0	0	1	1	0	1	1	1	-1	1	0	0	0	0	0	-1	1	0	-1	0	-1	-1	1	0	-1	-1	0	1	1	0	1	0	1	-1	-1	1	1	1	-1	-1	-1	0	0	-1	-1	0	0	-1	-1	1	0	0	-1	0	0	-1	1	1	1	-1	1	1	0	-1	1	0	1	0	0	-1	-1	1	-1	0	-1	-1	1	-1	1	-1	-1	-1	1	1	1	-1	-1	1	0	0	-1	1	1	-1	-1	-1	-1	-1	1	-1	1	-1	-1	1	1	0	-1	0	0	-1	0	1	1	1	1	-1	-1	-1	-1	1	1	0	0	0	-1	1	-1	-1	0	1	0	0	0	0	0	1	1	1	0	-1	-1	-1	-1	-1	1	1	0	-1	0	0	1	1	-1	1	0	-1	1	1	1	-1	-1	0	0	0	-1	0	0	-1	1	0	0	0	-1	-1	0	1	0	0	1	0	0	-1	1	-1	1	1	1	0	-1	-1	1	1	0	0	0	0	-1	0	0	-1	1	-1	-1	-1	-1	1	0	1	1	1	1	0	0	1	0	0	-1	-1	1	-1	1	-1	-1	-1	0	-1	0	-1	0	-1	-1	-1	0	-1	1	-1	-1	0	-1	1	1	1	-1	1	1	0	0	-1	-1	-1	1	-1	0	-1	-1	1	-1	1	1	-1	1	-1	-1	1	1	0	-1	-1	0	1	-1	-1	-1	0	1	-1	1	0	-1	-1	-1	0	-1	1	1	1	1	1	1	-1	1	-1	-1	1	1	1	1	-1	1	0	1	0	0	0	1	1	0	1	1	0	0	0	-1	1	1	-1	1	1	1	-1	-1	1	-1	0	-1	-1	1	-1	0	1	0	1	-1	-1	1	1	-1	1	1	1	0	-1	-1	-1	0	0	1	1	0	0	0	0	1	1	1	0	0	1	-1	0	0	1	0	1	-1	-1	-1	0	-1	-1	-1	1	1	0	0	0	1	-1	0	1	1	1	1	0	-1	1	0	0	1	-1	0	0	0	1	-1	1	1	-1	-1	-1	-1	1	1	-1	-1	-1	-1	1	-1	0	1	1	0	0	0	-1	1	-1	0	-1	0	-1	0	0	0	0	0	0	-1	1	0	1	-1	1	0	1	0	1	1	1	1	0	1	0	1	-1	1	-1	1	1	-1	0	0	0	0	0	0	0	0	-1	0	0	1	0	0	1	-1	-1	-1	1	1	0	-1	-1	1	1	-1	0	0	0	0	0	-1	0	-1	0	-1	0	1	0	-1	1	-1	0	-1	-1	1	-1	-1	1	1	-1	1	1	1	-1	1	-1	0	0	0	-1	1	1	0	-1	0	-1	-1	-1	0	1	1	1	-1	1	0	1	1	1	-1	1	0	-1	-1	1	1	-1	-1	-1	1	-1	1	-1	-1	-1	0	1	0	1	1	0	-1	0	0	-1	1	-1	-1	1	1	0	-1	1	-1	-1	1	-1	1	-1	0	0	0	-1	-1	0	0	1	1	0	-1	1	1	1	-1	0	0	-1	0	0	0	0	0	0	-1	1	-1	1	-1	0	0	0	0	1	-1	0	0	-1	1	0	0	-1	0	-1	0	-1	1	1	1	1	1	0	-1	1	0	0	0	1	-1	1	1	1	1	-1	-1	1	1	-1	-1	1	1	-1	1	0	1	1	-1	-1	1	0	0	1	0	0	0	-1	1	-1	1	0	-1	1	1	-1	1	-1	0	1	-1	0	0	0	1	-1	0	0	1	-1	-1	1	-1	0	-1	0	1	1	1	0	1	1	-1	-1	0	0	-1	-1	0	0	-1	-1	0	1	-1	1	1	-1	0	1	0	1	1	0	-1	-1	1	0	0	0	0	1	0	-1	0	-1	-1	1	1	1	-1	1	0	-1	1	0	0	0	0	0	0	1	0	0	0	0	-1	-1	0	0	1	-1	0	-1	1	1	0	0	0	0	-1	0	1	1	0	0	-1	-1	1	0	0	0	-1	1	-1	1	1	1	-1	-1	-1	-1	-1	0	0	1	0	1	-1	-1	-1	1	1	1	-1	1	1	-1	0	-1	1	-1	-1	1	0	-1	0	-1	-1	1	1	-1	-1	-1	-1	1	-1	1	0	1	0	0	0	0	1	0	-1	0	-1	0	0	0	-1	0	-1	0	0	1	-1	-1	-1	1	0	0	0	0	0	0	1	-1	1	1	0	0	0	1	1	-1	-1	1	0	1	-1	1	-1	1	1	0	-1	1	1	1	0	1	1	0	-1	1	-1	0	1	-1	1	0	0	1	-1	1	0	0	0	-1	0	0	1	0	1	0	1	0	0	1	1	1	-1	0	0	0	0	0	0	1	0	1	0	0	0	0	-1	0	0	0	0	0	0	0	0	-1	0	-1	0	-1	1	0	0	-1	1	1	1	-1	0	0	0	0	0	0	0	-1	0	0	0	0	-1	0	0	1	0	0	-1	0	1	-1	0	0	1	-1	-1	0	1	-1	1	0	0	1	0	0	0	-1	-1	-1	0	0	-1	0	1	0	-1	1	1	-1	-1	0	0	-1	0	1	-1	1	-1	1	1	1	-1	-1	-1	-1	-1	-1	1	1	-1	-1	0	0	-1	1	1	1	-1	1	1	-1	1	-1	-1	0	-1	-1	-1	-1	0	1	0	0	-1	1	-1	0	-1	1	1	0	0	1	1	-1	0	-1	0	-1	0	-1	1	1	-1	0	0	0	0	-1	1	-1	-1	0	0	1	1	0	0	-1	0	0	-1	0	0	0	-1	-1	1	-1	0	0	1	1	-1	-1	0	1	-1	-1	-1	1	-1	0	0	0	-1	-1	0	-1	1	1	0	-1	0	1	-1	-1	-1	1	-1	1	-1	0	1	0	-1	-1	-1	0	-1	0	-1	0	1	0	-1	0	0	-1	-1	-1	1	1	-1	1	1	1	1	1	-1	-1	-1	-1	1	1	-1	-1	1	0	-1	-1	1	-1	-1	0	0	1	0	1	0	0	0	1	-1	1	-1	1	0	0	0	0	-1	-1	1	1	0	1	0	-1	-1	0	0	-1	1	0	0	-1	1	0	0	0	0	0	0	0	0	1	-1	0	0	1	1	-1	0	1	-1	1	1	1	-1	1	-1	1	0	0	0	1	1	1	-1	-1	-1	1	0	1	0	1	-1	1	0	0	1	0	0	-1	1	-1	0	-1	1	0	0	1	1	1	0	0	1	0	-1	1	0	1	-1	-1	-1	0	0	-1	0	0	0	0	1	0	-1	0	-1	-1	1	0	0	0	0	-1	0	0	-1	1	-1	1	1	0	1	1	1	-1	0	0	0	0	1	0	0	0	0	-1	0	1	-1	-1	1	-1	1	0	0	0	1	0	0	-1	0	-1	0	-1	-1	0	0	0	-1	-1	-1	-1	-1	1	0	1	-1	0	1	-1	-1	1	0	0	-1	-1	-1	-1	1	0	0	1	0	0	1	-1	-1	1	0	0	-1	0	0	-1	-1	0	-1	1	1	0	0	0	0	0	0	0	-1	-1	0	0	0	0	0	1	-1	0	0	0	0	0	1	1	-1	-1	0	-1	1	-1	0	1	0	-1	0	0	0	-1	1	1	-1	-1	0	-1	1	-1	1	-1	1	0	1	0	1	0	0	0	0	1	-1	1	1	1	0	-1	1	0	0	1	1	0	1	0	0	0	0	0	1	0	1	-1	1	0	1	0	-1	0	0	-1	1	1	0	0	0	0	1	1	0	-1	-1	-1	0	0	-1	0	-1	0	1	1	-1	0	-1	1	-1	-1	-1	-1	0	-1	0	1	1	0	0	-1	0	1	1	0	-1	0	0	1	0	0	-1	0	0	1	0	-1	0	0	1	1	0	1	0	1	1	1	1	0	0	-1	-1	-1	-1	1	-1	1	-1	-1	1	0	0	-1	-1	-1	-1	-1	1	0	1	1	-1	0	0	-1	0	-1	0	1	1	-1	-1	0	-1	1	1	1	1	0	1	-1	1	1	-1	-1	1	0	-1	1	1	-1	-1	0	0	0	0	0	-1	0	-1	-1	1	0	0	-1	-1	-1	0	0	-1	1	0	1	-1	-1	1	1	1	1	0	0	-1	0	0	0	0	0	0	0	0	0	0	0	-1	-1	0	-1	-1	0	0	0	1	0	0	0	1	-1	-1	-1	-1	1	1	-1	1	1	0	0	0	1	1	1	1	0	0	0	0	-1	1	0	-1	1	0	0	0	0	1	1	1	-1	-1	1	-1	0	0	0	0	0	0	0	0	0	0	1	0	1	-1	0	0	0	-1	-1	-1	1	-1	0	1	0	0	-1	0	-1	-1	-1	-1	1	1	1	0	-1	-1	-1	0	1	0	-1	-1	1	0	1	-1	1	-1	-1	1	0	1	1	0	-1	0	-1	-1	1	0	-1	0	-1	0	0	1	1	-1	-1	-1	0	1	0	0	1	-1	0	0	-1	0	0	-1	1	-1	0	0	0	0	-1	0	0	0	0	-1	0	0	0	0	0	0	0	0	-1	-1	0	-1	-1	0	0	0	0	0	0	1	0	1	0	0	0	0	-1	1	1	0	0	0	-1	0	0	0	0	0	0	0	0	0	-1	0	0	-1	-1	-1	-1	0	-1	0	0	-1	-1	0	0	0	-1	0	-1	0	-1	1	0	0	-1	0	-1	1	1	-1	-1	-1	-1	-1	0	1	1	0	-1	-1	-1	-1	1	1	-1	0	-1	0	1	-1	0	1	1	-1	1	1	0	0	0	0	-1	1	-1	-1	-1	1	1	-1	0	0	1	1	1	-1	-1	1	-1	1	0	-1	-1	0	0	1	1	0	0	0	1	-1	-1	1	-1	1	1	-1	0	-1	0	0	-1	0	1	-1	0	0	0	-1	1	0	-1	-1	1	-1	-1	-1	1	0	-1	-1	1	-1	-1	1	0	-1	-1	1	-1	1	1	1	-1	0	0	0	0	1	-1	0	1	0	-1	-1	-1	0	0	0	-1	0	0	0	0	0	1	0	0	-1	1	-1	1	-1	1	0	-1	0	-1	1	-1	0	0	0	0	0	1	-1	1	-1	-1	0	0	-1	-1	0	-1	-1	0	0	-1	-1	-1	1	-1	0	0	-1	-1	0	1	0	1	1	0	-1	0	1	1	1	1	0	-1	-1	-1	1	0	0	1	0	1	-1	0	-1	1	-1	-1	-1	-1	1	0	0	1	-1	0	-1	0	-1	0	1	-1	1	1	0	1	1	0	1	-1	-1	-1	-1	1	-1	-1	1	1	1	-1	-1	1	1	-1	-1	1	-1	-1	0	0	0	0	-1	-1	1	0	1	0	-1	0	1	0	0	0	0	-1	-1	0	1	-1	0	0	1	-1	0	0	0	1	-1	0	0	1	1	1	1	-1	0	0	-1	-1	0	-1	0	0	-1	0	0	0	-1	-1	-1	0	-1	0	0	0	0	0	0	0	-1	0	1	-1	1	-1	0	0	1	1	0	1	1	0	0	-1	-1	-1	1	1	-1	0	-1	-1	-1	-1	1	1	1	1	1	-1	1	-1	1	1	0	0	-1	-1	1	1	1	0	1	0	1	0	1	-1	1	-1	1	-1	-1	1	0	0	0	1	0	0	1	0	1	-1	-1	1	-1	-1	1	1	1	-1	1	0	-1	1	-1	1	0	1	0	0	0	1	1	1	-1	1	1	0	-1	1	1	-1	-1	-1	1	1	0	1	-1	1	0	1	1	0	0	0	0	-1	-1	-1	1	1	0	0	1	-1	1	0	-1	1	0	0	0	1	0	0	0	1	-1	0	0	0	0	0	0	0	-1	0	-1	1	0	1	-1	-1	1	0	0	0	-1	1	1	1	-1	1	0	-1	1	-1	0	-1	-1	0	0	-1	-1	1	1	0	0	0	-1	0	-1	1	-1	1	-1	-1	0	-1	-1	-1	-1	1	1	0	-1	-1	0	-1	0	0	1	-1	1	-1	0	1	1	-1	0	0	1	0	-1	1	1	0	-1	1	-1	-1	1	-1	-1	-1	1	1	-1	-1	1	1	-1	-1	-1	1	1	-1	-1	1	1	1	1	-1	1	-1	0	1	-1	1	-1	1	-1	1	-1	1	1	0	-1	1	1	0	0	1	0	-1	1	-1	-1	1	-1	0	1	0	-1	-1	0	1	-1	1	1	1	1	-1	0	1	-1	0	1	0	1	-1	-1	1	1	-1	0	1	-1	-1	1	0	0	1	0	0	1	-1	1	-1	-1	1	1	-1	-1	-1	1	1	1	-1	1	-1	1	1	-1	-1	0	0	0	0	-1	-1	1	1	1	1	-1	-1	0	0	1	1	-1	1	1	0	1	1	1	0	1	-1	-1	1	-1	0	0	-1	-1	0	1	0	0	1	-1	-1	-1	1	1	-1	1	1	-1	0	-1	-1	-1	1	1	-1	1	0	1	1	-1	-1	0	1	0	1	0	1	-1	-1	-1	-1	-1	-1	1	1	1	-1	1	-1	1	1	0	0	0	0	0	-1	-1	1	-1	0	1	1	1	1	1	-1	0	1	-1	0	1	-1	-1	0	0	-1	-1	1	-1	-1	1	-1	-1	1	0	1	0	1	0	0	0	-1	0	0	0	1	1	-1	0	-1	1	1	1	1	1	0	1	1	1	0	0	1	0	0	0	1	-1	-1	-1	1	1	-1	1	-1	-1	-1	1	1	-1	-1	1	1	-1	-1	0	0	-1	1	0	-1	0	-1	1	1	1	0	0	0	0	-1	-1	1	1	-1	1	0	-1	-1	0	-1	1	-1	-1	0	1	0	1	0	0	0	1	1	0	-1	1	0	0	1	-1	0	1	1	0	-1	1	-1	0	0	0	1	0	0	-1	-1	-1	0	0	0	0	1	1	1	1	1	1	-1	0	0	-1	1	-1	-1	-1	0	1	-1	1	-1	0	1	-1	1	-1	0	0	-1	1	-1	1	-1	-1	-1	-1	0	1	1	-1	1	-1	-1	0	1	0	-1	0	0	1	1	-1	-1	-1	1	1	0	1	0	-1	1	0	1	-1	0	0	0	0	-1	1	0	-1	0	1	0	0	1	1	-1	-1	1	-1	-1	-1	-1	1	0	1	1	-1	1	-1	-1	-1	0	1	1	-1	0	-1	-1	1	0	0	0	1	0	1	1	-1	-1	0	0	1	-1	-1	-1	0	-1	1	-1	-1	0	1	1	1	1	-1	0	0	1	-1	1	-1	0	0	-1	-1	1	-1	-1	-1	-1	0	-1	0	-1	-1	0	1	1	0	0	-1	1	1	1	-1	-1	1	-1	0	-1	-1	0	-1	1	0	1	1	0	-1	0	-1	1	0	0	-1	-1	-1	0	-1	0	1	0	-1	1	-1	0	0	1	0	0	0	1	1	-1	-1	1	-1	1	0	0	1	1	1	1	-1	-1	0	-1	0	1	-1	1	1	1	-1	0	0	0	0	0	1	0	-1	1	0	1	0	0	0	0	1	0	0	0	1	-1	1	0	1	1	1	0	0	0	-1	0	0	0	0	0	0	-1	1	-1	1	-1	0	1	-1	1	-1	-1	1	1	0	0	1	-1	-1	0	0	-1	0	-1	-1	-1	0	1	-1	0	0	0	1	0	0	0	0	1	0	0	-1	1	0	0	1	1	-1	1	0	-1	-1	-1	0	1	1	1	0	-1	-1	-1	1	-1	0	0	0	-1	1	1	1	1	1	-1	-1	1	-1	0	-1	0	0	-1	0	1	1	-1	1	0	-1	0	-1	-1	1	0	0	0	1	0	-1	-1	1	1	-1	-1	0	0	1	1	1	-1	1	1	-1	0	0	0	0	0	-1	-1	1	-1	1	-1	1	1	0	-1	1	0	-1	0	0	0	1	1	0	-1	0	1	1	-1	-1	0	-1	0	1	1	0	-1	1	0	0	0	0	0	1	1	0	0	1	0	0	-1	-1	1	-1	0	0	1	0	0	0	0	1	1	-1	1	0	-1	-1	0	1	1	-1	-1	1	-1	1	-1	1	0	-1	-1	1	-1	-1	-1	-1	1	1	-1	1	-1	1	1	-1	1	-1	1	0	1	0	1	1	1	-1	1	1	0	-1	-1	-1	-1	-1	1	-1	-1	-1	0	-1	-1	-1	1	1	-1	-1	1	1	-1	1	1	-1	-1	-1	-1	-1	0	1	0	0	0	0	0	1	-1	-1	0	0	0	-1	0	0	0	1	0	-1	0	0	-1	0	-1	1	-1	0	-1	1	1	1	-1	-1	-1	1	-1	1	-1	1	1	-1	0	1	-1	-1	1	-1	1	-1	-1	-1	1	0	0	-1	1	-1	-1	0	1	-1	0	-1	-1	0	0	1	0	-1	-1	-1	1	-1	0	0	0	1	-1	-1	-1	-1	1	-1	-1	1	1	1	0	0	0	-1	1	1	-1	-1	1	1	-1	-1	-1	1	1	-1	1	-1	1	1	1	0	1	1	-1	0	0	0	0	-1	0	1	1	1	0	1	-1	-1	0	0	-1	1	0	0	0	0	0	1	-1	1	0	0	0	0	1	-1	1	0	1	0	-1	-1	1	0	-1	-1	0	-1	1	1	-1	1	-1	1	0	0	0	1	0	-1	0	0	0	0	1	-1	0	-1	-1	0	-1	0	-1	-1	0	1	1	-1	1	0	0	1	0	0	1	0	-1	-1	-1	1	-1	1	-1	1	1	1	0	0	0	-1	-1	0	0	0	0	0	0	-1	1	-1	1	1	-1	-1	-1	1	-1	-1	-1	0	0	0	0	0	1	1	1	1	0	-1	0	0	0	0	0	1	0	-1	0	0	0	1	0	-1	1	1	1	0	-1	0	0	0	1	0	-1	-1	-1	0	1	1	0	0	1	1	1	-1	1	-1	1	1	1	1	-1	0	0	1	0	1	0	0	0	0	1	-1	0	0	-1	0	0	1	1	0	1	0	0	0	-1	1	1	1	1	1	0	0	1	1	1	0	0	0	0	0	-1	0	-1	0	1	1	1	-1	1	0	-1	0	0	1	-1	1	1	-1	-1	-1	-1	1	1	1	-1	-1	1	-1	1	1	-1	0	1	0	-1	-1	1	0	1	0	0	1	1	0	1	-1	-1	0	0	1	-1	1	1	1	1	1	-1	-1	1	1	1	-1	1	1	0	-1	0	1	0	1	0	0	1	1	0	0	-1	-1	-1	0	0	-1	0	1	-1	-1	1	-1	1	0	0	-1	0	0	0	1	0	-1	0	0	-1	1	0	0	0	0	1	0	-1	-1	0	-1	0	0	0	0	0	1	1	1	-1	0	-1	-1	-1	0	0	0	0	1	1	-1	1	0	1	0	1	1	1	0	0	-1	-1	-1	1	1	-1	-1	1	1	1	0	0	0	0	0	0	-1	1	1	-1	0	0	-1	-1	-1	1	-1	-1	-1	-1	0	1	0	0	0	0	0	1	1	1	-1	-1	1	0	-1	0	0	0	0	0	0	1	0	1	1	0	0	-1	1	0	-1	0	1	0	1	1	0	0	0	-1	0	1	1	0	-1	-1	1	1	0	-1	-1	-1	0	1	-1	1	-1	0	-1	1	1	1	1	-1	1	1	0	-1	-1	-1	1	1	-1	1	-1	-1	-1	-1	1	1	1	0	1	-1	0	-1	-1	0	0	-1	0	-1	-1	-1	1	1	-1	1	1	1	0	1	-1	0	-1	-1	1	0	0	0	0	1	1	0	0	-1	-1	-1	1	0	1	1	0	-1	-1	1	-1	1	-1	-1	-1	0	-1	1	1	-1	0	1	0	1	-1	0	0	-1	-1	0	-1	1	-1	0	0	1	1	1	0	0	1	0	0	-1	1	1	1	-1	1	1	-1	-1	0	1	-1	0	-1	1	-1	-1	1	1	-1	1	-1	-1	1	1	1	1	1	0	-1	1	-1	0	1	-1	1	1	0	1	-1	-1	-1	1	-1	-1	-1	1	-1	1	1	0	0	0	0	0	0	1	0	0	1	-1	-1	0	0	1	1	1	-1	0	0	1	1	-1	1	-1	0	-1	0	0	0	0	0	-1	-1	0	1	0	0	1	0	-1	-1	0	-1	0	1	1	1	0	0	1	1	1	0	0	0	0	0	0	-1	-1	0	0	0	1	0	1	1	1	0	0	-1	1	-1	1	0	1	0	0	0	1	1	1	0	0	-1	0	1	1	0	0	0	0	0	1	0	1	-1	1	-1	1	1	1	-1	1	1	1	0	0	-1	1	0	0	0	0	-1	-1	-1	1	0	0	-1	-1	0	0	0	0	0	1	0	1	-1	1	1	-1	0	0	-1	1	-1	1	0	-1	0	1	1	1	-1	1	-1	0	0	-1	-1	1	-1	-1	0	0	1	0	0	0	0	0	-1	0	1	1	-1	-1	-1	0	0	0	0	0	1	1	-1	0	1	0	0	-1	0	0	-1	0	1	0	-1	0	0	0	-1	1	0	1	1	-1	1	1	1	-1	-1	-1	-1	0	1	-1	-1	1	1	0	0	1	-1	0	0	0	0	-1	0	0	0	-1	0	-1	-1	-1	0	0	0	1	-1	-1	1	-1	1	-1	1	1	-1	-1	-1	-1	1	0	0	1	0	-1	-1	0	0	-1	1	0	1	1	-1	-1	-1	1	-1	1	1	1	-1	1	1	1	-1	1	-1	-1	0	-1	0	0	0	0	1	0	-1	-1	0	0	1	0	0	0	-1	0	0	-1	0	1	0	0	1	0	-1	-1	-1	1	-1	-1	-1	0	0	-1	-1	1	0	-1	-1	0	0	-1	-1	1	1	-1	0	0	-1	0	1	-1	0	-1	0	0	-1	1	0	1	1	-1	-1	1	-1	-1	0	0	0	0	0	0	1	0	-1	0	0	0	1	-1	-1	-1	0	-1	0	1	0	1	0	0	1	1	0	1	-1	0	1	1	-1	0	1	0	-1	1	0	0	0	1	1	-1	1	-1	1	-1	1	-1	1	1	1	0	0	1	0	1	1	1	1	-1	0	0	-1	1	-1	-1	1	1	1	-1	1	1	-1	1	1	0	-1	1	0	0	1	1	0	-1	-1	-1	1	1	1	0	1	0	-1	-1	1	1	0	0	0	-1	0	-1	-1	-1	1	1	0	0	-1	1	0	0	0	-1	-1	1	1	1	1	1	1	0	1	-1	1	1	-1	-1	-1	-1	1	0	0	1	-1	1	1	1	0	0	1	-1	1	0	-1	-1	-1	1	0	-1	1	-1	-1	-1	-1	-1	-1	0	-1	0	0	1	-1	-1	-1	-1	1	1	-1	1	1	1	-1	-1	-1	1	-1	1	1	-1	0	0	-1	1	1	1	-1	-1	-1	-1	1	-1	1	0	0	0	0	-1	1	0	0	-1	1	0	0	0	-1	0	-1	0	0	-1	0	1	0	1	0	1	-1	-1	1	1	0	0	1	0	0	0	0	0	0	0	1	0	0	1	0	1	-1	0	-1	-1	0	0	1	1	0	1	-1	-1	1	1	-1	1	-1	-1	-1	-1	0	0	-1	1	1	0	-1	1	1	1	-1	1	1	1	1	1	1	1	0	-1	1	-1	1	-1	-1	1	1	-1	1	1	-1	-1	-1	1	-1	-1	-1	-1	1	1	-1	1	-1	-1	-1	-1	-1	-1	-1	1	-1	1	0	-1	1	0	1	1	-1	1	0	1	-1	0	1	1	1	0	1	1	-1	-1	0	-1	1	1	-1	1	-1	-1	1	-1	-1	1	0	1	1	0	-1	0	0	0	1	-1	0	-1	1	0	-1	-1	1	1	1	1	1	0	-1	0	0	0	-1	-1	0	-1	-1	-1	1	0	0	-1	-1	-1	1	0	-1	-1	1	0	1	-1	-1	0	1	1	0	-1	1	1	-1	0	0	0	0	0	1	-1	0	0	-1	1	-1	1	1	-1	0	-1	-1	-1	1	1	0	0	1	1	-1	1	-1	1	-1	1	1	1	-1	1	1	-1	-1	0	1	-1	-1	1	-1	1	1	0	-1	1	1	0	1	1	1	1	1	-1	-1	-1	1	1	1	1	1	1	-1	-1	-1	1	1	-1	-1	1	-1	-1	0	-1	0	0	-1	-1	1	-1	-1	1	1	1	-1	1	0	-1	0	-1	0	-1	1	0	-1	0	1	-1	-1	0	0	-1	1	-1	-1	1	0	-1	1	1	-1	1	1	-1	1	-1	-1	-1	0	1	1	-1	1	1	-1	1	-1	1	1	-1	1	-1	0	1	-1	1	0	1	0	-1	-1	-1	0	0	1	-1	-1	1	1	-1	-1	-1	-1	1	0	0	-1	0	0	1	1	0	-1	-1	1	1	1	1	1	-1	-1	0	-1	1	-1	1	-1	1	0	0	0	-1	1	0	1	1	1	0	-1	-1	-1	1	1	1	-1	-1	1	-1	0	-1	-1	-1	-1	-1	-1	0	-1	-1	1	-1	-1	1	1	1	-1	1	1	-1	-1	0	-1	-1	0	-1	1	1	1	-1	1	1	1	1	1	-1	1	1	1	-1	1	0	1	-1	0	0	1	-1	-1	-1	-1	1	1	-1	1	0	-1	-1	0	0	1	1	1	-1	1	-1	-1	0	1	1	1	0	-1	0	1	0	0	0	1	-1	1	1	1	1	-1	1	1	0	0	0	1	0	0	0	0	0	0	0	1	-1	1	-1	-1	1	0	-1	-1	0	1	-1	1	1	0	-1	0	0	1	0	0	0	0	1	-1	1	1	0	1	-1	-1	0	-1	0	0	0	-1	-1	0	0	-1	-1	-1	1	0	1	1	-1	-1	0	1	-1	-1	0	0	0	1	1	-1	-1	1	-1	1	1	-1	-1	1	1	1	1	1	-1	-1	1	1	-1	1	-1	1	-1	-1	1	-1	1	1	0	0	-1	0	1	1	-1	0	1	-1	-1	1	0	1	0	-1	0	0	-1	-1	1	1	-1	-1	-1	1	-1	-1	1	-1	-1	1	-1	0	1	1	-1	-1	1	0	1	1	-1	1	0	0	-1	-1	1	1	1	0	1	-1	0	1	0	0	0	0	0	-1	-1	0	0	0	1	-1	1	-1	0	0	1	1	0	0	0	0	0	0	-1	0	0	0	-1	-1	-1	1	1	1	-1	-1	1	-1	0	-1	-1	0	0	0	-1	-1	-1	1	1	1	-1	0	-1	1	1	-1	-1	-1	0	1	-1	1	-1	-1	-1	1	-1	-1	-1	-1	-1	1	1	1	-1	-1	1	1	1	1	-1	0	1	-1	1	1	1	-1	-1	-1	1	0	-1	1	0	1	1	1	0	0	0	-1	1	0	-1	0	0	-1	-1	0	0	-1	0	0	1	1	0	-1	1	0	1	0	0	-1	0	1	0	0	-1	0	-1	0	1	-1	-1	-1	0	0	-1	1	0	1	0	0	-1	0	1	-1	1	0	0	0	0	0	-1	0	1	0	1	-1	0	0	0	-1	0	-1	1	1	1	-1	0	1	1	0	-1	1	1	0	0	1	-1	-1	1	-1	0	1	1	1	0	-1	-1	-1	-1	-1	0	0	1	1	1	0	0	1	0	0	1	1	-1	0	-1	0	1	1	1	0	0	1	0	1	0	1	1	-1	-1	-1	1	1	-1	1	0	-1	0	1	-1	1	1	0	-1	1	-1	1	-1	0	-1	-1	1	1	0	0	-1	-1	-1	1	0	1	1	1	-1	0	0	1	-1	-1	0	0	1	0	-1	-1	0	1	-1	1	-1	1	-1	1	0	1	1	1	1	-1	-1	-1	-1	-1	1	-1	1	-1	1	1	-1	0	0	-1	1	-1	-1	1	-1	-1	-1	-1	-1	-1	1	0	0	0	0	0	0	0	0	-1	1	1	0	1	-1	0	1	-1	-1	1	0	-1	-1	1	0	-1	0	-1	-1	0	0	1	-1	1	0	-1	0	-1	-1	1	-1	1	1	-1	0	-1	0	0	0	0	0	0	0	-1	0	0	-1	0	0	1	-1	0	-1	0	-1	-1	1	-1	1	1	-1	1	-1	1	1	-1	1	-1	-1	-1	0	0	-1	0	-1	-1	-1	-1	1	-1	1	0	-1	1	1	1	1	-1	-1	0	1	1	1	-1	0	-1	0	0	1	-1	-1	1	-1	1	0	0	0	0	1	1	1	-1	-1	-1	0	0	0	-1	-1	0	0	0	1	-1	1	-1	0	1	0	0	-1	0	1	0	1	0	0	-1	0	0	0	0	-1	0	-1	0	0	-1	0	1	1	1	1	1	-1	0	1	-1	-1	-1	1	0	1	-1	1	1	-1	0	1	-1	-1	-1	1	-1	1	-1	-1	1	0	0	1	-1	1	-1	-1	1	1	1	1	-1	-1	-1	0	-1	1	1	1	-1	1	0	-1	0	-1	1	-1	1	1	1	-1	1	1	1	0	1	-1	-1	-1	1	-1	-1	-1	0	1	1	0	1	-1	-1	-1	1	-1	-1	-1	0	1	-1	1	1	1	0	1	-1	0	1	0	1	0	1	1	0	-1	1	0	1	-1	1	-1	1	-1	1	-1	-1	1	0	1	-1	1	0	0	-1	-1	1	1	1	1	-1	0	0	0	0	0	0	1	1	1	0	-1	1	0	1	-1	0	0	1	-1	-1	-1	-1	-1	1	1	0	-1	0	1	0	-1	1	-1	-1	-1	0	-1	1	-1	1	0	-1	1	-1	-1	1	0	1	-1	-1	0	0	0	0	0	1	0	0	-1	0	-1	1	1	0	1	1	-1	1	0	1	0	0	1	0	0	-1	-1	1	0	1	-1	-1	-1	0	1	-1	1	1	1	0	-1	0	1	0	-1	0	-1	0	-1	1	1	0	0	1	1	-1	-1	-1	-1	0	1	1	1	1	1	-1	-1	-1	-1	-1	1	-1	-1	0	0	1	0	0	0	0	0	-1	1	-1	1	0	0	1	0	0	0	-1	-1	-1	-1	-1	-1	1	0	0	0	1	-1	1	0	0	1	0	-1	1	0	0	0	0	0	0	0	-1	-1	0	0	0	-1	1	1	0	0	-1	0	-1	0	0	0	0	0	0	0	1	0	0	-1	0	0	0	1	-1	0	-1	0	-1	-1	0	0	0	0	0	-1	1	1	-1	1	0	0	1	1	-1	1	0	-1	-1	1	0	0	1	-1	0	0	-1	0	-1	1	1	0	-1	1	0	0	0	0	0	0	0	0	0	0	1	0	-1	1	-1	1	-1	-1	-1	-1	0	0	0	0	1	-1	1	-1	1	1	1	-1	1	0	-1	1	-1	0	0	1	0	1	0	-1	-1	1	1	0	-1	0	1	1	0	1	1	-1	-1	-1	1	0	0	0	0	1	-1	1	1	1	0	1	0	-1	-1	1	-1	1	-1	0	0	0	-1	1	1	0	0	1	0	0	1	-1	1	-1	1	0	-1	0	-1	1	-1	0	0	-1	1	1	-1	1	1	0	0	0	0	0	0	1	-1	0	1	0	1	-1	-1	-1	1	1	0	1	0	0	0	-1	1	1	-1	0	0	-1	1	0	-1	0	1	1	0	0	1	-1	1	-1	0	-1	1	1	0	-1	1	1	0	0	-1	-1	1	0	0	1	0	0	0	1	1	0	0	1	0	1	-1	-1	1	0	0	0	0	0	-1	1	0	0	1	1	1	0	-1	1	-1	0	-1	0	1	0	0	1	-1	1	-1	-1	-1	-1	1	-1	1	-1	1	1	1	1	0	-1	0	-1	-1	1	1	-1	1	-1	1	-1	1	-1	1	1	-1	0	-1	1	-1	1	0	0	0	0	0	-1	1	-1	-1	0	0	-1	-1	-1	1	0	0	0	-1	1	-1	-1	1	0	-1	1	1	-1	0	1	1	0	-1	-1	-1	-1	0	-1	0	0	0	0	0	0	-1	1	1	1	1	-1	0	1	1	0	-1	-1	1	-1	-1	1	0	1	-1	0	1	-1	0	1	0	0	0	0	1	0	0	0	0	0	1	-1	-1	1	0	-1	1	-1	1	-1	1	1	1	0	1	1	1	-1	-1	-1	0	-1	1	1	1	0	-1	1	1	1	0	1	1	1	1	-1	1	1	0	0	0	1	1	0	0	-1	0	0	0	-1	1	-1	-1	1	1	0	1	0	0	-1	-1	0	1	-1	1	-1	0	1	-1	0	-1	0	1	1	1	0	-1	0	0	1	0	0	1	1	1	1	0	0	-1	-1	-1	0	-1	-1	1	-1	-1	0	-1	1	-1	-1	-1	-1	1	-1	1	0	-1	0	0	1	-1	1	-1	-1	-1	-1	-1	0	-1	0	1	1	1	0	0	1	0	0	1	-1	1	0	0	0	0	0	1	1	0	0	1	0	0	-1	0	0	0	-1	0	1	0	1	0	0	0	-1	1	-1	1	-1	0	0	1	-1	1	1	0	0	-1	0	1	0	1	-1	1	0	-1	-1	1	0	0	1	-1	-1	1	0	1	0	-1	1	-1	1	-1	-1	0	1	1	1	1	1	0	-1	-1	0	0	0	0	-1	0	-1	0	-1	1	1	1	-1	1	1	0	0	-1	0	0	0	0	0	0	0	1	0	1	0	0	0	-1	1	0	1	-1	0	0	0	0	-1	1	0	0	1	-1	0	-1	0	0	-1	0	0	0	-1	-1	1	-1	1	1	1	1	0	1	-1	-1	1	1	0	1	-1	1	-1	-1	1	1	-1	1	1	1	1	-1	0	-1	0	0	-1	1	0	1	1	1	0	1	0	0	0	1	0	0	-1	1	-1	1	-1	1	-1	-1	-1	1	-1	1	1	-1	1	0	-1	0	0	-1	-1	1	-1	-1	-1	1	1	-1	-1	1	1	-1	0	1	0	1	-1	1	-1	1	1	0	0	0	1	-1	0	0	1	-1	1	-1	-1	1	1	1	-1	-1	-1	1	0	0	-1	0	0	1	1	-1	1	-1	1	1	1	1	-1	1	-1	-1	0	1	-1	0	-1	0	1	0	-1	-1	1	0	-1	1	-1	0	0	-1	0	0	0	-1	0	1	-1	0	0	0	1	-1	1	0	0	-1	-1	0	0	0	0	0	0	-1	0	0	1	-1	-1	-1	-1	1	1	-1	-1	-1	-1	-1	1	-1	-1	1	-1	0	0	0	1	0	0	0	1	0	0	-1	1	0	-1	-1	-1	1	0	1	-1	1	-1	-1	0	0	1	1	1	0	0	0	1	-1	-1	-1	0	0	1	0	-1	1	-1	0	1	1	0	1	1	-1	1	-1	-1	0	-1	0	0	0	0	0	0	-1	1	1	-1	1	1	1	0	0	-1	-1	-1	1	1	1	-1	0	0	0	0	0	-1	-1	0	1	1	0	1	-1	0	1	-1	0	1	1	-1	1	1	-1	1	1	-1	0	1	1	0	-1	1	-1	-1	0	0	-1	0	0	1	1	1	-1	-1	-1	0	0	0	0	1	-1	1	-1	0	0	-1	-1	1	0	-1	1	1	-1	0	0	0	1	0	0	0	0	-1	0	-1	1	1	-1	-1	-1	0	0	1	0	1	0	0	0	-1	-1	0	0	0	0	0	0	0	0	1	0	0	1	0	-1	0	0	0	1	-1	-1	1	-1	0	-1	0	0	-1	1	0	0	0	0	0	0	1	-1	-1	-1	1	1	-1	0	0	-1	-1	1	0	1	1	1	0	0	1	1	1	0	0	-1	-1	-1	1	0	1	0	0	-1	1	-1	-1	0	-1	1	-1	-1	1	1	-1	1	1	-1	0	0	1	0	0	1	1	0	0	1	0	0	0	0	-1	-1	-1	1	1	-1	-1	0	0	0	0	0	1	1	0	0	0	0	0	-1	-1	1	-1	-1	-1	-1	1	1	1	0	-1	-1	-1	-1	0	1	0	1	-1	1	1	1	1	0	1	0	0	1	0	1	1	-1	1	1	1	0	0	0	0	0	-1	-1	0	1	0	0	0	0	0	1	0	0	1	-1	0	0	-1	0	1	1	-1	1	0	0	0	1	0	-1	1	0	1	0	1	1	1	-1	-1	1	1	-1	0	1	0	-1	-1	-1	0	1	-1	-1	1	0	1	-1	0	-1	1	1	1	-1	-1	0	-1	1	0	-1	0	-1	0	1	0	1	-1	1	1	1	1	0	1	0	-1	0	0	1	1	1	1	-1	0	0	0	-1	0	0	1	0	-1	1	-1	-1	-1	1	-1	-1	1	0	1	0	0	-1	-1	-1	1	-1	1	0	-1	0	1	-1	-1	0	-1	-1	0	1	1	-1	-1	1	1	1	-1	0	1	1	-1	0	1	1	1	0	0	1	-1	0	1	-1	1	1	-1	1	1	1	-1	1	-1	1	1	-1	-1	-1	1	0	-1	-1	-1	1	1	0	-1	1	-1	0	0	0	0	0	-1	0	0	-1	1	1	0	-1	-1	-1	0	0	0	1	-1	0	1	-1	0	-1	-1	-1	-1	0	0	0	-1	0	0	1	-1	1	-1	1	-1	0	0	0	0	0	-1	0	1	1	0	0	0	0	0	1	-1	0	1	1	1	-1	0	0	1	-1	-1	-1	1	1	-1	1	1	1	-1	-1	1	0	1	-1	1	1	-1	-1	1	1	0	-1	1	-1	-1	0	0	0	0	1	0	0	-1	0	1	0	0	0	1	0	1	0	0	0	-1	0	-1	-1	0	-1	-1	-1	1	0	1	1	1	-1	1	-1	1	0	-1	-1	-1	0	0	0	1	-1	0	1	0	0	1	0	0	1	0	1	0	-1	0	0	0	1	-1	-1	0	-1	-1	1	-1	0	0	0	1	0	-1	-1	0	0	-1	0	0	1	0	1	-1	0	1	1	0	-1	1	1	1	-1	1	0	0	1	-1	0	-1	1	1	-1	1	1	-1	-1	0	1	-1	1	1	0	0	-1	0	1	0	0	0	1	0	-1	0	0	0	1	1	1	1	1	-1	0	0	-1	0	-1	-1	-1	-1	1	1	1	-1	-1	0	-1	1	1	1	-1	1	0	0	-1	0	1	-1	-1	0	1	0	0	0	1	-1	1	-1	0	1	-1	0	-1	0	1	-1	0	1	1	-1	-1	1	-1	0	-1	1	1	1	1	-1	1	-1	-1	1	1	1	-1	-1	-1	0	-1	-1	1	1	1	1	0	0	1	-1	-1	-1	1	0	0	-1	1	1	1	-1	0	0	1	0	0	-1	1	-1	-1	-1	1	1	1	0	0	0	0	0	-1	-1	1	1	-1	-1	1	-1	1	1	0	1	0	-1	-1	1	-1	1	-1	0	1	-1	-1	1	-1	-1	-1	-1	1	1	-1	0	0	1	-1	-1	-1	-1	1	-1	0	1	-1	0	0	-1	1	1	1	1	1	0	-1	0	-1	1	-1	-1	-1	-1	1	-1	1	1	1	0	0	1	-1	-1	1	-1	-1	1	0	1	1	1	-1	-1	-1	-1	1	1	1	-1	1	1	1	1	-1	-1	-1	1	-1	1	1	1	-1	-1	0	1	0	0	1	1	-1	-1	0	1	1	0	1	-1	1	-1	1	0	-1	-1	-1	1	0	1	0	-1	0	0	0	1	-1	0	1	-1	-1	-1	0	0	1	1	0	0	0	-1	-1	1	1	-1	-1	1	-1	0	-1	0	0	0	0	-1	-1	-1	0	0	0	1	0	1	0	-1	0	1	1	-1	-1	1	0	1	1	-1	1	0	-1	1	1	1	-1	-1	1	-1	-1	-1	-1	1	1	-1	0	-1	1	1	-1	1	-1	-1	1	-1	0	1	0	1	-1	0	1	-1	0	0	1	1	1	0	-1	0	1	-1	-1	-1	1	1	-1	-1	-1	0	1	-1	-1	1	-1	-1	0	0	1	0	0	-1	-1	1	1	0	1	-1	0	0	1	-1	-1	0	0	1	0	1	0	-1	-1	1	-1	1	1	0	1	-1	-1	1	-1	1	1	1	1	1	1	-1	1	-1	1	-1	-1	-1	-1	-1	1	1	0	0	0	1	1	-1	-1	1	-1	0	-1	-1	-1	-1	1	0	0	0	0	0	0	0	0	-1	1	0	-1	0	1	1	-1	-1	-1	1	-1	-1	1	0	-1	1	-1	-1	1	-1	0	-1	1	-1	-1	1	-1	1	-1	1	0	1	-1	-1	-1	-1	1	0	1	1	-1	1	-1	-1	0	-1	0	-1	-1	-1	1	-1	-1	0	1	1	0	1	-1	-1	0	0	0	-1	0	1	0	-1	-1	0	-1	0	-1	-1	0	-1	-1	-1	1	1	1	0	-1	-1	0	-1	0	0	1	1	-1	0	-1	0	0	-1	0	0	0	0	1	0	1	-1	0	-1	0	-1	1	0	0	0	-1	1	1	-1	1	0	0	-1	-1	-1	-1	1	0	-1	-1	1	-1	1	-1	-1	-1	-1	1	1	1	1	-1	1	0	1	0	0	0	1	1	-1	-1	0	0	1	0	0	1	0	-1	-1	-1	-1	-1	-1	1	0	0	1	0	0	0	0	-1	0	-1	0	-1	0	1	0	-1	1	1	-1	-1	1	0	-1	-1	-1	-1	0	0	0	-1	-1	-1	-1	1	-1	-1	1	1	-1	0	0	1	-1	-1	-1	1	-1	1	-1	-1	1	1	-1	1	-1	-1	-1	0	1	1	-1	-1	1	-1	1	-1	-1	-1	-1	0	0	-1	-1	-1	-1	0	1	-1	1	1	-1	1	0	-1	1	1	-1	1	1	1	1	1	1	1	1	-1	0	1	1	0	1	0	-1	1	0	1	-1	1	-1	1	1	0	1	1	1	-1	-1	0	-1	-1	1	-1	0	0	0	1	-1	0	0	-1	0	0	-1	1	-1	0	0	0	-1	1	-1	-1	1	-1	0	1	-1	0	0	-1	1	0	1	0	0	0	0	0	-1	1	0	1	0	1	1	1	0	-1	-1	1	1	1	0	-1	0	0	0	-1	1	-1	-1	-1	0	0	0	0	1	0	-1	0	-1	0	0	-1	1	1	1	0	-1	-1	0	0	-1	-1	0	-1	0	0	0	0	-1	-1	0	-1	1	0	-1	0	0	-1	-1	1	0	-1	0	0	0	0	0	0	1	0	0	-1	0	0	-1	-1	1	0	1	-1	1	0	0	-1	1	-1	0	0	1	0	0	1	-1	0	0	0	-1	0	-1	0	-1	1	0	-1	1	1	-1	1	-1	-1	1	-1	-1	-1	0	0	0	0	1	0	-1	-1	1	1	-1	1	0	-1	-1	0	-1	-1	-1	-1	0	1	1	-1	-1	0	-1	-1	1	-1	0	0	-1	1	0	0	0	-1	0	-1	-1	1	-1	1	1	0	0	-1	0	0	1	-1	-1	-1	1	-1	-1	1	1	-1	0	-1	-1	1	-1	-1	0	0	-1	0	0	0	0	1	0	-1	0	1	0	-1	0	1	-1	1	0	1	-1	-1	0	1	0	-1	0	1	-1	1	0	-1	-1	1	1	-1	0	1	-1	1	0	0	1	0	-1	0	0	1	-1	-1	1	-1	-1	-1	1	1	1	1	1	-1	1	1	-1	-1	1	1	0	-1	-1	-1	-1	1	1	1	-1	-1	1	-1	1	0	-1	-1	-1	-1	-1	-1	1	1	0	0	-1	0	0	1	-1	0	0	-1	1	1	0	1	0	0	0	0	1	1	-1	1	-1	-1	1	0	1	1	-1	1	1	1	-1	-1	-1	1	0	-1	-1	0	1	-1	0	0	-1	0	1	0	0	0	-1	1	1	-1	-1	-1	0	1	0	0	0	0	0	1	-1	1	0	0	1	0	0	0	0	0	1	-1	0	-1	1	-1	-1	-1	1	1	0	1	0	0	0	0	0	1	1	-1	1	-1	1	0	-1	1	0	1	-1	-1	1	-1	-1	1	-1	-1	-1	1	-1	-1	-1	0	0	1	-1	1	0	1	1	1	1	-1	0	0	1	1	0	-1	-1	1	0	-1	1	1	1	-1	0	-1	0	0	1	-1	0	0	-1	1	0	1	0	1	0	1	0	1	1	0	1	0	0	0	0	0	0	-1	-1	-1	1	1	-1	1	-1	-1	1	-1	1	0	0	-1	-1	1	0	-1	-1	-1	0	1	-1	-1	1	-1	-1	0	-1	0	0	0	-1	1	-1	1	0	-1	-1	1	-1	-1	-1	-1	0	0	0	0	-1	0	1	1	-1	1	0	1	1	-1	1	1	1	0	1	0	0	1	0	1	-1	1	0	0	0	0	0	1	0	1	1	1	1	1	0	-1	1	-1	1	-1	-1	1	0	-1	0	0	0	-1	1	0	-1	0	0	0	0	1	1	1	0	0	0	-1	0	-1	-1	0	-1	-1	0	1	0	1	1	-1	1	-1	-1	1	0	1	-1	1	-1	0	-1	-1	0	1	-1	0	0	0	-1	1	1	-1	-1	0	1	0	-1	1	1	0	1	-1	1	-1	-1	1	-1	-1	1	-1	1	0	0	1	-1	-1	-1	0	0	1	0	-1	1	-1	0	-1	1	0	-1	0	0	-1	-1	0	1	0	1	0	1	1	1	0	0	1	-1	1	-1	0	0	0	0	-1	0	-1	-1	1	1	1	-1	-1	1	-1	1	1	1	0	-1	-1	-1	1	0	0	0	0	-1	1	-1	-1	1	1	1	1	0	0	-1	1	-1	1	0	1	0	0	0	0	-1	-1	0	0	0	-1	1	1	0	-1	0	-1	-1	1	1	0	0	1	0	0	0	0	0	1	-1	-1	0	-1	1	1	0	0	0	0	1	0	-1	0	0	0	0	0	1	-1	0	-1	0	-1	1	1	-1	1	1	1	1	-1	-1	0	0	0	-1	0	1	-1	0	1	0	0	0	-1	0	0	-1	-1	-1	-1	0	-1	-1	0	0	-1	-1	1	1	1	1	-1	-1	1	0	-1	-1	-1	-1	-1	-1	-1	-1	-1	0	1	1	1	1	-1	1	1	-1	-1	-1	1	1	1	0	1	-1	-1	1	1	0	0	0	0	-1	-1	-1	-1
3093	2073	2862	1	4				1	0	0	1	1	0	0	0	0	0	-1	-1	0	-1	-1	-1	-1	-1	1	0	0	0	0	0	1	-1	0	-1	1	1	1	1	-1	-1	1	-1	0	0	1	0	-1	1	1	1	-1	1	0	0	0	0	0	0	1	0	1	0	0	0	0	0	0	-1	0	0	0	1	-1	1	-1	0	-1	-1	1	-1	-1	1	1	-1	-1	0	1	1	-1	-1	1	-1	1	0	1	-1	1	0	0	0	0	0	-1	-1	1	-1	-1	0	1	-1	-1	0	1	-1	-1	1	-1	1	-1	-1	-1	-1	1	-1	1	-1	-1	1	-1	-1	-1	-1	-1	0	-1	1	0	1	1	0	0	0	-1	1	-1	-1	-1	1	-1	1	0	1	1	1	1	1	-1	0	1	-1	-1	-1	0	0	-1	-1	0	0	0	0	0	1	1	-1	0	1	1	1	1	1	1	-1	1	1	1	-1	0	1	-1	-1	1	0	0	1	-1	1	1	0	-1	-1	0	0	1	-1	1	-1	0	-1	1	1	-1	-1	-1	1	1	1	0	0	-1	-1	-1	0	1	1	-1	0	1	1	1	-1	0	-1	-1	-1	-1	-1	-1	1	-1	-1	-1	1	1	-1	1	-1	-1	-1	1	0	-1	1	1	1	-1	-1	-1	-1	0	-1	-1	-1	0	0	1	0	1	-1	0	1	1	0	0	-1	0	0	0	0	-1	1	0	0	-1	1	-1	1	1	0	-1	1	0	1	0	0	0	0	-1	0	-1	-1	0	0	1	0	0	-1	0	0	1	1	1	-1	0	1	1	0	1	-1	-1	1	0	0	-1	0	0	1	0	0	1	0	-1	0	0	-1	0	1	0	-1	0	0	0	-1	-1	1	-1	0	0	0	1	1	0	-1	0	0	0	1	1	0	1	0	1	0	0	0	0	0	0	0	1	1	1	1	1	1	0	-1	1	1	-1	-1	1	0	0	-1	0	-1	0	0	-1	0	0	0	1	0	-1	0	-1	-1	1	1	-1	0	1	0	0	0	-1	-1	1	-1	-1	-1	1	-1	-1	0	0	1	-1	1	0	0	-1	-1	1	0	-1	1	0	1	0	0	1	1	-1	1	-1	0	0	0	0	1	0	-1	-1	-1	0	1	-1	0	-1	1	0	-1	1	-1	1	0	1	1	1	-1	0	0	0	0	1	0	0	-1	-1	-1	0	0	0	0	0	0	-1	1	0	1	1	0	0	0	0	-1	-1	0	0	-1	-1	1	1	1	1	0	1	1	0	0	-1	0	0	1	-1	-1	1	1	0	-1	1	-1	-1	1	0	1	-1	-1	0	-1	0	-1	-1	1	-1	0	0	-1	1	1	-1	-1	0	-1	0	-1	1	0	0	0	0	0	0	-1	0	-1	-1	0	1	-1	1	0	0	-1	0	0	0	0	0	0	-1	0	-1	-1	1	-1	0	1	1	0	0	0	1	-1	0	1	0	0	-1	-1	-1	-1	-1	-1	-1	0	1	0	0	1	-1	0	1	1	1	-1	0	1	1	1	1	1	0	1	1	0	0	0	1	1	0	-1	1	1	0	0	-1	1	-1	0	1	-1	1	0	0	1	1	1	-1	-1	0	1	1	1	0	1	0	0	0	0	0	-1	0	0	0	1	1	1	-1	1	1	1	-1	1	-1	-1	-1	0	0	0	0	0	0	1	-1	-1	1	1	1	-1	-1	1	-1	1	-1	-1	-1	0	0	0	-1	0	0	0	-1	0	0	1	0	0	1	-1	-1	1	0	-1	-1	-1	-1	-1	0	-1	-1	0	0	0	1	0	1	-1	-1	-1	1	1	0	1	1	0	1	0	1	0	0	0	1	-1	-1	0	1	0	0	0	0	0	-1	0	0	-1	0	0	0	0	-1	-1	-1	0	0	1	1	0	-1	1	0	0	1	0	0	1	-1	-1	0	1	0	1	-1	0	-1	0	-1	0	1	1	1	1	-1	-1	0	-1	-1	0	0	-1	0	0	-1	1	-1	0	-1	0	0	-1	0	1	1	-1	1	0	0	-1	-1	1	0	-1	-1	-1	1	0	1	0	0	1	1	0	-1	0	0	1	0	1	1	-1	1	1	-1	0	0	0	1	0	0	-1	0	-1	1	1	-1	0	0	1	1	0	-1	-1	-1	1	0	-1	1	-1	1	-1	1	-1	1	1	1	0	1	1	1	1	0	1	1	1	-1	1	0	-1	1	0	-1	1	-1	1	0	-1	1	1	0	0	1	0	0	1	0	-1	0	1	0	0	0	1	1	-1	1	0	-1	0	0	0	0	0	0	1	1	-1	-1	-1	1	1	0	0	-1	1	1	-1	0	-1	0	-1	-1	0	1	0	1	1	-1	-1	0	0	0	-1	-1	1	0	1	-1	1	1	1	0	0	1	1	-1	1	-1	-1	-1	-1	-1	-1	0	-1	-1	-1	1	1	0	0	0	0	0	1	-1	1	-1	1	0	1	-1	-1	1	-1	1	-1	-1	1	1	-1	-1	1	0	1	-1	1	-1	-1	-1	1	-1	1	1	0	1	0	-1	-1	1	-1	1	1	1	-1	1	-1	-1	0	0	1	0	0	0	0	0	-1	-1	0	0	0	-1	0	1	0	0	0	-1	-1	1	0	1	0	0	-1	0	-1	1	1	-1	-1	0	0	-1	-1	-1	1	0	-1	0	0	0	0	0	-1	-1	-1	0	-1	0	0	-1	0	0	0	0	1	1	-1	-1	-1	1	0	1	-1	1	0	1	1	0	0	-1	0	0	0	0	0	0	-1	1	-1	0	0	0	0	0	0	0	1	1	0	0	0	0	0	0	1	0	0	1	0	1	0	0	-1	-1	1	0	0	1	1	-1	-1	1	-1	-1	1	-1	-1	0	-1	0	0	0	0	1	1	-1	-1	1	1	1	-1	1	-1	0	-1	0	0	0	-1	-1	-1	1	0	0	-1	1	1	-1	1	0	0	-1	1	0	1	0	-1	1	0	0	-1	-1	0	1	-1	-1	-1	-1	0	0	0	1	-1	-1	1	1	1	-1	-1	1	0	1	-1	0	1	-1	-1	-1	-1	-1	1	-1	1	0	0	0	0	0	0	0	1	0	-1	1	1	1	0	-1	-1	-1	0	1	1	0	1	1	-1	0	0	-1	1	1	1	0	-1	-1	-1	1	1	1	0	-1	0	0	0	1	1	1	-1	0	0	-1	0	1	0	1	0	0	0	0	1	0	0	0	0	0	-1	1	-1	-1	0	0	-1	1	-1	-1	1	1	1	-1	0	0	0	-1	0	0	1	0	1	-1	-1	-1	1	1	1	1	1	1	-1	-1	0	-1	1	0	-1	-1	-1	1	0	1	0	1	1	1	-1	1	-1	1	-1	0	0	0	-1	1	0	-1	-1	0	0	-1	0	-1	-1	-1	1	-1	0	0	-1	1	-1	0	-1	0	1	1	1	1	1	1	0	0	0	0	0	-1	-1	-1	0	1	1	-1	-1	1	-1	0	-1	1	1	-1	0	1	-1	-1	-1	-1	0	-1	1	1	-1	-1	1	-1	-1	1	1	1	1	1	1	-1	1	-1	-1	1	1	0	1	-1	1	0	0	0	1	-1	1	1	1	0	1	-1	0	0	-1	1	1	-1	0	1	1	-1	-1	1	-1	-1	-1	-1	1	0	1	1	0	0	-1	-1	1	1	0	-1	0	0	-1	0	-1	0	1	-1	1	1	0	1	-1	-1	0	0	1	-1	0	1	0	1	-1	1	0	1	-1	-1	-1	-1	-1	-1	0	0	1	0	-1	0	0	0	0	1	0	1	1	-1	-1	1	0	0	0	0	-1	0	-1	-1	-1	1	1	1	0	0	0	1	1	0	-1	-1	-1	1	-1	1	-1	0	-1	-1	-1	-1	1	0	0	0	0	-1	-1	0	-1	0	0	-1	-1	1	0	0	0	0	0	0	-1	1	-1	1	1	-1	0	0	0	0	0	0	0	1	-1	0	1	-1	0	0	1	-1	-1	0	1	1	0	1	0	0	-1	-1	-1	1	1	-1	0	0	1	1	-1	-1	0	0	0	-1	0	0	1	0	0	-1	-1	-1	-1	1	-1	-1	0	-1	1	-1	-1	1	1	0	0	1	1	0	1	-1	0	-1	0	-1	1	0	0	-1	1	-1	-1	-1	1	0	1	1	-1	1	0	1	1	1	0	0	0	-1	-1	1	1	0	-1	-1	-1	0	-1	1	-1	0	0	1	0	1	0	1	-1	0	1	-1	1	-1	-1	-1	-1	0	-1	1	-1	-1	0	0	1	-1	0	0	1	-1	0	-1	1	1	1	-1	-1	0	1	1	0	-1	1	-1	0	1	0	0	0	0	0	0	-1	1	1	1	-1	1	1	-1	1	1	-1	1	0	1	1	-1	0	0	-1	0	-1	0	0	0	1	-1	-1	0	0	0	0	0	1	1	0	0	0	0	0	1	1	0	0	1	1	-1	1	0	0	0	0	0	1	0	1	0	0	1	1	-1	1	0	0	0	1	0	1	-1	1	-1	1	1	-1	1	0	0	1	0	-1	0	1	-1	-1	1	-1	1	-1	0	1	1	1	1	1	1	-1	-1	1	1	-1	-1	-1	-1	0	-1	-1	1	-1	1	1	-1	-1	1	-1	1	1	1	-1	-1	1	0	0	0	1	0	-1	-1	0	-1	-1	-1	0	1	-1	0	-1	1	1	0	0	0	0	-1	1	0	1	-1	0	0	1	1	0	-1	1	0	1	1	0	1	1	-1	1	-1	0	0	0	1	-1	-1	1	-1	-1	1	0	1	1	0	-1	1	1	-1	1	-1	1	1	0	1	0	-1	0	0	-1	0	0	0	0	0	-1	1	1	-1	-1	-1	1	-1	0	1	-1	1	1	0	1	1	1	1	-1	1	-1	1	-1	1	-1	0	-1	-1	-1	1	0	-1	-1	-1	-1	1	1	-1	-1	0	0	1	1	1	-1	0	0	1	1	-1	-1	-1	-1	-1	1	-1	1	1	-1	-1	1	0	0	0	-1	0	0	1	0	0	0	1	1	-1	1	1	0	1	-1	1	1	1	-1	0	-1	0	1	-1	1	0	0	0	0	1	-1	-1	0	-1	0	0	1	1	1	1	1	0	-1	0	0	0	-1	0	0	0	0	0	0	1	-1	1	-1	-1	0	1	0	0	-1	1	-1	0	0	0	0	-1	0	-1	0	-1	0	1	1	-1	0	0	0	-1	0	0	0	0	0	0	1	0	0	0	0	0	0	-1	1	-1	1	1	1	1	0	-1	1	1	0	-1	-1	1	1	-1	1	-1	1	1	1	-1	-1	-1	-1	-1	0	-1	1	0	-1	1	1	1	-1	1	1	1	-1	-1	1	1	1	1	-1	0	1	1	0	0	0	-1	-1	-1	0	1	-1	-1	0	-1	0	0	1	-1	-1	-1	-1	0	0	0	0	-1	0	-1	-1	-1	0	1	-1	0	-1	1	-1	-1	-1	1	1	0	-1	1	0	-1	-1	-1	1	1	-1	1	-1	1	0	1	-1	1	-1	-1	1	-1	0	1	0	1	1	0	1	-1	-1	1	-1	-1	0	0	-1	-1	1	-1	0	0	-1	1	0	-1	1	-1	0	-1	0	0	1	-1	1	1	-1	-1	1	0	1	0	0	0	-1	0	0	0	-1	1	1	1	-1	0	1	0	1	-1	-1	-1	-1	1	-1	1	1	-1	0	0	0	0	-1	-1	-1	1	0	1	-1	0	1	1	-1	-1	-1	-1	1	1	0	1	-1	1	-1	0	0	-1	0	1	1	0	1	1	1	1	1	1	-1	0	1	1	-1	0	-1	-1	-1	0	1	1	0	0	-1	-1	-1	-1	0	-1	1	-1	0	0	1	0	1	-1	-1	1	1	-1	1	1	-1	1	-1	1	0	0	-1	-1	0	0	0	0	0	0	0	0	0	0	1	1	1	-1	0	-1	-1	1	-1	1	-1	0	0	1	0	-1	0	0	-1	-1	1	-1	0	0	0	0	0	0	1	0	-1	0	0	0	-1	1	-1	1	-1	-1	-1	-1	1	-1	1	1	-1	1	1	-1	-1	0	-1	-1	1	0	0	-1	-1	-1	0	0	-1	-1	-1	1	1	0	1	1	1	-1	-1	0	0	0	1	-1	-1	1	1	0	-1	-1	0	0	0	-1	-1	1	-1	0	-1	1	1	-1	-1	1	0	1	1	-1	-1	-1	-1	0	-1	-1	-1	0	1	1	-1	1	1	-1	-1	0	0	0	-1	-1	-1	-1	1	0	0	1	1	0	0	-1	-1	0	1	-1	0	0	0	-1	-1	-1	0	1	0	1	0	0	0	0	-1	0	-1	-1	-1	1	1	-1	-1	1	0	0	1	1	0	-1	0	0	0	-1	-1	0	1	1	1	-1	1	1	0	-1	1	0	0	0	0	-1	0	-1	1	-1	1	-1	-1	1	1	0	0	0	0	0	0	1	-1	0	1	0	-1	-1	1	0	0	0	1	0	1	-1	0	1	0	1	0	0	1	-1	1	1	-1	0	0	0	1	0	-1	-1	0	-1	0	0	1	1	-1	0	-1	-1	0	1	0	-1	1	-1	0	0	1	0	0	0	0	0	1	-1	0	-1	0	0	-1	0	0	-1	-1	0	1	0	0	1	-1	-1	0	1	-1	1	-1	-1	-1	-1	1	1	1	1	0	0	-1	1	0	1	1	-1	-1	0	-1	-1	1	-1	0	1	0	-1	1	-1	-1	0	0	-1	-1	-1	-1	1	0	0	-1	0	-1	1	0	-1	1	1	-1	-1	-1	-1	0	-1	0	0	1	1	1	0	0	0	-1	0	1	0	-1	-1	-1	-1	-1	0	1	0	1	0	-1	-1	-1	0	-1	-1	0	-1	0	-1	1	1	-1	1	-1	1	-1	-1	1	1	1	-1	-1	-1	0	1	-1	1	-1	-1	-1	1	0	0	0	1	-1	-1	1	-1	-1	1	-1	-1	1	-1	1	-1	1	-1	-1	-1	-1	1	0	0	1	1	1	0	-1	0	0	0	1	1	0	0	0	0	0	-1	0	0	0	0	0	0	1	1	0	-1	0	-1	0	-1	0	-1	1	-1	1	1	-1	1	0	1	0	0	-1	-1	0	1	1	1	1	-1	-1	1	1	1	-1	-1	1	0	-1	-1	0	-1	0	0	0	1	0	0	1	1	-1	0	-1	1	0	0	-1	0	0	-1	1	1	1	1	0	-1	0	-1	0	1	0	-1	0	0	0	0	0	0	0	-1	0	0	1	0	0	0	0	0	1	0	-1	1	-1	-1	1	-1	1	0	-1	-1	1	0	-1	0	1	-1	1	0	0	1	-1	1	1	-1	-1	1	-1	1	0	-1	0	0	0	-1	1	1	1	1	1	-1	0	0	0	1	0	1	0	-1	1	1	1	-1	1	1	-1	-1	0	1	1	-1	1	-1	-1	0	1	1	1	-1	1	1	-1	0	0	0	0	-1	-1	1	0	1	0	-1	0	-1	1	1	-1	-1	0	-1	-1	0	1	0	0	-1	0	1	1	-1	-1	-1	-1	1	0	1	-1	1	1	1	-1	1	-1	-1	-1	-1	1	-1	1	-1	-1	-1	1	1	-1	0	1	0	1	1	-1	1	1	1	1	-1	-1	-1	1	1	1	1	0	-1	0	0	0	-1	1	1	1	1	-1	1	-1	1	0	0	0	0	1	0	0	-1	-1	1	0	-1	-1	1	-1	0	0	1	-1	-1	-1	0	-1	0	1	1	-1	-1	1	-1	1	1	0	-1	-1	0	1	1	1	-1	0	1	-1	0	-1	-1	-1	1	1	-1	1	-1	0	1	-1	-1	1	0	-1	1	-1	1	1	1	1	-1	-1	0	1	-1	0	1	-1	1	1	-1	-1	1	0	-1	0	0	-1	0	-1	0	0	1	1	-1	-1	-1	0	-1	0	1	-1	-1	-1	0	0	1	1	0	-1	1	1	-1	1	1	0	-1	-1	-1	1	-1	0	-1	-1	1	0	0	0	1	0	0	0	1	0	-1	0	0	0	1	1	-1	-1	0	1	-1	1	0	0	0	0	0	1	-1	-1	-1	0	0	-1	1	1	-1	-1	0	0	1	0	0	0	1	-1	0	1	-1	0	0	-1	-1	0	0	0	0	-1	-1	0	0	0	0	-1	-1	-1	0	0	0	1	1	1	1	1	0	1	0	-1	0	0	0	1	0	0	0	-1	-1	-1	-1	1	-1	1	1	1	-1	1	-1	1	1	-1	0	-1	0	-1	1	-1	1	-1	0	-1	0	0	0	0	-1	-1	0	0	0	0	0	0	-1	-1	-1	0	-1	1	1	-1	0	-1	-1	-1	-1	0	0	1	1	1	-1	0	-1	1	0	0	0	-1	-1	-1	0	1	1	1	0	1	0	0	0	0	0	1	-1	0	0	1	0	1	-1	1	0	0	0	0	-1	0	0	-1	-1	1	1	0	0	0	0	-1	1	-1	1	0	0	1	1	0	1	1	1	-1	1	1	-1	-1	-1	1	-1	-1	-1	0	1	0	0	-1	1	-1	1	1	1	-1	-1	-1	-1	-1	-1	1	0	-1	0	0	0	1	1	-1	0	0	1	1	-1	-1	1	0	0	-1	1	-1	1	-1	1	1	1	-1	-1	-1	1	1	0	0	0	0	0	0	0	1	0	1	1	-1	0	0	-1	1	-1	0	1	0	-1	-1	-1	-1	0	1	0	0	-1	0	-1	-1	0	-1	1	-1	-1	0	-1	0	-1	0	1	1	-1	0	0	0	-1	-1	1	1	-1	1	-1	0	0	0	-1	0	0	1	0	-1	1	1	-1	-1	1	-1	0	1	-1	-1	0	1	1	0	0	0	0	-1	-1	0	1	1	-1	-1	1	1	0	1	-1	1	-1	1	1	-1	1	0	1	-1	1	-1	1	1	1	-1	1	1	0	0	1	0	0	1	0	-1	0	0	0	1	0	-1	0	0	0	-1	1	1	1	1	-1	0	1	-1	0	1	0	1	0	-1	1	1	-1	0	1	0	-1	-1	-1	-1	1	-1	-1	0	-1	0	-1	-1	1	1	-1	-1	-1	1	1	1	-1	1	-1	1	1	-1	0	0	0	-1	1	-1	0	1	1	1	1	-1	-1	1	1	1	0	0	1	1	0	1	1	1	0	1	1	0	1	-1	-1	-1	-1	-1	-1	1	0	1	1	-1	-1	-1	1	1	-1	1	1	-1	1	0	-1	-1	1	1	-1	1	1	-1	1	1	-1	1	1	-1	1	-1	1	-1	-1	0	-1	1	0	1	1	1	-1	-1	1	-1	1	1	-1	0	0	0	0	0	-1	-1	-1	-1	1	0	0	0	0	-1	1	-1	-1	1	-1	-1	0	-1	1	0	1	0	0	0	-1	1	1	-1	0	0	1	1	0	1	-1	0	0	0	1	1	-1	-1	0	1	1	1	1	-1	-1	1	0	-1	0	-1	0	-1	-1	1	1	0	1	0	1	-1	1	0	0	0	-1	1	1	1	0	-1	-1	1	0	1	1	-1	-1	1	-1	-1	-1	-1	-1	0	0	1	0	0	-1	-1	1	1	-1	1	0	0	1	-1	-1	0	1	0	-1	0	1	-1	0	-1	0	0	-1	-1	-1	0	0	1	1	-1	0	-1	-1	1	0	0	-1	1	0	0	1	1	-1	0	-1	-1	0	0	-1	0	-1	1	1	1	1	-1	-1	1	-1	-1	1	-1	-1	0	-1	-1	-1	0	-1	1	-1	0	1	-1	0	0	0	0	0	0	-1	0	1	1	0	-1	-1	-1	1	-1	0	0	1	-1	-1	-1	0	1	1	-1	-1	-1	-1	-1	1	1	-1	-1	-1	-1	1	-1	1	0	1	0	-1	1	0	-1	1	1	-1	-1	1	1	-1	-1	-1	-1	-1	-1	-1	1	-1	1	0	-1	0	-1	-1	-1	-1	0	1	-1	0	0	0	0	1	1	1	1	-1	0	1	-1	-1	0	-1	1	-1	0	0	0	-1	0	-1	1	-1	-1	-1	-1	0	0	0	0	1	-1	1	-1	0	1	1	-1	-1	-1	-1	-1	-1	0	-1	-1	-1	-1	0	0	1	0	0	-1	1	0	0	-1	-1	0	-1	1	-1	0	-1	-1	0	0	-1	0	0	0	0	0	0	-1	-1	0	1	-1	0	-1	0	0	0	-1	1	-1	1	-1	0	-1	0	0	0	1	0	0	0	0	1	0	0	1	0	0	1	0	-1	0	0	0	1	0	1	1	1	-1	-1	0	-1	-1	0	0	0	-1	-1	1	1	1	1	-1	1	1	-1	1	-1	0	0	0	0	0	0	0	-1	1	-1	0	0	0	0	0	0	-1	0	0	0	1	-1	0	0	-1	0	-1	0	0	1	1	-1	1	-1	-1	1	-1	-1	1	-1	-1	-1	-1	1	-1	-1	-1	0	1	0	0	0	1	1	1	1	-1	1	-1	1	1	1	-1	1	1	-1	-1	-1	-1	1	1	1	-1	0	-1	-1	1	-1	0	1	1	0	1	0	1	0	1	-1	1	1	1	-1	0	-1	-1	1	0	0	0	0	0	1	0	1	0	-1	1	0	1	0	1	1	-1	0	1	1	-1	-1	1	0	1	1	1	-1	1	1	1	0	0	0	0	-1	0	0	1	-1	1	-1	-1	1	1	-1	1	0	-1	-1	-1	1	1	1	0	0	-1	1	-1	1	-1	1	-1	-1	1	1	0	0	1	0	-1	-1	1	-1	1	1	1	-1	1	0	0	0	-1	1	0	1	0	0	1	-1	0	1	1	1	-1	1	0	-1	0	-1	1	1	-1	-1	1	-1	1	-1	0	1	1	-1	1	-1	-1	1	0	0	1	0	0	0	1	1	-1	1	0	1	1	1	1	1	1	1	-1	1	1	1	-1	-1	0	-1	0	1	-1	0	-1	-1	1	-1	1	1	1	-1	-1	1	0	1	0	-1	1	-1	0	-1	0	0	0	0	0	1	-1	1	1	-1	-1	-1	0	0	0	0	1	1	0	0	0	0	0	0	0	-1	1	0	0	0	1	1	1	-1	-1	-1	1	0	1	-1	-1	1	-1	1	0	-1	-1	1	0	-1	-1	-1	-1	1	-1	-1	-1	0	-1	-1	0	1	-1	0	-1	0	1	1	0	1	-1	-1	-1	1	-1	1	0	1	1	-1	-1	0	0	1	0	0	1	1	0	0	0	1	-1	0	1	-1	-1	0	1	-1	0	-1	1	1	-1	1	0	0	0	0	1	1	1	-1	0	0	0	0	1	-1	0	0	1	-1	1	0	0	0	0	0	0	0	-1	1	1	1	1	-1	0	1	1	-1	1	1	-1	1	0	0	0	0	0	0	0	0	-1	0	-1	1	1	-1	0	0	1	0	1	1	0	1	0	-1	-1	0	1	1	-1	-1	-1	-1	1	-1	-1	-1	-1	1	1	1	-1	1	-1	-1	-1	1	-1	1	-1	-1	0	-1	1	0	1	-1	1	1	1	-1	-1	1	-1	-1	-1	-1	1	1	0	0	-1	1	-1	0	1	-1	-1	-1	1	-1	-1	-1	-1	1	-1	-1	0	1	0	0	1	1	-1	1	0	1	1	-1	0	1	0	1	-1	-1	0	0	-1	0	1	-1	1	0	-1	-1	1	-1	1	-1	-1	0	1	0	1	0	0	1	0	1	-1	0	1	1	1	0	1	-1	0	0	1	0	0	-1	-1	-1	1	0	-1	1	0	0	-1	1	1	1	-1	1	0	0	0	0	1	1	1	1	0	-1	-1	1	0	0	1	0	-1	-1	-1	-1	1	-1	-1	1	1	-1	-1	1	0	-1	1	-1	1	-1	1	1	-1	-1	-1	-1	1	1	1	-1	-1	0	0	1	1	1	-1	-1	0	-1	-1	0	1	0	-1	-1	1	0	1	-1	-1	1	1	-1	1	-1	1	0	1	1	1	-1	1	-1	0	1	-1	0	0	0	-1	0	0	1	-1	1	0	0	0	0	-1	-1	-1	-1	0	0	-1	1	0	0	0	-1	-1	1	1	0	-1	0	1	-1	-1	0	-1	0	1	-1	1	-1	1	1	0	1	1	1	1	-1	-1	1	0	0	0	-1	0	1	1	-1	-1	-1	0	1	0	1	0	0	1	0	-1	0	-1	0	0	0	1	1	0	1	-1	-1	-1	1	1	-1	0	0	0	1	0	1	0	-1	0	0	0	1	0	-1	1	1	-1	0	0	0	0	0	-1	0	0	1	-1	0	0	-1	1	1	0	1	-1	-1	0	0	-1	-1	-1	1	1	0	0	1	0	-1	-1	0	1	0	1	-1	-1	-1	1	1	-1	1	1	0	0	0	0	1	1	1	-1	1	1	1	1	-1	-1	0	-1	1	-1	1	-1	1	-1	1	1	1	1	-1	1	1	0	-1	-1	0	-1	-1	-1	1	-1	0	-1	0	1	1	1	1	0	-1	1	-1	0	0	-1	1	1	-1	1	-1	1	0	-1	0	1	-1	1	1	0	1	0	-1	1	-1	-1	1	-1	1	1	0	-1	1	-1	0	0	0	1	1	-1	-1	-1	1	0	1	-1	-1	0	-1	-1	1	1	0	0	1	-1	1	-1	0	1	0	1	-1	-1	1	-1	0	0	0	0	1	-1	0	1	-1	1	0	0	0	1	-1	1	1	-1	0	0	0	0	0	-1	1	-1	-1	0	0	-1	1	0	-1	0	1	1	1	1	0	0	0	-1	0	1	1	1	1	-1	0	0	0	-1	1	0	-1	-1	1	0	-1	-1	1	0	0	0	0	0	0	-1	-1	0	0	-1	1	1	1	1	0	-1	0	0	1	1	0	0	-1	0	0	0	0	0	0	1	1	-1	1	0	0	-1	1	1	-1	-1	0	-1	1	1	1	1	0	0	1	-1	0	0	-1	-1	1	0	0	0	0	-1	-1	-1	1	0	0	0	1	0	1	0	0	0	0	-1	-1	-1	1	1	1	1	1	1	-1	-1	0	1	1	0	0	0	0	-1	1	0	1	-1	-1	0	0	-1	1	-1	1	0	0	0	0	0	0	0	0	1	0	-1	-1	-1	1	0	0	-1	-1	0	1	0	0	0	0	0	0	1	-1	1	-1	-1	-1	-1	1	-1	1	1	0	1	1	-1	0	0	0	-1	1	0	-1	-1	1	-1	0	0	0	1	-1	0	0	0	1	-1	0	0	0	-1	-1	-1	1	1	0	0	-1	1	0	-1	-1	1	-1	-1	-1	-1	1	1	0	-1	1	-1	-1	1	0	-1	1	0	1	1	-1	1	1	1	0	-1	-1	0	1	1	-1	-1	1	1	1	1	0	-1	1	1	-1	-1	-1	1	0	-1	-1	-1	-1	0	-1	1	0	0	0	-1	0	0	-1	1	-1	1	1	-1	-1	-1	-1	1	1	-1	-1	1	-1	-1	-1	1	-1	-1	1	-1	-1	-1	-1	-1	1	-1	-1	1	1	-1	0	-1	1	0	-1	0	0	0	-1	-1	0	-1	0	0	0	0	0	0	1	0	0	0	1	1	-1	0	-1	-1	0	0	0	1	0	0	0	0	1	-1	-1	-1	0	0	0	1	0	-1	-1	-1	-1	1	0	-1	1	-1	1	-1	-1	-1	-1	1	-1	0	0	0	0	-1	0	0	1	-1	-1	0	1	-1	0	1	0	0	0	0	0	1	0	0	0	1	1	1	-1	0	-1	0	0	0	1	0	1	0	0	1	1	0	1	0	1	1	1	0	0	1	-1	0	1	-1	1	-1	0	0	-1	1	-1	1	-1	1	-1	0	1	1	0	-1	1	1	1	1	1	1	-1	1	-1	0	0	-1	-1	-1	1	0	1	1	1	-1	1	1	1	0	1	-1	1	1	1	1	-1	-1	-1	1	-1	1	1	1	0	1	0	0	0	-1	0	1	-1	0	-1	-1	-1	1	1	1	0	-1	0	0	0	0	-1	-1	0	1	0	0	0	1	-1	0	0	1	0	-1	-1	-1	-1	0	-1	1	1	-1	1	1	1	1	-1	1	-1	1	-1	0	1	-1	1	0	1	-1	-1	1	1	-1	1	-1	0	-1	-1	-1	-1	-1	1	-1	0	-1	1	0	1	1	1	1	-1	1	1	0	1	0	0	1	-1	0	0	1	0	0	-1	-1	0	0	-1	0	-1	-1	-1	1	-1	1	-1	1	-1	-1	-1	1	-1	-1	1	0	0	0	0	0	1	1	1	-1	1	-1	-1	0	1	-1	-1	1	1	-1	1	1	-1	-1	-1	1	0	0	1	0	1	-1	1	0	0	0	0	-1	1	0	0	1	0	-1	1	1	1	-1	-1	-1	0	1	0	0	1	0	-1	1	0	0	-1	-1	-1	-1	1	1	-1	0	1	0	-1	-1	-1	-1	1	1	-1	1	-1	-1	0	-1	0	-1	1	1	1	-1	-1	1	-1	1	1	0	-1	-1	-1	0	-1	1	1	-1	-1	1	-1	1	1	1	1	-1	0	0	1	-1	1	1	1	-1	-1	0	0	-1	-1	0	0	1	1	0	0	-1	0	1	-1	-1	1	1	0	-1	0	-1	1	-1	-1	0	0	0	-1	1	-1	0	-1	0	0	1	0	1	0	0	0	0	0	0	-1	-1	-1	-1	-1	1	0	-1	-1	-1	-1	1	-1	-1	-1	1	0	1	-1	-1	0	1	1	1	-1	1	1	0	0	1	0	0	1	1	0	0	0	-1	1	-1	1	0	-1	0	-1	0	-1	1	1	0	0	1	0	0	0	0	1	-1	1	0	1	0	1	0	0	0	-1	0	-1	-1	1	-1	1	1	-1	-1	1	1	0	1	1	1	1	1	0	-1	-1	1	1	1	1	1	1	-1	-1	-1	0	1	-1	-1	1	-1	0	0	-1	1	1	-1	-1	1	-1	-1	1	0	1	0	0	0	0	1	0	-1	1	1	1	1	-1	1	1	-1	-1	1	0	1	-1	-1	-1	-1	-1	1	-1	-1	1	1	-1	1	0	0	-1	0	1	1	-1	1	1	-1	1	0	-1	1	-1	1	-1	-1	0	1	1	1	1	1	-1	-1	-1	-1	-1	-1	-1	1	1	1	-1	0	-1	-1	0	-1	1	0	0	1	1	1	-1	1	-1	1	0	0	0	1	0	-1	0	0	1	-1	0	0	0	0	1	0	0	-1	0	0	1	0	0	1	0	0	0	1	-1	-1	-1	1	1	-1	-1	1	0	-1	0	0	-1	0	-1	1	-1	-1	1	1	1	-1	1	1	-1	-1	0	0	0	0	-1	1	1	1	-1	0	0	0	0	0	-1	0	0	1	0	0	0	0	0	0	1	1	-1	-1	-1	0	1	1	-1	0	1	0	0	1	0	-1	0	1	1	0	1	-1	0	0	0	1	1	-1	1	1	1	1	0	1	-1	1	1	1	1	0	-1	0	0	-1	1	0	0	0	0	0	0	0	-1	0	0	0	0	0	0	-1	0	0	0	0	1	-1	0	0	0	-1	-1	0	1	-1	-1	0	0	-1	0	0	0	0	0	0	1	-1	0	0	0	-1	-1	0	-1	-1	0	0	0	0	0	0	1	0	1	-1	0	0	1	1	0	1	1	-1	0	1	-1	1	1	0	0	0	1	1	-1	1	-1	-1	1	1	-1	1	-1	0	-1	-1	1	-1	0	-1	-1	-1	-1	-1	1	1	-1	1	1	-1	1	1	-1	1	-1	-1	1	1	-1	-1	-1	1	-1	-1	-1	-1	-1	-1	1	-1	-1	1	-1	0	1	-1	-1	1	-1	-1	1	0	0	1	0	1	0	-1	-1	0	0	1	0	1	1	-1	1	-1	0	0	1	0	1	1	1	-1	1	0	0	-1	0	0	0	0	-1	-1	-1	0	1	-1	-1	0	0	-1	-1	-1	0	0	1	1	1	0	1	1	0	-1	-1	-1	-1	0	-1	-1	-1	1	1	1	-1	1	-1	1	1	-1	-1	-1	0	1	0	1	-1	-1	-1	1	-1	-1	0	-1	-1	1	0	1	0	-1	1	1	1	1	-1	1	1	0	1	1	0	-1	0	0	0	-1	0	1	1	1	1	1	0	0	0	-1	1	1	0	0	-1	0	0	-1	1	-1	1	-1	1	1	0	-1	0	0	1	1	0	-1	-1	1	-1	1	-1	0	1	-1	-1	0	-1	1	1	1	-1	1	0	-1	1	1	0	1	-1	-1	-1	-1	-1	1	0	1	0	0	1	0	1	1	1	1	1	-1	0	-1	-1	-1	1	-1	-1	1	1	1	-1	0	1	1	-1	0	0	0	0	-1	1	1	0	0	1	-1	-1	-1	-1	-1	-1	-1	0	0	1	1	-1	1	-1	-1	1	1	-1	0	-1	-1	0	1	-1	1	-1	1	-1	1	0	0	0	0	0	1	0	0	-1	0	0	-1	1	-1	1	-1	-1	-1	0	-1	-1	0	0	0	-1	-1	0	1	-1	1	-1	-1	-1	1	1	1	1	1	-1	1	0	0	0	0	-1	-1	1	1	1	-1	-1	1	1	1	1	-1	0	-1	1	0	0	1	1	0	1	-1	1	-1	1	0	-1	0	-1	1	-1	-1	0	0	1	0	-1	0	-1	-1	-1	-1	0	0	1	-1	1	1	0	0	-1	1	1	-1	1	1	0	-1	1	1	1	-1	-1	1	0	-1	0	0	0	0	1	-1	-1	0	-1	1	0	1	-1	-1	-1	-1	-1	0	0	-1	0	0	-1	-1	0	0	0	0	0	1	-1	-1	1	-1	-1	0	0	1	-1	0	0	-1	0	0	1	-1	1	0	0	0	-1	1	0	0	1	1	0	-1	-1	0	0	0	0	0	-1	-1	1	1	-1	1	-1	0	0	0	1	0	1	-1	0	0	-1	-1	0	0	0	0	1	0	0	0	-1	1	1	1	-1	-1	1	1	1	1	-1	-1	-1	-1	0	0	0	0	0	0	1	0	0	-1	0	1	-1	0	-1	1	0	1	1	-1	1	-1	1	1	1	1	-1	0	-1	0	0	-1	0	1	1	0	0	1	-1	0	1	-1	0	-1	0	1	0	-1	0	-1	-1	0	1	-1	-1	-1	0	-1	1	-1	-1	1	1	0	1	0	1	-1	-1	-1	0	1	1	0	1	-1	-1	-1	1	1	1	-1	0	0	-1	1	-1	0	0	1	1	1	-1	-1	0	1	1	1	0	-1	-1	1	-1	-1	-1	1	1	1	-1	1	1	-1	-1	1	-1	-1	-1	0	0	-1	1	0	0	-1	1	-1	-1	1	1	1	-1	1	1	0	-1	1	1	1	-1	-1	0	0	-1	1	1	-1	1	-1	1	-1	1	0	0	0	0	0	0	0	1	-1	1	1	0	1	-1	-1	1	1	1	1	0	1	-1	1	-1	1	-1	-1	0	0	0	0	-1	1	1	0	0	1	1	1	-1	1	-1	-1	-1	1	-1	1	0	1	-1	-1	1	-1	-1	1	0	1	-1	-1	0	-1	-1	0	1	1	-1	0	-1	0	0	1	1	0	1	1	-1	1	-1	1	-1	1	-1	0	-1	-1	0	1	0	1	-1	0	0	-1	0	-1	0	1	-1	0	-1	0	0	0	0	0	-1	0	0	1	1	0	0	1	1	-1	-1	-1	-1	-1	0	1	1	1	1	-1	-1	-1	-1	-1	1	-1	-1	1	1	1	1	0	1	0	0	-1	0	-1	1	1	-1	0	0	1	-1	-1	0	-1	-1	-1	0	1	0	1	0	1	-1	1	-1	0	0	0	-1	0	0	0	0	0	0	0	0	0	0	0	0	0	-1	1	0	0	0	0	0	-1	0	0	0	-1	1	-1	0	1	0	0	0	0	0	-1	1	-1	0	-1	0	-1	-1	0	0	0	0	-1	-1	1	0	-1	1	0	0	1	0	-1	1	0	-1	0	0	-1	1	0	-1	1	1	-1	0	-1	1	0	1	-1	1	0	0	1	-1	-1	0	1	-1	-1	-1	1	0	-1	1	-1	1	-1	-1	-1	-1	1	-1	-1	1	0	-1	1	-1	1	1	1	-1	1	0	-1	1	0	-1	-1	1	0	0	0	-1	-1	1	1	0	-1	0	1	0	0	1	0	0	-1	0	1	0	-1	0	0	1	-1	1	0	1	0	1	0	-1	0	0	-1	1	0	1	0	0	-1	1	1	1	0	1	0	0	0	0	1	0	1	0	-1	-1	-1	1	-1	0	0	-1	1	1	-1	1	1	0	1	-1	0	0	0	1	0	-1	1	0	1	0	-1	-1	1	0	-1	1	1	-1	0	-1	0	1	-1	1	-1	-1	1	0	0	-1	1	1	1	-1	1	-1	1	-1	0	-1	1	1	1	-1	1	0	0	0	-1	-1	1	0	0	1	0	0	1	1	0	1	1	0	1	1	0	-1	0	-1	1	-1	-1	1	-1	1	-1	0	0	0	1	1	-1	1	0	-1	0	0	0	0	1	0	0	1	-1	0	-1	0	1	-1	1	0	1	0	0	0	1	0	1	0	-1	1	1	-1	1	-1	0	-1	0	-1	0	0	-1	1	-1	1	-1	0	0	0	0	1	1	-1	1	0	-1	1	1	-1	-1	-1	1	1	1	-1	0	0	0	0	1	0	0	0	1	0	0	0	0	1	-1	-1	-1	-1	-1	-1	1	-1	1	1	-1	-1	-1	1	1	1	1	0	-1	1	1	-1	-1	0	0	-1	0	1	0	1	0	1	0	-1	0	1	0	1	0	1	1	0	1	1	-1	-1	0	-1	-1	1	-1	-1	1	-1	0	-1	1	1	0	-1	0	1	1	-1	-1	-1	1	0	0	0	0	1	0	1	0	0	1	0	1	1	1	-1	0	1	0	0	0	0	0	-1	-1	-1	0	1	1	0	0	-1	-1	1	0	-1	1	1	-1	-1	0	1	1	0	0	-1	-1	1	-1	-1	-1	0	0	1	1	0	-1	0	0	1	0	0	1	1	0	1	1	-1	-1	-1	0	0	-1	-1	1	-1	-1	-1	-1	1	-1	0	-1	0	1	-1	1	1	-1	0	0	1	-1	1	-1	-1	-1	0	0	0	-1	0	1	1	0	-1	1	0	-1	-1	1	-1	1	0	0	0	0	0	1	0	0	0	1	0	0	-1	0	1	0	0	1	1	1	1	-1	0	1	-1	1	-1	1	-1	0	0	1	-1	1	1	0	0	-1	1	1	-1	1	-1	1	-1	-1	-1	1	0	-1	0	-1	-1	1	1	1	1	-1	1	-1	1	-1	-1	0	0	0	0	0	1	1	-1	-1	0	-1	0	-1	-1	-1	-1	0	-1	1	0	0	-1	1	1	0	1	0	0	-1	0	0	0	0	1	0	-1	0	-1	1	0	-1	1	1	0	0	0	1	-1	-1	-1	1	-1	1	1	-1	0	0	-1	0	-1	0	0	0	-1	0	1	-1	1	1	1	1	-1	0	-1	-1	1	1	0	1	-1	0	-1	-1	0	1	0	0	1	0	0	-1	1	-1	0	-1	-1	1	-1	1	-1	-1	0	-1	1	-1	0	-1	1	-1	1	0	1	0	1	1	0	-1	-1	1	-1	0	0	1	1	-1	-1	-1	1	-1	1	1	0	-1	0	1	1	1	-1	1	1	0	0	1	1	1	-1	0	0	1	0	-1	-1	-1	-1	-1	0	0	1	-1	1	-1	0	1	0	1	0	-1	-1	0	1	1	0	0	1	1	1	-1	1	-1	0	1	-1	1	0	0	-1	-1	0	0	0	0	-1	0	1	-1	0	-1	1	-1	-1	0	1	0	0	0	0	0	1	-1	-1	1	-1	1	0	0	1	-1	1	-1	1	-1	-1	-1	1	1	0	-1	-1	-1	0	-1	1	-1	-1	-1	-1	-1	1	-1	-1	0	-1	0	-1	1	1	1	0	-1	0	-1	-1	1	1	-1	1	-1	1	1	1	1	-1	-1	-1	1	1	1	0	0	-1	0	-1	0	-1	0	0	-1	1	-1	0	1	1	-1	-1	0	1	0	-1	1	-1	1	-1	1	-1	-1	0	0	1	-1	-1	0	-1	0	-1	0	1	-1	1	0	1	1	-1	0	1	0	0	-1	0	0	-1	0	1	0	0	-1	1	-1	1	-1	-1	-1	-1	0	0	0	1	0	0	1	1	-1	0	0	0	0	1	0	-1	-1	0	0	1	0	0	0	0	-1	1	-1	-1	-1	0	0	1	1	1	1	1	1	1	0	-1	0	0	-1	1	-1	-1	0	-1	-1	0	0	-1	1	1	-1	-1	0	0	0	0	1	-1	-1	0	0	0	0	1	0	0	0	1	0	1	0	1	0	0	1	0	0	0	0	0	0	-1	1	0	0	0	0	0	1	0	0	1	0	-1	0	0	-1	1	0	0	0	-1	0	-1	1	1	0	0	0	0	0	1	-1	0	0	1	1	1	1	-1	0	-1	1	0	1	1	1	1	-1	1	1	0	1	1	-1	-1	-1	0	0	1	0	1	-1	-1	-1	-1	-1	-1	0	1	1	1	1	1	0	0	-1	-1	0	1	0	-1	1	0	-1	1	0	0	0	-1	0	-1	-1	-1	0	0	-1	-1	0	0	0	-1	-1	1	0	1	1	-1	-1	-1	0	0	0	0	0	0	0	0	0	0	0	-1	-1	-1	-1	0	0	0	0	0	0	0	0	0	1	1	-1	-1	0	1	0	1	-1	1	1	0	1	0	0	0	0	-1	-1	1	1	-1	-1	0	-1	0	1	0	1	0	0	0	-1	-1	0	1	1	-1	1	-1	-1	-1	1	0	0	0	1	1	1	1	0	1	-1	0	-1	0	-1	1	1	1	-1	1	-1	0	0	0	0	0	0	1	1	0	-1	1	1	1	-1	-1	0	1	1	-1	-1	0	0	-1	1	0	1	-1	1	1	1	1	0	1	1	-1	0	1	0	1	1	1	-1	0	0	1	0	1	-1	0	0	-1	0	-1	-1	-1	1	-1	-1	1	-1	1	0	-1	-1	0	-1	1	-1	1	0	0	-1	-1	-1	0	-1	-1	-1	0	1	1	-1	-1	1	-1	0	0	0	1	0	0	-1	1	0	0	0	1	1	-1	-1	-1	1	1	1	-1	1	0	1	-1	1	0	0	0	1	1	0	-1	0	-1	-1	1	1	-1	1	0	-1	1	0	-1	-1	1	0	1	0	-1	0	0	0	0	-1	-1	-1	1	1	1	1	0	0	0	-1	1	0	-1	-1	-1	1	1	1	-1	1	-1	0	0	1	-1	1	-1	1	-1	1	1	0	-1	0	0	1	1	0	-1	1	1	1	-1	-1	1	1	1	0	-1	1	0	0	-1	-1	1	1	0	0	0	-1	0	-1	1	0	1	-1	0	1	0	-1	1	1	1	0	1	-1	-1	-1	-1	-1	0	1	0	-1	-1	-1	0	-1	1	0	0	0	0	-1	0	0	0	0	0	0	-1	-1	-1	-1	1	-1	1	0	1	-1	1	0	0	1	-1	-1	-1	1	0	0	1	-1	1	1	-1	-1	0	0	-1	-1	-1	0	0	0	1	0	-1	1	-1	-1	0	-1	-1	1	1	-1	1	1	1	-1	-1	-1	1	-1	-1	1	-1	1	0	0	-1	1	-1	1	1	-1	1	1	1	-1	1	0	1	0	-1	1	0	1	1	0	1	0	-1	1	1	1	0	0	1	1	1	-1	-1	1	-1	-1	1	0	0	-1	0	1	0	1	0	-1	1	1	-1	1	1	-1	0	-1	-1	-1	-1	1	-1	0	0	-1	-1	-1	0	1	0	-1	1	0	0	-1	0	0	-1	0	-1	1	-1	1	-1	0	0	1	-1	0	0	0	1	-1	0	0	-1	0	1	1	-1	-1	1	-1	-1	-1	1	-1	0	0	-1	0	0	0	1	0	0	0	0	-1	-1	0	1	0	1	1	1	0	-1	0	0	0	-1	1	1	-1	0	0	1	0	-1	1	-1	1	0	-1	-1	1	-1	-1	-1	1	1	1	-1	1	-1	1	1	1	-1	1	1	-1	-1	1	-1	0	1	0	1	0	0	0	0	-1	1	-1	1	0	-1	-1	0	0	-1	-1	-1	1	1	-1	0	1	0	-1	-1	-1	-1	1	-1	1	1	-1	-1	1	0	0	0	0	1	1	0	-1	0	0	1	-1	-1	0	-1	0	-1	0	0	1	-1	-1	-1	-1	0	1	-1	-1	1	1	1	1	1	-1	-1	0	-1	1	1	1	1	0	1	0	1	-1	0	-1	1	-1	1	1	1	-1	-1	-1	1	1	0	0	0	0	-1	0	0	1	1	0	-1	0	-1	1	1	-1	-1	-1	1	-1	1	0	-1	-1	-1	0	-1	-1	-1	1	1	-1	-1	1	1	1	1	1	-1	-1	-1	-1	1	1	-1	0	1	-1	-1	0	-1	1	1	-1	0	-1	-1	1	0	0	0	-1	1	1	0	0	0	1	0	0	1	0	0	1	-1	0	-1	-1	1	1	1	-1	-1	1	-1	-1	0	-1	0	0	0	0	-1	-1	-1	-1	1	-1	-1	0	-1	0	1	1	0	-1	-1	0	0	1	1	0	1	1	1	-1	1	-1	-1	-1	0	1	1	1	-1	0	1	1	-1	0	1	0	-1	0	-1	-1	1	0	1	-1	0	0	-1	1	1	-1	0	0	0	0	1	1	1	1	1	0	0	0	0	-1	1	1	1	1	-1	0	0	1	0	0	1	0	0	1	-1	0	0	1	-1	-1	1	1	-1	1	0	0	0	1	1	1	1	0	1	-1	0	-1	1	-1	-1	1	0	0	0	-1	1	0	-1	1	-1	0	0	0	-1	1	1	0	-1	0	1	0	-1	1	0	-1	1	0	0	1	0	0	0	1	-1	-1	1	-1	1	-1	0	1	1	0	-1	-1	-1	1	-1	1	1	-1	0	-1	0	-1	-1	-1	-1	-1	0	1	-1	-1	-1	1	0	0	1	0	0	0	0	0	0	0	0	-1	-1	0	1	-1	1	-1	-1	-1	-1	-1	1	1	1	1	-1	0	-1	0	1	1	1	1	1	0	-1	0	0	0	-1	0	-1	-1	1	0	1	0	1	1	-1	1	-1	1	0	0	0	0	0	0	0	0	1	-1	-1	-1	-1	-1	0	-1	0	0	0	0	0	-1	-1	-1	-1	-1	-1	-1	1	0	1	0	1	-1	1	0	1	1	-1	0	0	0	0	0	1	1	-1	1	1	1	1	-1	-1	1	0	0	1	-1	0	0	0	-1	1	-1	-1	-1	0	1	1	0	1	1	-1	0	1	-1	-1	-1	-1	-1	-1	1	-1	-1	1	-1	1	1	-1	-1	-1	1	-1	-1	-1	1	0	-1	1	-1	1	-1	-1	-1	1	1	0	1	0	-1	-1	0	-1	0	1	-1	0	-1	1	-1	0	1	-1	0	0	1	1	-1	-1	1	1	-1	0	-1	0	-1	1	0	1	1	1	0	0	1	0	1	-1	1	1	-1	-1	1	1	0	1	1	-1	-1	0	1	1	1	-1	0	1	0	1	0	1	-1	-1	-1	-1	-1	0	-1	-1	1	1	1	-1	1	0	-1	-1	0	0	1	-1	0	0	1	-1	1	0	-1	1	-1	-1	-1	-1	-1	-1	0	1	-1	-1	-1	0	-1	-1	1	1	-1	-1	1	-1	0	1	0	0	0	-1	0	1	1	0	-1	-1	1	-1	1	1	-1	0	-1	-1	-1	0	0	0	1	-1	1	-1	0	0	-1	0	1	1	1	-1	1	-1	0	-1	-1	1	0	-1	0	0	-1	-1	-1	1	-1	-1	0	0	1	0	1	1	-1	0	0	0	1	0	0	1	0	1	1	-1	0	0	-1	1	1	1	-1	1	0	1	0	0	0	0	-1	0	0	0	0	1	1	0	0	0	0	1	-1	-1	-1	0	0	0	-1	0	1	-1	1	-1	-1	1	-1	0	-1	1	1	-1	-1	0	1	1	1	-1	1	1	1	-1	0	0	0	1	1	-1	-1	0	0	0	-1	-1	0	0	-1	1	-1	0	-1	-1	1	0	1	1	1	0	0	0	1	-1	0	-1	-1	1	-1	1	-1	0	0	0	-1	1	0	0	0	0	-1	1	1	1	0	0	0	1	-1	-1	0	0	0	1	0	0	0	0	1	-1	-1	-1	1	-1	1	1	1	-1	0	-1	0	0	1	0	1	-1	1	1	-1	0	1	0	-1	-1	0	0	-1	-1	-1	1	-1	0	0	0	0	0	-1	0	0	0	-1	1	1	1	1	1	-1	0	0	-1	0	0	0	1	0	0	0	0	0	0	1	0	-1	0	0	1	1	-1	-1	-1	0	0	0	0	1	0	0	0	0	0	1	-1	0	0	0	1	1	-1	0	0	0	1	-1	1	1	1	1	-1	0	0	1	1	0	-1	1	0	1	-1	-1	-1	1	0	-1	0	-1	1	-1	1	1	0	-1	0	1	0	1	-1	0	1	-1	-1	1	0	-1	1	-1	1	-1	1	1	-1	1	1	0	1	1	-1	0	-1	0	1	-1	0	-1	1	-1	-1	-1	1	1	-1	1	1	-1	-1	-1	1	0	1	-1	1	1	-1	-1	0	1	-1	1	-1	-1	1	0	0	-1	-1	1	1	1	1	1	1	1	1	-1	-1	0	0	1	1	1	1	0	1	1	0	1	1	-1	-1	1	-1	-1	1	1	0	0	0	-1	0	0	1	-1	1	1	-1	1	0	0	0	-1	0	0	0	1	1	0	1	0	-1	1	1	-1	1	-1	1	0	1	1	-1	0	1	1	-1	1	-1	1	1	0	0	-1	1	-1	-1	1	1	1	0	0	-1	1	1	-1	1	-1	0	1	0	0	0	1	0	-1	-1	0	-1	-1	-1	0	0	0	0	1	-1	1	1	0	0	0	0	1	0	-1	0	0	0	0	1	0	0	1	1	0	-1	0	0	1	1	1	1	1	1	1	1	1	1	1	0	-1	0	0	0	0	-1	1	1	-1	1	1	1	-1	1	0	-1	1	-1	-1	0	1	0	0	0	0	1	0	0	-1	0	1	-1	-1	0	1	0	0	1	-1	0	-1	-1	1	0	0	-1	-1	-1	0	-1	0	0	0	0	0	0	0	-1	0	0	0	-1	-1	0	0	0	1	0	-1	1	0	1	0	-1	0	0	-1	0	0	0	0	1	0	0	-1	-1	0	1	0	0	0	-1	0	-1	0	0	0	1	0	0	-1	-1	0	1	-1	1	0	0	0	0	-1	-1	1	-1	1	-1	0	0	1	0	-1	0	-1	0	1	0	0	-1	-1	1	-1	1	1	1	0	-1	-1	-1	1	-1	0	0	0	0	0	-1	-1	1	1	0	1	-1	0	-1	1	-1	1	0	1	1	0	0	-1	-1	-1	0	-1	0	-1	0	1	1	-1	0	-1	-1	1	1	1	-1	1	1	1	1	1	-1	1	-1	-1	-1	0	0	1	0	0	1	-1	1	0	-1	0	-1	1	1	0	0	0	0	-1	0	0	0	1	-1	0	1	0	1	0	-1	1	1	-1	0	-1	1	-1	1	0	1	0	0	-1	-1	1	-1	-1	-1	-1	1	-1	0	-1	0	0	-1	1	1	0	0	0	0	0	-1	-1	-1	0	0	0	-1	-1	1	0	0	1	1	1	0	-1	1	0	-1	1	1	0	1	0	1	1	-1	-1	1	1	1	-1	1	0	0	-1	-1	-1
3094	2074	2881	1	4				1	0	0	1	1	-1	0	0	-1	-1	-1	-1	-1	-1	-1	0	0	0	0	1	-1	1	-1	-1	1	1	1	-1	0	1	0	1	0	0	1	0	0	0	1	-1	-1	-1	1	1	-1	1	-1	1	-1	1	1	0	1	1	0	0	0	1	0	0	0	0	1	0	0	1	0	-1	1	-1	0	-1	1	-1	0	0	0	0	-1	0	1	1	-1	-1	1	-1	1	-1	1	-1	1	-1	1	1	0	0	-1	1	1	-1	-1	0	-1	-1	0	1	0	-1	0	0	-1	0	0	0	0	0	1	0	0	0	-1	1	-1	0	0	0	-1	0	-1	0	1	0	1	1	0	0	-1	1	-1	0	-1	1	0	1	1	0	1	1	0	0	-1	-1	0	0	0	0	-1	0	-1	1	-1	-1	0	-1	0	0	0	-1	0	0	1	0	1	-1	1	-1	1	0	1	-1	0	0	-1	-1	1	1	1	0	-1	1	0	0	-1	-1	1	1	1	-1	0	-1	-1	0	0	0	-1	-1	-1	0	1	1	0	1	-1	0	-1	1	1	1	0	0	0	1	1	0	1	-1	-1	-1	0	-1	-1	1	-1	-1	-1	1	0	0	0	0	-1	1	0	0	-1	1	1	1	1	-1	0	1	0	-1	1	0	1	-1	1	1	1	-1	1	1	1	1	-1	-1	-1	0	0	0	-1	1	0	0	-1	1	-1	1	1	1	-1	0	0	0	-1	1	0	1	-1	0	-1	-1	0	0	1	0	0	-1	0	1	1	-1	1	-1	0	0	0	0	1	-1	0	0	1	0	-1	0	0	1	1	0	1	-1	-1	1	0	0	1	1	-1	0	0	0	0	0	0	0	0	-1	1	-1	1	0	1	-1	1	1	1	-1	0	0	0	0	0	1	0	0	0	0	0	0	1	-1	-1	1	0	0	1	-1	0	1	0	0	0	0	0	-1	0	-1	0	0	0	-1	-1	1	1	1	-1	1	-1	-1	1	1	-1	-1	1	-1	-1	-1	1	0	1	-1	-1	-1	1	-1	1	0	0	1	1	0	-1	1	1	-1	0	0	0	0	-1	-1	0	0	1	0	0	0	0	0	0	0	0	1	0	0	0	-1	-1	1	-1	0	0	0	-1	-1	0	-1	0	0	1	1	0	-1	-1	-1	0	0	1	1	0	-1	-1	0	1	1	1	1	1	1	0	1	0	1	1	0	0	0	-1	-1	-1	0	-1	-1	0	1	1	1	1	-1	0	1	1	0	1	0	0	1	-1	-1	1	1	1	0	0	0	-1	1	-1	0	0	-1	0	1	0	0	0	1	-1	0	0	0	-1	1	-1	-1	-1	0	-1	0	0	0	1	1	1	1	1	-1	1	-1	-1	1	1	-1	1	-1	-1	0	1	0	-1	0	0	0	0	0	0	-1	1	0	-1	1	0	0	0	0	1	1	-1	0	0	0	-1	-1	-1	-1	-1	-1	-1	1	0	0	0	1	-1	1	1	0	1	-1	1	1	0	0	0	1	1	1	1	1	-1	-1	-1	1	1	-1	1	-1	1	1	0	0	0	-1	0	0	0	-1	1	1	1	-1	0	1	1	0	1	1	-1	0	1	1	0	0	0	-1	0	0	0	1	1	1	0	0	1	0	0	-1	0	0	-1	0	0	0	1	-1	1	0	0	-1	1	1	1	-1	0	1	-1	1	0	-1	-1	-1	0	1	-1	0	0	0	0	0	0	1	0	0	0	0	-1	0	-1	1	-1	-1	-1	-1	0	1	-1	0	0	0	0	-1	1	-1	0	-1	1	0	0	0	1	0	1	-1	1	-1	1	-1	0	-1	-1	0	1	0	-1	0	1	-1	-1	-1	0	-1	1	-1	1	0	0	0	-1	1	1	1	0	-1	1	-1	0	1	1	0	-1	1	-1	-1	0	1	0	0	-1	1	0	0	-1	0	1	1	0	1	-1	0	0	-1	-1	0	-1	-1	1	0	-1	1	-1	0	1	0	0	-1	0	1	1	-1	1	1	0	-1	-1	1	-1	-1	0	0	1	0	1	0	1	0	0	0	-1	1	0	0	1	1	-1	0	1	1	-1	1	0	-1	1	1	0	-1	0	0	0	1	1	0	0	1	1	0	-1	-1	0	1	0	-1	0	0	0	0	0	-1	1	0	0	0	0	0	1	0	1	1	0	0	0	1	0	1	0	-1	-1	0	1	0	1	-1	1	1	0	-1	0	0	1	0	0	-1	-1	1	-1	0	0	0	1	-1	1	1	0	1	-1	1	1	-1	1	-1	0	-1	0	1	0	0	0	-1	0	1	0	0	-1	-1	0	-1	0	0	1	0	0	0	0	1	0	-1	1	1	0	1	0	1	-1	1	1	1	0	1	0	1	-1	1	-1	0	0	-1	0	-1	0	-1	-1	-1	0	0	0	0	-1	0	0	1	0	0	0	0	1	1	-1	-1	1	-1	0	-1	0	1	0	-1	-1	0	1	1	-1	1	-1	-1	-1	1	0	1	1	1	1	0	-1	-1	1	-1	0	-1	1	-1	1	0	0	0	-1	-1	0	1	0	-1	-1	-1	1	-1	1	0	1	1	-1	1	1	-1	1	1	-1	-1	-1	-1	0	-1	0	-1	0	0	-1	0	0	1	0	0	-1	0	0	0	0	0	0	1	0	-1	0	0	0	0	0	1	0	0	0	-1	-1	1	1	-1	-1	-1	1	1	-1	1	0	0	1	1	1	0	0	-1	-1	1	-1	0	1	-1	1	-1	-1	1	1	1	1	0	0	0	1	0	0	-1	0	0	0	1	1	0	1	1	1	-1	1	0	0	0	-1	1	0	1	0	-1	0	-1	-1	1	0	-1	-1	-1	1	0	0	0	0	0	-1	0	1	0	1	-1	0	-1	0	0	-1	-1	0	0	0	-1	1	0	0	-1	0	0	-1	1	1	1	0	1	1	1	-1	1	1	1	1	-1	0	-1	1	-1	-1	-1	-1	1	-1	1	-1	-1	-1	1	1	1	-1	-1	1	0	-1	-1	1	1	-1	-1	-1	-1	-1	1	-1	1	-1	0	1	1	1	-1	0	0	-1	-1	1	1	1	1	-1	-1	0	-1	1	1	1	0	1	-1	1	-1	-1	-1	0	-1	-1	-1	0	0	1	0	0	-1	-1	0	0	-1	0	1	1	-1	0	0	0	0	1	-1	1	-1	-1	1	1	1	0	-1	1	-1	-1	-1	1	-1	0	0	1	-1	1	0	0	1	0	1	1	1	-1	-1	-1	1	-1	1	1	0	0	-1	-1	0	1	0	1	1	1	0	0	1	0	0	-1	-1	-1	-1	0	0	0	1	1	1	0	-1	1	0	1	-1	-1	1	-1	1	-1	-1	-1	0	-1	1	-1	0	-1	-1	0	1	-1	0	-1	-1	-1	0	0	0	0	0	0	1	0	0	-1	-1	0	0	-1	0	0	0	0	-1	1	1	-1	1	-1	0	1	1	0	0	0	0	1	-1	-1	0	0	0	0	1	0	-1	0	-1	1	-1	1	1	1	1	1	1	-1	1	-1	0	1	0	0	1	0	1	0	0	0	1	0	1	1	1	1	1	1	1	0	-1	1	1	-1	0	1	1	-1	-1	1	0	0	0	-1	0	0	1	1	0	0	0	-1	1	1	-1	1	1	1	0	-1	-1	-1	0	1	1	1	0	0	0	0	1	1	1	1	-1	1	-1	-1	0	1	1	1	0	0	-1	0	-1	0	-1	1	1	1	0	0	1	-1	-1	0	1	1	0	0	-1	0	0	-1	1	-1	0	1	-1	0	0	0	1	0	-1	-1	0	1	1	-1	-1	-1	-1	1	-1	1	0	0	1	0	1	-1	1	-1	-1	-1	-1	0	-1	0	-1	0	0	0	-1	1	0	1	-1	1	-1	0	-1	1	0	1	1	0	0	0	0	-1	0	-1	1	0	-1	-1	1	1	1	-1	1	-1	-1	-1	1	1	0	0	0	1	0	-1	-1	1	1	-1	-1	-1	1	1	-1	0	0	0	0	0	-1	1	0	0	0	-1	0	0	-1	1	-1	0	-1	-1	0	0	-1	1	1	-1	0	0	1	-1	1	-1	-1	1	-1	-1	1	1	0	-1	0	-1	-1	-1	1	1	1	1	-1	1	1	1	0	1	0	0	0	-1	-1	1	1	-1	-1	-1	0	-1	0	0	-1	-1	0	1	1	1	1	1	-1	1	0	-1	1	-1	-1	0	0	1	-1	1	-1	-1	1	0	0	0	0	0	1	-1	-1	-1	0	1	1	-1	-1	0	1	1	-1	0	-1	-1	-1	-1	-1	-1	-1	-1	0	0	-1	0	-1	-1	1	1	-1	1	-1	0	0	-1	1	0	0	-1	0	-1	1	-1	1	0	0	1	0	-1	-1	0	1	-1	-1	1	0	1	0	1	0	0	0	0	0	0	-1	1	0	0	1	-1	1	1	0	-1	1	0	0	1	1	1	1	0	0	0	0	0	0	1	1	-1	1	-1	1	1	-1	1	0	-1	0	0	-1	-1	1	0	-1	1	-1	1	-1	-1	1	1	1	1	1	0	0	-1	0	0	0	-1	0	0	-1	-1	0	1	0	1	1	-1	-1	1	-1	0	0	0	-1	-1	0	0	0	0	1	0	0	-1	-1	0	0	1	0	1	0	1	-1	0	1	0	0	0	0	0	0	1	0	0	0	0	-1	-1	0	-1	1	-1	1	0	0	1	-1	1	-1	0	-1	-1	0	1	1	0	0	-1	0	1	0	0	0	0	0	1	0	0	0	0	0	0	-1	0	0	0	0	1	-1	-1	-1	1	0	0	-1	1	1	-1	0	-1	1	-1	0	1	-1	0	1	0	0	1	1	0	-1	-1	-1	1	-1	1	0	0	0	0	0	1	0	-1	-1	-1	-1	1	0	-1	-1	0	-1	0	0	1	-1	0	0	1	0	0	0	0	0	0	1	-1	1	1	0	0	1	0	0	-1	0	0	1	1	0	1	0	0	1	-1	0	0	1	1	0	1	1	0	-1	1	0	1	1	-1	1	0	0	1	0	1	-1	1	0	0	0	1	1	0	1	1	1	-1	1	1	1	1	-1	-1	1	0	1	0	1	1	-1	0	-1	0	0	0	-1	0	-1	0	0	0	1	1	1	1	-1	1	0	1	1	0	0	1	1	-1	-1	1	1	-1	0	0	0	0	0	0	0	0	0	0	0	0	0	-1	1	0	0	0	1	-1	0	0	1	-1	0	0	1	-1	1	1	1	0	0	-1	0	-1	-1	-1	0	-1	1	0	-1	0	0	0	1	-1	-1	-1	1	-1	1	1	1	1	-1	0	0	1	0	0	0	0	-1	-1	1	0	-1	-1	0	0	1	0	0	0	0	-1	0	0	1	0	0	-1	1	0	-1	-1	-1	0	-1	0	-1	1	-1	0	-1	1	1	0	1	1	-1	-1	-1	-1	1	0	-1	0	1	0	-1	-1	-1	1	-1	-1	1	-1	-1	0	1	1	1	-1	0	-1	-1	0	0	0	0	0	-1	1	1	-1	0	0	1	1	0	-1	1	1	-1	-1	-1	1	0	1	0	0	-1	-1	1	-1	-1	-1	0	-1	0	1	-1	0	-1	0	0	0	0	0	0	0	0	-1	0	0	-1	0	-1	0	1	-1	1	1	1	1	-1	-1	1	1	1	0	0	0	0	1	-1	0	0	-1	1	1	-1	-1	1	0	-1	0	1	0	0	0	-1	0	-1	1	1	0	0	1	-1	0	-1	1	-1	0	-1	-1	-1	1	1	1	-1	-1	0	-1	0	0	-1	-1	1	-1	0	0	0	0	0	0	0	1	-1	-1	0	1	-1	0	-1	0	0	-1	-1	-1	1	-1	-1	-1	1	-1	1	-1	-1	-1	1	1	1	0	-1	0	1	1	1	-1	-1	-1	1	1	-1	0	0	-1	0	-1	1	1	1	1	0	-1	-1	-1	1	1	1	-1	-1	1	-1	1	1	0	-1	0	-1	-1	0	1	0	1	-1	1	1	-1	0	0	-1	-1	1	0	0	0	1	0	1	0	0	1	-1	-1	0	-1	1	1	-1	-1	-1	0	-1	0	1	0	-1	1	-1	-1	-1	0	0	-1	1	-1	1	0	0	1	1	-1	1	-1	-1	1	0	0	0	-1	0	0	-1	-1	-1	-1	-1	1	0	0	0	0	0	-1	-1	1	-1	-1	-1	-1	-1	-1	1	1	1	-1	0	-1	1	0	0	0	1	-1	0	0	0	-1	-1	0	0	0	1	0	0	-1	0	1	1	-1	-1	-1	-1	0	0	0	-1	1	1	-1	1	1	-1	-1	1	1	-1	-1	-1	0	1	1	0	0	0	-1	0	-1	1	-1	0	1	-1	0	0	-1	1	-1	1	-1	0	-1	1	0	1	1	-1	-1	-1	1	-1	1	1	0	-1	-1	1	1	-1	1	1	0	1	1	0	0	-1	-1	1	-1	1	-1	1	0	0	0	0	1	1	1	0	0	1	0	0	1	1	1	-1	1	-1	-1	-1	0	-1	0	0	0	1	1	-1	0	-1	0	0	1	-1	1	0	0	-1	1	1	0	0	0	1	0	0	-1	-1	0	0	0	0	0	-1	1	-1	-1	-1	-1	1	1	1	1	1	0	0	1	1	1	1	-1	1	0	-1	-1	0	0	0	1	-1	-1	1	-1	0	0	-1	-1	-1	-1	0	1	1	1	0	-1	1	-1	1	-1	1	1	-1	-1	0	-1	0	-1	0	1	1	1	1	-1	1	1	-1	0	0	0	0	1	1	-1	-1	0	0	0	1	1	-1	-1	-1	1	0	0	0	-1	0	-1	1	1	0	1	0	1	-1	0	0	0	1	0	0	0	-1	0	0	-1	-1	0	1	0	-1	1	1	-1	-1	0	0	-1	-1	1	-1	0	1	-1	-1	1	1	-1	-1	-1	-1	0	0	0	1	1	1	0	-1	1	0	0	1	1	1	-1	0	0	1	1	-1	0	0	0	1	0	1	1	1	-1	1	0	0	-1	1	-1	1	0	1	1	-1	1	1	1	1	0	0	0	1	1	1	1	1	-1	-1	1	1	1	-1	0	0	0	-1	-1	-1	1	0	1	-1	-1	-1	-1	1	1	-1	-1	-1	1	0	-1	-1	1	-1	-1	1	0	1	0	0	-1	0	-1	-1	1	0	-1	0	1	0	0	1	1	-1	0	-1	1	1	0	1	1	-1	0	0	0	0	0	-1	1	-1	0	0	1	-1	0	0	0	0	0	-1	-1	0	0	0	1	0	0	0	-1	1	0	-1	1	-1	0	1	-1	1	-1	0	1	1	1	1	-1	1	0	0	1	0	1	0	0	0	0	0	0	0	1	0	-1	0	0	1	-1	0	-1	-1	0	0	0	-1	0	0	1	-1	-1	-1	0	1	-1	-1	1	-1	0	0	-1	0	-1	0	1	-1	-1	-1	-1	1	0	1	1	0	-1	0	0	0	-1	0	-1	-1	0	-1	1	-1	1	1	0	-1	1	0	1	1	-1	0	-1	1	-1	-1	-1	-1	-1	-1	-1	0	1	1	0	0	0	1	-1	1	0	-1	-1	0	0	0	0	-1	-1	0	1	-1	-1	1	-1	1	0	-1	0	-1	1	0	-1	0	1	-1	-1	0	0	-1	0	1	1	-1	0	-1	-1	0	-1	0	-1	-1	0	1	1	1	1	1	-1	1	0	1	0	0	0	-1	-1	0	0	1	-1	1	0	-1	0	0	0	0	0	0	-1	-1	0	-1	0	0	-1	0	0	-1	1	-1	1	-1	1	0	0	0	-1	0	1	1	-1	0	1	1	0	0	0	-1	-1	1	1	-1	-1	1	1	1	-1	0	-1	1	0	-1	-1	1	0	1	0	1	0	-1	0	0	-1	0	1	1	-1	1	1	1	1	-1	-1	-1	1	-1	1	1	-1	-1	1	-1	1	-1	-1	-1	-1	0	0	0	0	-1	-1	0	1	1	1	1	-1	1	0	0	0	1	0	0	0	0	-1	-1	1	0	-1	1	1	1	0	0	1	0	0	0	0	-1	-1	0	0	0	0	-1	-1	1	-1	1	-1	-1	0	-1	0	0	0	-1	-1	-1	1	0	0	1	1	1	-1	-1	1	1	1	-1	0	0	-1	1	-1	-1	1	0	1	1	-1	-1	0	0	0	-1	1	-1	1	0	-1	-1	-1	1	1	-1	1	-1	1	-1	1	0	-1	0	0	0	-1	0	1	1	-1	-1	-1	0	-1	-1	-1	-1	-1	1	1	-1	-1	0	-1	1	0	0	0	0	0	1	-1	0	-1	1	0	1	-1	-1	-1	0	1	1	0	1	0	0	0	1	-1	1	-1	1	-1	-1	0	0	0	1	1	0	0	1	0	1	-1	-1	1	0	-1	0	1	0	-1	1	-1	-1	1	0	1	1	0	-1	-1	1	1	0	1	-1	1	1	0	0	0	1	-1	0	0	0	0	0	1	-1	1	-1	1	1	-1	0	0	-1	1	-1	0	1	0	-1	-1	0	0	1	1	-1	0	1	1	1	-1	-1	1	-1	1	-1	1	-1	0	0	0	0	0	-1	-1	-1	0	0	1	1	0	0	0	1	0	0	1	1	1	-1	0	1	0	1	0	0	1	-1	-1	0	0	0	1	0	-1	-1	-1	-1	-1	-1	0	-1	1	-1	-1	1	-1	-1	-1	-1	1	1	1	-1	-1	-1	-1	0	-1	1	0	-1	-1	-1	0	-1	-1	-1	1	1	-1	-1	1	1	-1	-1	1	0	-1	1	-1	-1	-1	1	1	-1	-1	1	-1	-1	-1	-1	1	1	-1	-1	1	1	0	1	-1	-1	1	-1	1	-1	1	-1	1	-1	1	-1	0	0	1	-1	1	1	-1	-1	-1	0	-1	1	-1	-1	1	0	0	0	-1	-1	-1	0	0	1	1	1	1	1	-1	-1	1	-1	-1	-1	1	1	-1	-1	1	1	-1	1	1	1	-1	-1	0	-1	1	1	-1	-1	0	0	-1	-1	1	1	-1	-1	-1	1	1	1	-1	1	0	0	1	-1	0	-1	-1	-1	1	-1	-1	1	1	1	1	-1	-1	0	0	1	-1	-1	1	1	0	-1	1	1	0	1	1	1	1	0	0	-1	1	0	-1	1	1	1	0	-1	-1	-1	1	1	-1	0	0	-1	1	-1	1	-1	1	1	-1	1	1	-1	0	0	-1	1	0	-1	1	-1	0	-1	-1	1	0	0	0	1	1	1	-1	0	0	1	1	1	0	0	1	1	0	-1	-1	-1	0	0	1	1	1	1	-1	0	1	-1	-1	1	-1	-1	1	1	-1	-1	1	-1	0	0	-1	0	0	1	0	-1	1	1	-1	0	0	1	-1	0	1	1	-1	1	-1	1	1	-1	1	-1	0	0	1	-1	1	-1	-1	0	-1	1	0	-1	-1	-1	1	0	-1	1	-1	1	0	0	0	0	0	0	0	0	-1	0	1	-1	1	1	0	0	-1	0	0	-1	-1	0	-1	1	-1	0	0	0	-1	0	1	-1	0	-1	0	0	1	-1	-1	0	1	-1	0	-1	0	-1	-1	1	1	-1	1	0	0	-1	1	0	-1	1	1	0	0	1	0	-1	1	-1	1	1	-1	0	0	1	-1	-1	0	0	0	1	1	-1	0	1	-1	-1	1	-1	-1	1	0	1	0	1	0	0	0	0	1	0	0	0	0	0	0	0	-1	0	0	0	1	0	-1	-1	1	-1	0	1	1	1	0	-1	0	0	1	-1	-1	-1	0	0	1	0	-1	1	0	0	0	0	0	0	0	1	1	1	1	0	0	0	0	1	0	0	-1	0	1	1	0	0	0	0	-1	-1	-1	-1	-1	-1	-1	-1	0	-1	1	0	0	-1	-1	1	1	1	1	1	0	1	1	-1	-1	0	0	1	-1	-1	0	0	-1	0	-1	-1	0	1	1	1	1	-1	0	-1	1	-1	1	-1	0	0	-1	0	0	-1	-1	-1	-1	0	-1	0	-1	-1	0	1	0	0	0	-1	1	1	0	-1	0	1	0	0	-1	-1	1	0	1	0	0	1	0	-1	0	0	1	-1	-1	0	0	-1	0	0	0	1	1	-1	0	0	-1	0	0	1	-1	1	0	1	0	0	0	0	0	-1	1	0	0	1	1	0	-1	0	0	-1	1	-1	1	1	1	-1	0	0	0	0	1	0	1	-1	0	1	1	0	0	0	0	1	-1	1	-1	1	-1	1	0	-1	0	0	-1	1	-1	1	1	1	-1	0	0	1	-1	0	0	1	0	0	1	0	0	-1	0	1	0	0	0	0	0	0	1	0	0	1	0	0	-1	-1	1	-1	-1	0	0	0	1	1	1	-1	1	1	1	1	-1	1	1	0	0	-1	0	-1	0	1	1	1	-1	-1	-1	-1	-1	1	1	-1	-1	-1	-1	-1	-1	0	0	1	0	1	-1	-1	0	-1	0	-1	0	0	-1	-1	0	1	-1	1	0	-1	0	-1	0	1	0	0	0	0	-1	-1	-1	1	0	0	0	0	-1	0	1	0	-1	1	1	-1	-1	-1	-1	1	-1	0	0	0	0	1	-1	1	1	-1	-1	0	-1	-1	-1	0	0	1	1	0	0	0	1	0	1	-1	0	-1	0	1	1	-1	0	1	-1	-1	0	1	0	0	0	0	-1	1	-1	1	1	-1	1	-1	-1	1	1	1	-1	0	1	1	1	-1	0	1	-1	-1	1	0	1	-1	1	1	-1	1	-1	1	1	0	0	1	0	0	-1	0	1	1	0	1	0	0	1	-1	1	-1	0	1	1	0	1	0	0	1	0	0	0	0	0	-1	-1	-1	1	1	1	0	1	-1	1	1	1	0	-1	0	0	-1	1	-1	-1	1	-1	1	-1	1	0	0	0	0	0	-1	0	1	1	1	-1	1	1	1	1	1	-1	0	-1	-1	1	0	-1	1	1	1	1	0	0	1	1	0	-1	-1	-1	1	-1	1	-1	1	0	0	1	0	1	0	-1	-1	0	-1	0	0	1	0	0	-1	0	-1	-1	-1	1	0	1	0	0	1	0	0	0	-1	0	-1	1	-1	1	1	1	1	-1	-1	-1	-1	1	1	-1	1	1	-1	1	1	-1	0	0	0	0	0	-1	0	0	0	1	1	1	-1	1	1	-1	-1	-1	1	1	-1	1	0	1	0	-1	1	-1	1	1	0	1	1	-1	-1	-1	-1	-1	1	0	0	0	0	1	1	0	-1	1	0	0	1	1	-1	1	0	0	0	0	-1	1	1	-1	-1	1	-1	1	1	-1	1	-1	1	1	1	0	1	1	0	0	0	0	0	1	0	-1	-1	-1	1	0	0	-1	-1	0	1	1	-1	0	0	-1	0	1	-1	1	-1	-1	0	-1	1	0	0	-1	0	1	1	-1	-1	0	-1	0	0	1	1	-1	-1	1	-1	1	-1	1	0	0	-1	0	0	-1	0	0	1	1	-1	-1	-1	1	1	1	1	-1	-1	1	0	0	0	0	1	0	-1	0	0	1	1	-1	-1	1	0	1	0	0	1	-1	-1	1	0	-1	-1	-1	0	1	1	0	0	0	0	0	-1	0	-1	0	1	1	1	-1	-1	1	-1	-1	1	-1	1	1	-1	1	-1	1	0	0	-1	1	1	1	-1	1	0	1	0	-1	1	1	1	1	-1	-1	1	-1	1	1	-1	1	1	-1	-1	0	1	0	0	0	1	-1	1	1	1	1	-1	-1	1	-1	-1	-1	-1	0	-1	0	0	1	0	0	-1	0	0	1	1	0	0	0	1	-1	-1	0	0	0	0	-1	1	0	1	-1	-1	1	0	0	1	-1	0	0	1	1	1	-1	-1	1	0	1	-1	1	1	-1	-1	1	0	0	-1	0	0	1	-1	-1	0	0	0	-1	0	-1	-1	1	-1	1	-1	-1	0	1	1	0	-1	0	0	0	1	0	-1	-1	1	-1	1	-1	1	1	1	1	0	1	0	1	-1	-1	-1	1	1	-1	-1	1	1	-1	-1	-1	-1	-1	0	-1	1	1	1	1	1	-1	1	0	-1	1	1	1	1	-1	-1	0	0	-1	-1	1	1	1	-1	1	-1	-1	-1	1	-1	-1	-1	0	0	0	1	0	-1	0	-1	0	0	0	0	1	-1	1	1	-1	1	0	0	1	0	1	-1	-1	-1	1	-1	0	0	0	0	0	-1	1	1	0	0	-1	0	0	0	-1	0	0	0	-1	0	0	1	0	1	1	0	1	1	1	-1	0	0	1	0	0	-1	0	-1	1	-1	1	-1	0	-1	0	1	1	1	-1	1	0	0	-1	-1	1	0	0	-1	1	-1	1	-1	-1	0	1	1	0	0	-1	0	-1	-1	0	0	0	0	0	-1	0	0	1	-1	0	1	1	-1	0	0	0	0	-1	1	0	1	0	0	1	0	0	-1	1	0	0	0	-1	0	0	0	0	0	1	-1	1	0	-1	-1	-1	-1	0	0	-1	0	1	0	1	0	0	0	-1	-1	0	0	1	-1	0	1	1	1	1	1	-1	1	0	1	-1	0	0	1	0	0	1	-1	-1	1	-1	1	0	-1	1	-1	-1	1	0	-1	1	-1	-1	1	1	0	0	1	1	-1	-1	0	-1	0	-1	0	1	1	0	-1	-1	-1	1	-1	0	0	0	-1	0	0	0	0	-1	-1	0	0	1	-1	-1	1	-1	1	1	1	-1	0	0	0	0	0	1	1	-1	-1	1	-1	-1	1	0	-1	0	0	0	0	1	0	-1	1	-1	1	-1	0	0	0	0	1	1	1	0	0	1	0	-1	1	0	0	0	1	0	0	-1	1	-1	-1	1	0	0	1	1	1	-1	-1	1	0	1	0	0	1	-1	-1	0	0	0	1	-1	-1	0	1	1	0	1	-1	0	-1	1	0	0	0	-1	-1	-1	-1	1	-1	-1	0	0	-1	1	0	0	1	0	0	-1	0	-1	0	0	0	0	-1	-1	0	0	-1	0	1	1	-1	1	0	0	1	0	0	0	0	1	0	-1	-1	1	0	1	1	1	0	-1	0	0	-1	-1	-1	-1	0	0	0	1	1	-1	-1	0	0	0	0	0	1	1	-1	-1	-1	-1	0	-1	-1	1	1	0	-1	0	0	0	0	-1	0	0	1	0	1	0	-1	-1	1	0	-1	1	1	1	1	-1	1	1	1	0	-1	-1	0	0	0	0	-1	1	1	0	1	0	-1	0	0	0	0	-1	1	0	0	-1	0	0	-1	0	1	1	1	-1	-1	-1	1	-1	1	-1	-1	-1	-1	0	1	0	1	-1	-1	-1	1	-1	-1	-1	1	-1	1	1	1	1	-1	-1	-1	1	0	0	1	1	-1	1	0	1	-1	1	-1	-1	-1	1	0	-1	0	1	1	1	1	0	1	1	0	0	1	0	0	-1	1	-1	-1	0	-1	-1	1	-1	0	0	-1	1	-1	0	-1	0	-1	-1	0	1	1	-1	0	-1	1	-1	-1	0	1	0	-1	-1	-1	-1	1	-1	0	-1	0	1	-1	1	-1	1	0	0	0	1	-1	0	0	-1	0	-1	0	-1	0	0	-1	0	1	1	1	-1	-1	-1	-1	-1	0	1	1	1	-1	-1	1	1	1	1	1	1	0	0	1	0	0	-1	1	-1	-1	1	-1	0	1	-1	-1	-1	1	-1	1	-1	1	0	1	1	-1	1	1	0	1	1	1	0	-1	0	0	1	-1	-1	1	1	1	0	1	0	-1	0	-1	1	-1	1	-1	1	1	1	1	-1	-1	-1	0	0	1	0	1	-1	0	-1	1	1	-1	0	1	-1	-1	-1	-1	-1	0	1	0	0	-1	1	0	1	0	-1	-1	1	1	0	-1	-1	1	0	1	0	0	0	-1	-1	-1	0	1	0	-1	1	-1	0	0	1	0	1	1	-1	0	-1	-1	1	0	1	1	0	0	0	0	0	0	0	0	0	-1	1	1	-1	-1	1	-1	-1	-1	1	-1	1	1	0	0	-1	1	1	0	1	0	-1	1	-1	-1	0	0	1	-1	-1	0	-1	-1	-1	-1	0	-1	-1	1	-1	1	0	-1	0	1	1	1	-1	-1	0	-1	0	0	-1	1	-1	0	1	0	1	-1	-1	-1	1	0	0	1	0	0	0	0	0	0	0	1	0	-1	1	0	-1	-1	-1	0	0	0	0	1	1	-1	1	-1	0	1	1	1	1	-1	-1	-1	-1	0	1	-1	-1	1	-1	1	1	1	-1	-1	0	0	1	1	-1	1	1	-1	-1	-1	-1	-1	-1	-1	-1	1	-1	1	1	1	-1	-1	1	1	1	-1	-1	1	1	1	1	-1	0	-1	-1	-1	-1	0	1	-1	-1	1	-1	1	1	0	1	-1	1	-1	1	-1	0	1	1	1	-1	1	1	-1	0	0	-1	1	1	0	0	-1	-1	1	-1	-1	1	1	0	0	1	1	-1	0	1	0	-1	1	-1	1	-1	-1	-1	0	0	-1	0	1	0	0	0	0	0	-1	-1	-1	-1	-1	-1	1	1	-1	-1	-1	-1	1	-1	-1	-1	1	0	1	0	-1	0	0	1	1	-1	1	1	-1	0	0	1	1	1	1	1	-1	0	0	0	-1	1	0	-1	0	-1	-1	0	0	0	-1	-1	1	0	1	-1	0	1	-1	1	1	1	1	1	1	0	-1	1	-1	-1	-1	1	-1	1	1	0	0	1	1	0	1	1	1	1	1	0	-1	-1	1	1	1	1	1	1	-1	-1	-1	0	1	-1	-1	1	-1	-1	-1	-1	1	-1	-1	-1	1	-1	-1	1	0	1	0	1	0	-1	1	-1	0	0	1	1	1	-1	1	1	0	-1	0	0	1	-1	-1	-1	-1	-1	0	-1	0	1	-1	-1	0	0	0	0	0	0	1	-1	1	1	-1	0	-1	0	1	-1	1	-1	0	1	0	1	1	0	-1	0	0	-1	-1	-1	1	-1	-1	1	0	0	-1	-1	-1	0	0	0	1	0	0	1	1	0	0	-1	1	1	1	1	1	1	0	-1	-1	1	-1	1	-1	0	0	1	0	-1	1	-1	0	1	1	0	0	0	0	0	1	0	-1	0	1	1	-1	-1	0	-1	0	-1	0	0	0	-1	1	-1	-1	1	1	1	-1	1	1	-1	-1	-1	0	0	1	0	0	0	1	-1	-1	0	-1	0	1	-1	-1	1	1	-1	1	-1	0	1	-1	0	0	-1	0	1	0	-1	1	-1	1	1	1	1	1	1	1	1	1	1	-1	1	1	-1	-1	0	1	1	0	1	1	1	0	0	1	0	1	1	0	1	-1	0	0	0	-1	0	0	0	1	-1	1	1	-1	0	1	-1	1	-1	-1	1	1	-1	-1	-1	0	0	-1	-1	-1	0	1	1	1	1	-1	-1	1	1	-1	1	0	-1	1	-1	-1	1	0	0	0	0	-1	-1	0	0	-1	0	0	0	1	1	0	0	-1	0	-1	-1	-1	-1	0	1	1	1	-1	-1	1	0	1	0	-1	-1	-1	1	1	-1	1	-1	-1	1	1	-1	1	-1	1	0	0	1	-1	1	1	1	-1	-1	1	0	1	0	1	1	-1	-1	1	-1	1	-1	0	0	0	-1	-1	1	1	-1	-1	-1	0	-1	-1	1	-1	0	1	-1	1	1	1	-1	-1	1	0	1	1	0	1	0	0	0	-1	0	1	0	0	0	-1	-1	0	0	0	-1	0	1	-1	-1	-1	0	1	0	0	0	-1	-1	-1	1	0	0	0	-1	-1	1	-1	-1	1	0	0	-1	-1	0	0	1	1	-1	0	1	0	-1	-1	-1	0	0	-1	-1	-1	-1	1	1	1	-1	1	0	1	1	-1	-1	0	0	1	0	0	-1	-1	-1	1	-1	0	0	-1	0	0	1	1	1	-1	1	1	1	1	-1	1	1	0	1	1	-1	-1	0	-1	-1	-1	0	1	1	1	1	1	1	0	0	0	1	1	-1	-1	1	0	-1	1	1	0	1	1	1	1	1	1	1	1	-1	1	0	1	0	1	-1	1	-1	0	1	0	1	-1	-1	-1	-1	1	-1	1	0	-1	0	0	-1	0	0	-1	1	1	-1	0	0	1	0	-1	1	1	1	0	0	1	0	-1	0	-1	0	0	0	-1	-1	1	1	0	0	-1	1	1	-1	-1	1	1	-1	0	1	1	0	0	0	-1	0	0	-1	0	0	0	-1	-1	1	1	-1	0	-1	0	1	0	0	-1	-1	-1	1	1	1	-1	1	-1	1	1	1	-1	1	0	-1	0	1	1	-1	0	-1	-1	1	-1	-1	1	1	1	0	1	1	0	0	-1	1	0	1	1	-1	1	0	0	0	0	0	1	0	0	0	0	0	0	0	0	0	1	0	1	0	-1	-1	1	-1	0	0	0	-1	0	1	0	0	0	-1	0	1	0	0	0	0	0	-1	0	0	0	0	-1	-1	1	1	0	-1	0	0	-1	0	-1	1	1	1	0	1	1	0	0	-1	-1	-1	0	-1	1	1	1	0	1	1	1	0	1	-1	-1	-1	1	0	-1	1	-1	-1	-1	0	1	0	1	-1	0	0	0	-1	0	0	-1	0	0	-1	0	0	0	-1	1	0	1	-1	-1	1	-1	-1	-1	1	1	-1	-1	-1	0	0	0	1	0	1	0	-1	0	-1	1	0	0	0	1	0	-1	0	1	0	0	0	0	0	-1	1	-1	-1	0	-1	1	1	1	0	0	1	0	1	1	1	-1	0	0	0	0	0	0	1	-1	-1	1	1	1	-1	-1	0	0	1	1	0	0	1	0	-1	0	0	1	0	0	1	-1	0	0	0	1	-1	-1	-1	0	0	1	1	-1	0	0	1	0	1	1	-1	0	-1	-1	-1	-1	1	1	1	1	1	1	-1	-1	0	-1	-1	-1	1	0	1	-1	1	0	-1	-1	0	-1	0	0	1	0	1	-1	-1	1	1	0	1	0	0	-1	-1	0	0	0	1	-1	0	-1	-1	-1	1	1	1	-1	1	0	-1	1	-1	1	0	1	1	1	-1	1	0	1	-1	1	0	-1	-1	1	-1	-1	1	1	0	1	0	1	0	-1	-1	1	-1	-1	-1	0	0	0	1	1	0	-1	1	-1	0	1	0	1	-1	1	1	0	0	1	-1	1	-1	0	0	-1	-1	1	1	-1	0	0	0	0	1	0	-1	-1	-1	1	0	0	1	-1	1	1	-1	1	-1	0	1	0	1	1	-1	0	-1	1	-1	0	-1	1	0	0	0	0	-1	1	1	1	-1	1	1	0	-1	1	-1	-1	-1	1	0	1	0	1	0	-1	1	-1	-1	1	0	1	-1	-1	0	-1	0	0	1	0	-1	-1	-1	0	-1	1	1	0	1	1	-1	1	0	1	1	1	0	0	-1	-1	0	0	-1	0	-1	-1	-1	0	0	-1	0	1	0	0	-1	0	1	0	0	1	1	1	0	1	1	1	0	1	1	0	0	-1	-1	-1	0	1	1	1	0	0	-1	-1	-1	-1	0	-1	0	0	1	1	1	0	1	-1	-1	-1	-1	-1	1	0	0	0	0	0	1	0	1	0	-1	-1	-1	1	0	-1	-1	1	-1	0	-1	1	0	-1	0	0	0	0	0	1	-1	-1	0	0	0	0	0	0	-1	1	-1	1	1	0	0	-1	1	0	0	-1	0	0	-1	1	-1	-1	-1	-1	1	0	1	-1	0	-1	1	-1	-1	1	0	-1	0	1	-1	1	1	-1	1	-1	1	1	1	-1	0	0	0	-1	1	1	-1	1	0	1	0	-1	0	-1	-1	0	1	-1	1	-1	-1	-1	1	-1	-1	-1	1	1	-1	1	1	1	1	-1	1	-1	-1	-1	-1	-1	0	-1	1	0	-1	1	-1	1	0	1	0	1	1	-1	0	1	1	-1	1	-1	0	1	-1	-1	1	-1	1	-1	0	0	0	0	1	-1	0	-1	-1	-1	-1	0	-1	-1	0	0	0	-1	1	-1	0	-1	-1	-1	0	-1	1	0	0	-1	0	-1	1	1	0	1	0	0	0	0	1	1	1	0	0	-1	0	-1	1	-1	1	0	-1	1	1	0	-1	-1	1	1	-1	1	-1	1	1	0	0	1	0	1	0	-1	-1	0	-1	0	1	0	0	-1	-1	1	1	-1	1	-1	1	-1	0	1	-1	1	1	0	-1	1	0	1	-1	-1	1	1	-1	0	1	0	0	0	-1	1	0	0	0	-1	1	-1	0	1	0	-1	0	-1	0	1	0	0	-1	1	0	0	0	0	0	-1	1	1	1	1	0	1	-1	-1	1	0	0	-1	0	-1	-1	0	0	-1	1	-1	0	-1	0	1	-1	-1	-1	0	0	1	1	-1	-1	-1	-1	-1	1	1	-1	0	0	0	0	1	-1	1	1	-1	-1	0	0	-1	0	-1	0	-1	1	1	0	1	-1	-1	1	1	0	-1	0	-1	1	1	-1	0	-1	-1	-1	-1	-1	-1	1	1	-1	1	0	1	0	0	0	0	-1	1	-1	0	0	0	0	0	0	0	1	1	1	1	0	0	0	1	-1	-1	-1	0	-1	0	1	-1	1	0	-1	0	0	1	1	1	1	0	1	1	0	1	1	-1	-1	0	-1	-1	1	-1	-1	1	-1	1	-1	1	0	1	-1	-1	1	1	0	-1	-1	0	0	-1	0	-1	1	1	1	-1	-1	1	0	1	1	1	-1	-1	1	-1	0	1	-1	-1	0	-1	-1	-1	1	0	0	0	0	0	1	-1	-1	1	1	-1	0	0	-1	1	-1	1	-1	-1	-1	-1	1	-1	1	1	1	1	1	-1	0	1	0	0	0	1	1	1	1	0	0	-1	-1	-1	-1	-1	-1	1	-1	-1	0	0	0	-1	0	1	1	1	-1	0	0	0	-1	1	1	-1	1	-1	0	1	0	1	0	-1	0	0	1	1	0	0	1	0	0	1	0	1	0	0	-1	-1	1	1	1	0	0	1	0	1	0	0	-1	1	0	-1	1	-1	1	0	1	0	-1	1	-1	1	-1	-1	1	1	-1	1	1	1	1	-1	0	0	0	1	-1	0	0	-1	-1	0	1	-1	1	-1	0	0	0	1	1	0	1	0	1	-1	-1	0	0	-1	-1	-1	-1	1	-1	-1	-1	0	0	-1	-1	0	-1	-1	0	-1	-1	1	0	0	1	1	1	1	1	1	0	0	0	0	-1	1	1	0	1	-1	1	-1	-1	1	-1	1	-1	0	-1	-1	-1	1	-1	1	1	0	0	-1	-1	1	0	1	0	1	0	0	1	0	1	1	1	1	-1	0	-1	0	0	0	0	0	1	0	0	0	0	0	0	-1	1	0	-1	-1	1	-1	-1	-1	-1	1	-1	1	-1	0	1	-1	0	-1	0	1	-1	-1	0	1	1	0	0	0	-1	-1	-1	1	-1	1	1	1	1	-1	0	-1	1	-1	1	1	0	-1	0	1	1	1	-1	1	1	-1	1	1	1	0	0	1	0	1	0	0	-1	-1	-1	-1	-1	1	1	-1	1	-1	-1	1	1	1	-1	0	0	1	0	0	-1	1	0	1	1	-1	0	0	-1	1	-1	1	0	-1	-1	-1	0	0	0	0	-1	0	1	-1	0	-1	0	0	-1	1	1	-1	0	-1	0	0	1	-1	-1	1	-1	1	0	-1	0	0	1	-1	1	-1	-1	0	1	1	1	-1	-1	-1	0	-1	1	-1	-1	0	-1	0	1	-1	-1	0	0	0	-1	0	0	1	-1	0	1	-1	0	0	1	0	1	-1	0	0	0	1	-1	-1	-1	1	1	1	0	0	-1	0	-1	-1	-1	0	1	-1	0	0	0	0	0	-1	0	1	0	1	-1	1	-1	1	0	1	-1	0	1	-1	1	-1	-1	-1	-1	1	-1	-1	1	-1	0	-1	1	1	-1	1	1	1	1	-1	1	1	-1	-1	1	-1	1	-1	1	-1	1	-1	-1	-1	-1	0	-1	1	1	1	1	1	1	-1	0	0	0	0	1	0	0	0	0	0	1	0	0	1	-1	-1	1	-1	-1	-1	0	0	1	1	1	1	0	0	1	0	-1	1	-1	0	0	-1	-1	1	-1	-1	0	-1	-1	1	1	-1	-1	-1	1	1	-1	1	-1	0	0	0	0	0	1	0	0	0	1	-1	1	0	1	0	0	1	0	0	0	0	0	0	-1	1	0	0	0	0	0	0	0	-1	0	0	0	0	0	0	1	1	1	0	-1	1	-1	1	1	-1	0	0	0	0	0	-1	0	0	1	1	0	0	-1	0	0	0	1	1	1	1	1	-1	1	1	1	0	1	-1	-1	-1	0	1	1	1	1	0	0	-1	-1	0	0	0	1	0	1	1	0	0	-1	-1	-1	0	1	1	-1	1	1	-1	1	1	-1	0	0	0	-1	-1	-1	1	-1	-1	-1	0	1	-1	-1	-1	0	0	0	0	0	-1	-1	-1	-1	1	-1	-1	-1	0	1	1	-1	-1	-1	-1	-1	-1	1	0	-1	0	0	0	0	0	-1	-1	0	0	0	0	0	1	-1	1	-1	1	-1	1	1	1	1	1	-1	-1	1	0	-1	-1	0	-1	1	0	1	0	1	-1	1	-1	0	1	0	1	-1	1	0	0	0	0	0	0	-1	1	1	0	0	0	0	1	0	0	1	-1	0	0	0	0	1	0	1	1	0	-1	1	0	0	-1	-1	-1	1	1	1	-1	-1	1	0	1	-1	0	0	-1	0	0	0	1	0	1	0	1	1	0	1	1	0	0	1	0	1	1	0	-1	-1	1	0	0	1	-1	0	0	-1	0	-1	-1	-1	1	-1	-1	1	1	0	-1	-1	-1	1	0	1	-1	1	1	-1	-1	1	-1	0	0	0	-1	-1	0	1	-1	1	1	0	-1	-1	1	1	0	0	0	1	1	1	0	1	1	-1	-1	0	0	0	1	-1	1	0	0	0	0	0	0	0	-1	-1	-1	1	0	-1	-1	0	1	-1	-1	-1	1	-1	0	-1	-1	1	0	1	-1	-1	0	0	1	0	-1	-1	-1	0	0	-1	-1	1	1	-1	-1	0	0	-1	-1	-1	0	0	0	-1	1	0	1	0	1	-1	1	0	1	-1	0	1	0	-1	0	1	0	0	0	0	0	0	1	-1	-1	1	1	1	-1	1	1	1	-1	-1	-1	1	0	0	0	1	1	-1	0	0	0	0	0	0	1	-1	0	1	1	0	1	0	-1	-1	-1	0	-1	1	-1	1	0	0	1	1	-1	1	0	0	0	1	-1	-1	-1	1	-1	1	1	-1	0	-1	-1	1	-1	1	1	1	-1	1	0	0	1	-1	-1	-1	1	-1	-1	1	-1	1	1	0	0	0	0	-1	-1	-1	0	0	-1	1	0	-1	1	-1	0	0	-1	0	1	0	-1	0	0	1	0	-1	0	0	-1	-1	0	-1	1	0	-1	0	1	-1	1	1	-1	1	1	0	-1	1	1	0	0	-1	1	1	0	1	0	1	-1	0	1	1	0	0	0	1	1	0	-1	0	1	-1	0	1	-1	-1	-1	1	1	-1	1	-1	-1	1	1	-1	1	0	-1	0	-1	-1	-1	-1	0	-1	0	0	-1	-1	-1	1	1	0	-1	1	0	0	-1	0	0	-1	-1	-1	0	-1	1	-1	1	0	1	-1	-1	1	0	1	-1	0	0	0	0	0	1	-1	0	1	-1	0	-1	1	-1	0	0	-1	0	-1	0	1	1	1	0	0	0	-1	0	0	1	0	1	1	0	0	1	0	0	-1	0	1	0	-1	1	0	0	0	1	-1	1	0	-1	-1	1	-1	-1	-1	1	1	1	0	0	0	1	1	0	0	0	0	0	-1	1	-1	0	1	0	1	0	1	0	0	-1	1	-1	1	0	-1	-1	-1	0	0	-1	-1	1	0	-1	1	0	0	-1	-1	0	-1	1	-1	1	0	0	0	-1	0	1	0	0	1	1	-1	0	-1	-1	1	-1	-1	1	-1	-1	-1	-1	0	1	-1	-1	1	0	1	1	-1	-1	1	1	1	0	1	0	-1	1	-1	1	1	1	0	0	1	0	0	1	0	0	1	1	1	1	1	-1	-1	-1	1	1	0	1	-1	1	-1	-1	-1	1	1	-1	-1	-1	-1	1	0	-1	-1	-1	-1	-1	0	1	-1	-1	-1	1	-1	-1	-1	1	0	0	-1	1	0	1	1	1	-1	-1	0	0	1	1	0	0	1	-1	0	0	0	0	0	-1	0	0	-1	0	-1	0	1	1	1	-1	0	0	1	1	-1	-1	1	-1	1	0	0	1	1	1	0	-1	0	-1	-1	-1	0	0	0	0	0	1	-1	1	0	-1	-1	-1	0	0	0	0	0	-1	1	-1	-1	-1	-1	1	-1	1	1	-1	0	0	1	0	1	-1	-1	-1	-1	1	1	1	-1	0	0	1	0	1	1	0	0	0	1	0	0	0	0	0	-1	1	0	1	1	-1	-1	0	0	0	1	1	-1	1	-1	1	0	1	-1	0	1	1	1	-1	0	-1	1	-1	1	1	1	1	0	1	-1	1	-1	0	0	0	1	0	-1	1	-1	1	-1	1	0	1	0	1	1	-1	0	-1	1	0	-1	1	1	-1	-1	1	-1	0	0	0	-1	-1	-1	-1	-1	1	1	-1	-1	-1	1	0	-1	0	0	1	1	-1	-1	1	0	0	1	1	-1	-1	1	-1	1	-1	1	0	0	-1	-1	-1	-1	-1	1	1	0	0	0	-1	0	-1	0	0	-1	1	1	1	0	-1	1	1	1	-1	1	-1	-1	1	-1	0	-1	0	0	-1	-1	-1	1	-1	1	-1	-1	-1	-1	-1	-1	1	1	1	0	-1	-1	1	0	0	0	1	0	-1	0	-1	0	0	-1	0	1	1	0	1	-1	1	-1	0	-1	0	0	1	-1	-1	-1	0	0	1	-1	1	-1	0	-1	-1	0	0	0	0	-1	-1	1	0	1	0	0	0	0	1	1	1	0	0	1	0	1	-1	1	-1	1	1	-1	-1	0	0	1	0	0	1	0	0	0	0	-1	-1	-1	1	0	0	1	-1	-1	1	-1	-1	1	-1	-1	-1	-1	1	1	-1	1	1	-1	0	1	0	-1	-1	-1	-1	-1	1	-1	-1	0	-1	-1	1	-1	-1	1	1	-1	1	1	1	0	-1	0	0	0	0	0	-1	1	1	-1	1	-1	-1	-1	-1	0	0	-1	-1	0	0	1	-1	-1	0	-1	0	0	0	0	-1	-1	1	1	-1	1	1	-1	1	1	-1	1	1	-1	1	1	1	0	1	0	1	1	-1	0	1	1	0	1	0	0	0	-1	1	0	0	-1	1	0	0	1	1	1	-1	-1	0	-1	0	1	-1	1	0	0	1	-1	0	0	-1	0	0	-1	0	0	-1	0	0	0	0	0	-1	1	-1	1	0	-1	0	0	0	1	-1	0	0	0	0	0	0	0	0	0	0	0	0	1	1	0	-1	-1	1	1	1	1	-1	-1	1	-1	0	1	-1	-1	-1	0	-1	0	0	0	1	-1	1	-1	-1	-1	-1	0	1	1	0	-1	0	0	-1	-1	-1	1	0	0	-1	0	-1	-1	-1	-1	0	0	0	0	0	-1	0	0	0	0	0	1	0	0	1	1	0	0	0	0	-1	0	-1	0	0	1	0	1	0	1	0	-1	-1	0	-1	0	1	1	1	0	0	-1	1	-1	1	0	-1	-1	-1	-1	0	1	-1	0	1	-1	1	-1	-1	1	-1	-1	-1	-1	1	-1	1	0	-1	-1	0	0	1	0	1	1	0	-1	0	-1	-1	0	-1	1	1	1	-1	-1	-1	-1	-1	1	-1	1	-1	-1	1	-1	1	1	-1	-1	-1	-1	1	0	0	0	0	1	-1	1	-1	1	-1	0	-1	1	-1	-1	1	1	-1	-1	0	0	0	-1	-1	-1	1	0	-1	1	0	1	1	0	-1	0	1	-1	-1	0	1	0	0	0	0	0	0	-1	1	-1	-1	1	1	-1	1	1	-1	0	0	1	-1	0	0	-1	0	1	1	1	0	-1	-1	-1	1	-1	-1	0	0	-1	-1	1	1	1	1	1	-1	0	1	-1	-1	1	1	1	-1	-1	-1	-1	1	1	1	-1	-1	1	0	1	1	-1	-1	-1	-1	-1	-1	1	1	-1	0	-1	0	0	1	0	1	1	-1	1	1	1	1	0	0	0	0	1	0	-1	1	-1	0	0	0	1	1	-1	1	1	0	-1	-1	-1	1	0	-1	0	-1	1	-1	-1	0	-1	1	1	-1	0	0	-1	0	0	0	-1	0	0	0	0	0	1	-1	0	1	-1	1	0	1	1	0	0	1	0	0	1	-1	0	-1	1	-1	-1	-1	1	1	-1	0	1	1	0	1	1	1	1	-1	1	1	0	1	1	1	-1	-1	1	-1	1	-1	-1	0	0	-1	0	0	0	0	1	-1	1	1	-1	0	0	1	1	1	1	-1	1	0	-1	0	-1	-1	-1	1	-1	-1	1	1	1	-1	-1	-1	-1	0	1	0	0	1	-1	1	1	0	-1	0	-1	1	1	1	1	1	1	0	-1	1	1	-1	1	-1	0	-1	1	1	-1	0	0	0	0	0	0	1	1	1	1	-1	0	-1	-1	-1	0	-1	0	1	-1	-1	-1	-1	1	-1	1	1	-1	1	-1	1	-1	-1	0	0	-1	-1	-1	-1	1	-1	-1	1	-1	0	1	1	0	0	-1	1	0	-1	1	1	1	0	1	0	-1	1	1	0	-1	0	1	0	0	-1	0	1	0	1	1	1	1	1	-1	-1	1	0	-1	1	-1	-1	-1	0	0	0	0	-1	1	-1	0	0	-1	-1	1	1	-1	-1	0	1	-1	1	-1	-1	0	-1	-1	-1	-1	0	1	1	1	0	0	0	0	1	0	0	-1	0	0	1	0	-1	-1	-1	0	0	-1	1	-1	1	0	0	-1	0	1	0	-1	-1	1	1	-1	-1	1	1	-1	0	1	-1	1	0	0	-1	1	1	-1	-1	-1	0	0	0	0	-1	0	0	-1	0	1	0	1	0	0	0	-1	1	1	-1	1	-1	1	1	1	0	-1	1	-1	1	-1	0	1	-1	1	-1	0	0	-1	0	1	1	0	0	0	-1	0	1	1	0	-1	-1	-1	1	0	-1	-1	1	1	1	-1	-1	0	1	0	-1	-1	0	0	0	0	1	0	1	0	-1	0	1	0	0	0	1	-1	-1	0	1	0	-1	0	-1	0	1	1	1	-1	-1	-1	-1	-1	-1	1	1	-1	-1	-1	-1	1	1	1	-1	-1	-1	1	0	-1	0	0	0	0	1	1	0	1	-1	0	0	0	1	0	-1	0	-1	0	0	-1	1	1	-1	1	-1	1	-1	1	-1	0	0	-1	-1	0	0	-1	0	0	0	-1	0	-1	0	-1	1	0	0	0	-1	-1	0	0	0	0	1	-1	-1	-1	1	0	0	-1	0	1	1	0	0	1	-1	-1	1	-1	-1	1	0	1	0	1	1	-1	-1	1	0	1	0	1	-1	-1	-1	0	-1
[truncated: 23,501,265 more chars]
