# Supplementary material for: Genomic prediction using machine learning: a comparison of the performance of regularized regression, ensemble, instance-based and deep learning methods on synthetic and empirical data
Source: BMC Genomics. 2024 Feb 7;25:152. doi: 10.1186/s12864-023-09933-x (PMC10848392; doi:10.1186/s12864-023-09933-x)
Supplement: Supplementary file 2 — Additional file 2. R codes used to fit the ML algorithms to the simulated (animal breeding) dataset. Includes six R files: one for the simple regularized methods, one for the adaptive regularized methods, one for the group regularized methods, one for the Bayesian regularized methods, one for the ensemble methods, and one for the instance-based methods. [file 12864_2023_9933_MOESM2_ESM.zip]

Archive with 6 entries (6 files):
- Adap_Reg_methods.R
- Bayes_Reg_methods.R
- Ensemble_methods.R
- Group_Reg_methods.R
- Inst_based_methods.R
- Reg_methods.R
