# Supplementary material for: Genomic prediction using machine learning: a comparison of the performance of regularized regression, ensemble, instance-based and deep learning methods on synthetic and empirical data
Source: BMC Genomics. 2024 Feb 7;25:152. doi: 10.1186/s12864-023-09933-x (PMC10848392; doi:10.1186/s12864-023-09933-x)
Supplement: Supplementary file 2 — Additional file 2. R codes used to fit the ML algorithms to the simulated (animal breeding) dataset. Includes six R files: one for the simple regularized methods, one for the adaptive regularized methods, one for the group regularized methods, one for the Bayesian regularized methods, one for the ensemble methods, and one for the instance-based methods. [file 12864_2023_9933_MOESM2_ESM.zip › Adap_Reg_methods.R]

# this code fits the adaptive regularized models: aLASSO, aENET (e+r), maENET (e+r), aSCAD (s+r),
#                                                 aMCP (m+r)

# R VERSION
# _                           
# platform       x86_64-w64-mingw32          
# arch           x86_64                      
# os             mingw32                     
# system         x86_64, mingw32             
# status                                     
# major          4                           
# minor          1.1                         
# year           2021                        
# month          08                          
# day            10                          
# svn rev        80725                       
# language       R                           
# version.string R version 4.1.1 (2021-08-10)
# nickname       Kick Things  

# %%%%%%%%%%%%%%%%%%%%%%%%%%%%%%%%%%%%%%%%%%%%%%%%%%%%%%%%%%%%%%%%%%%%%%%%%%%%%%%%%%%%%%%%%%%%%%%%%%%%%%%%%%%% #
# %%%%%%%%%%%%%%%%%%%%%%%%%%%%%%%%%%%%%%%%%%%%%%%%%%%%%%%%%%%%%%%%%%%%%%%%%%%%%%%%%%%%%%%%%%%%%%%%%%%%%%%%%%%% #
#                                                 T1                                                           #
# %%%%%%%%%%%%%%%%%%%%%%%%%%%%%%%%%%%%%%%%%%%%%%%%%%%%%%%%%%%%%%%%%%%%%%%%%%%%%%%%%%%%%%%%%%%%%%%%%%%%%%%%%%%% #
# %%%%%%%%%%%%%%%%%%%%%%%%%%%%%%%%%%%%%%%%%%%%%%%%%%%%%%%%%%%%%%%%%%%%%%%%%%%%%%%%%%%%%%%%%%%%%%%%%%%%%%%%%%%% #

rm(list=ls())

# loading the training dataset 3001x10008
# which has columns individual_ID Sire Dam Sex Generation    Trait1   Trait2   Trait3 m1 m2...m10000
dat3 <- read.delim(file="QTLMAS_training_2012.txt", header=TRUE,sep="\t" )
attach(dat3)

# getting the SNP matrix 3001x10000 from dat3; because the last line has 8364 obs as NAs out of the 10000 and 
# entry=NA the last line is removed and one now has a 3000x10000 matrix
SNIPS <- data.frame(dat3[,substr(names(dat3),1,1)=="m"])
x=as.matrix(SNIPS)
x=x[-3001,]
rownames(x)<-dat3[-3001,1]

# getting SNP markers with variance!=0; and variance==0
# I have discovered that some SNPs have NAs, in which case na.rm needs to
# be part of the code below; 
# resulting matrices are of 3000x9969 and 3000x31
x2     <-x[,which(apply(x,2,var,na.rm=T)!=0)]
x2_var0<-x[,which(apply(x,2,var,na.rm=T)==0)]
x2_var1<-colnames(x2_var0)  # names SNPs with 0 variance

# loading the validation/prediction/test dataset 1021x10008
# header goes like this: individual_ID Sire  Dam Sex Generation Trait1 Trait2 Trait3 m1 m2 ...
Testdata <- read.delim(file="QTLMAS_prediction_2012.txt")
Testdata <- Testdata[-1021,] # last position is entry 1; 
# does not have trait value and is thus excluded

# extracting the matrix of SNPs for prediction 1020x10000
SNIPSTEST<- data.frame(Testdata[,substr(names(Testdata),1,1)=="m"])
rownames(SNIPSTEST)<-Testdata[,1]

# cleaning SNIPTEST from the SNPs with variance = 0; 1020 x 9880
x2_val   <-SNIPSTEST[,which(apply(SNIPSTEST,2,var,na.rm=T)!=0)]  

# Remove markers with zero variance in training data set from the test data set
# we get a matrix of 1020x9969
#Test_nonzero <-remove.vars(SNIPSTEST,x2_var1, info=TRUE)  
Test_nonzero <-SNIPSTEST[ , !(names(SNIPSTEST) %in% x2_var1)]
n_val<-dim(Test_nonzero)[1]
p_val<-dim(Test_nonzero)[2]

# variables for number of genotypes/individuals and markers
n<-dim(x2)[1]
p<-dim(x2)[2]

# Convert SNP predictor data to data matrix; matrix of 3000x9969
X=as.matrix(x2[1:n,1:p])
#colnames(X) <- c(paste("X", 1:p, sep = ""))

# Convert SNP validation data to data matrix; matrix of 1021x9969
X_val=as.matrix(Test_nonzero[1:n_val,1:p_val])

# read in response data (size 3001) and convert to a vector 1x3000
T1=as.matrix(Trait1)
y <- T1[1:n, ,drop=FALSE]
y <- as.vector(y)

# read in the validation yield (traits 1, 2 & 3); 1020x4 table
# note that entry 1 is missing from this validation dataset
# testtraitdata starts with entry 3081 as does Testdata from where the
# test SNP data (X_val) is obtained
TestTraitdata <- read.delim(file="ValidationTraitValues.txt")
T1_val=as.matrix(TestTraitdata[,2])
y_val <- T1_val[1:n_val, ,drop=FALSE]
y_val <- as.vector(T1_val)

# loading the libraries
library(msaenet) # for fitting the adaptive ENET, SCAD and MCP models
library(glmnet)  # for fitting the adaptive regularized LASSO model

# To enable parallel tuning, load the doParallel package and run 
# registerDoParallel() with the number of CPU cores before calling 
# the msaenet functions with parallel = TRUE
library(doParallel)
registerDoParallel(cores=5)

# fixing the folds for CV if we wish to reproduce results for the aLASSO
set.seed(123)
foldid = sample(rep(seq(10), length = n))

# ---------------------------------------------------------------------------------------------------- #
#                                        FITTING THE MODELS                                            #
# ---------------------------------------------------------------------------------------------------- #

# NOTE1: in the case of ENET, instead of lambda1 and lambda2, as in the papers, these are transformed
#       to an equivalent form lambda and alpha, where alpha is treated as a
#       weighting parameter between the l1 and l2 norms     
# NOTE2: if you need to increase memory.limit at some point run
#        memory.limit(size = 30000)
aENET.obj1   <- aenet(X,y,alphas = seq(0.05, 0.95, 0.05),tune = "cv",nfolds = 10,init = "enet",seed = 123,verbose=T,parallel = TRUE)
aENET.obj2   <- aenet(X,y,alphas = seq(0.05, 0.95, 0.05),tune = "cv",nfolds = 10,init = "ridge",seed = 123,verbose=T,parallel = TRUE)
maENET.obj1  <- msaenet(X,y,alphas = seq(0.05, 0.95, 0.05),tune = "cv",nfolds = 10,init = "enet",seed = 123,verbose=T,parallel = TRUE)
maENET.obj2  <- msaenet(X,y,alphas = seq(0.05, 0.95, 0.05),tune = "cv",nfolds = 10,init = "ridge",seed = 123,verbose=T,parallel = TRUE)
aSCAD.obj1   <- asnet(X,y,alphas = seq(0.05, 0.95, 0.05),tune = "cv",nfolds = 10,init = "snet",seed = 123,verbose=T,parallel = TRUE)
aSCAD.obj2   <- asnet(X,y,alphas = seq(0.05, 0.95, 0.05),tune = "cv",nfolds = 10,init = "ridge",seed = 123,verbose=T,parallel = TRUE)
aMCP.obj1    <- amnet(X,y,alphas = seq(0.05, 0.95, 0.05),tune = "cv",nfolds = 10,init = "mnet",seed=123,verbose=T,parallel = TRUE)
aMCP.obj2    <- amnet(X,y,alphas = seq(0.05, 0.95, 0.05),tune = "cv",nfolds = 10,init = "ridge",seed=123,verbose=T,parallel = TRUE)

# aLASSO requires that the penalty is computed with ridge regression first
ridge1_cv <- cv.glmnet(X,y,family = "gaussian",type.measure = "mse",foldid = foldid,alpha = 0,nlambda = 100,seed = 123)
best_ridge_coef <- as.numeric(coef(ridge1_cv, s = ridge1_cv$lambda.min))[-1]
aLASSO.obj      <- cv.glmnet(X,y,family = "gaussian",foldid = foldid,alpha = 1,penalty.factor = 1/abs(best_ridge_coef),
                             type.measure = "mse",nlambda = 100,seed = 123)

# Predictions for the validation set
pred.aENET1   <- predict(aENET.obj1,X_val,s = "lambda.min")   
pred.aENET2   <- predict(aENET.obj2,X_val,s = "lambda.min")   
pred.maENET1  <- predict(maENET.obj1,X_val,s = "lambda.min") 
pred.maENET2  <- predict(maENET.obj2,X_val,s = "lambda.min") 
pred.aSCAD1   <- predict(aSCAD.obj1,X_val,s = "lambda.min")   
pred.aSCAD2   <- predict(aSCAD.obj2,X_val,s = "lambda.min")   
pred.aMCP1    <- predict(aMCP.obj1,X_val,s = "lambda.min") 
pred.aMCP2    <- predict(aMCP.obj2,X_val,s = "lambda.min")
pred.aLASSO   <- predict(aLASSO.obj,X_val,s = "lambda.min" )


# computing the pearson correlation between the predictions and the TBVs == PA
pa.aENET1    <- cor(y_val,pred.aENET1)
pa.aENET2    <- cor(y_val,pred.aENET2)
pa.maENET1   <- cor(y_val,pred.maENET1)
pa.maENET2   <- cor(y_val,pred.maENET2)
pa.aSCAD1    <- cor(y_val,pred.aSCAD1)
pa.aSCAD2    <- cor(y_val,pred.aSCAD2)
pa.aMCP1     <- cor(y_val,pred.aMCP1)
pa.aMCP2     <- cor(y_val,pred.aMCP2)
pa.aLASSO    <- cor(y_val,pred.aLASSO)

# computing the MSE
mspe.aENET1   <- mean((pred.aENET1-y_val)^2)
mspe.aENET2   <- mean((pred.aENET2-y_val)^2)
mspe.maENET1  <- mean((pred.maENET1-y_val)^2)
mspe.maENET2  <- mean((pred.maENET2-y_val)^2)
mspe.aSCAD1   <- mean((pred.aSCAD1-y_val)^2)
mspe.aSCAD2   <- mean((pred.aSCAD2-y_val)^2)
mspe.aMCP1    <- mean((pred.aMCP1-y_val)^2)
mspe.aMCP2    <- mean((pred.aMCP2-y_val)^2)
mspe.aLASSO   <- mean((pred.aLASSO-y_val)^2)

# computing the MAPE
mape.aENET1   <- mean(abs(pred.aENET1-y_val))
mape.aENET2   <- mean(abs(pred.aENET2-y_val))
mape.maENET1  <- mean(abs(pred.maENET1-y_val))
mape.maENET2  <- mean(abs(pred.maENET2-y_val))
mape.aSCAD1   <- mean(abs(pred.aSCAD1-y_val))
mape.aSCAD2   <- mean(abs(pred.aSCAD2-y_val))
mape.aMCP1    <- mean(abs(pred.aMCP1-y_val))
mape.aMCP2    <- mean(abs(pred.aMCP2-y_val))
mape.aLASSO   <- mean(abs(pred.aLASSO-y_val))

save.image("Results_adaptive_reg_methods_T1.RData")

results.table <- rbind(cbind(c(pa.aLASSO,pa.aENET1,pa.aENET2,pa.maENET1,pa.maENET2,
                               pa.aSCAD1,pa.aSCAD2,pa.aMCPnet1,pa.aMCPnet2),
                             c(mspe.aLASSO,mspe.aENET1,mspe.aENET2,mspe.maENET1,mspe.maENET2,
                               mspe.aSCAD1,mspe.aSCAD2,mspe.aMCP1,mspe.aMCP2),
                             c(mape.aLASSO,mape.aENET1,mape.aENET2,mape.maENET1,mape.maENET2,
                               mape.aSCAD1,mape.aSCAD2,mape.aMCP1,mape.aMCP2)
))
colnames(results.table) <- c("PA","MSPE","MAPE")
rownames(results.table) <- c("aLASSO","aENETe","aENETr","maENETe","maENETr","aSCADs","aSCADr","aMCPm","aMCPr")
results.table
#                PA     MSPE     MAPE
# aLASSO  0.7244280 6591.481 65.75418
# aENETe  0.7265818 6812.136 65.12119
# aENETr  0.7225041 6674.599 66.04759
# maENETe 0.7041559 7231.028 67.10217
# maENETr 0.6916942 7117.364 68.23840
# aSCADs  0.6451380 7732.423 70.83906
# aSCADr  0.7001601 6833.527 66.28927
# aMCPm   0.6824974 7323.410 68.76556
# aMCPr   0.6807556 6987.304 66.92543


# %%%%%%%%%%%%%%%%%%%%%%%%%%%%%%%%%%%%%%%%%%%%%%%%%%%%%%%%%%%%%%%%%%%%%%%%%%%%%%%%%%%%%%%%%%%%%%%%%%%%%%%%%%%% #
# %%%%%%%%%%%%%%%%%%%%%%%%%%%%%%%%%%%%%%%%%%%%%%%%%%%%%%%%%%%%%%%%%%%%%%%%%%%%%%%%%%%%%%%%%%%%%%%%%%%%%%%%%%%% #
#                                                 T2                                                           #
# %%%%%%%%%%%%%%%%%%%%%%%%%%%%%%%%%%%%%%%%%%%%%%%%%%%%%%%%%%%%%%%%%%%%%%%%%%%%%%%%%%%%%%%%%%%%%%%%%%%%%%%%%%%% #
# %%%%%%%%%%%%%%%%%%%%%%%%%%%%%%%%%%%%%%%%%%%%%%%%%%%%%%%%%%%%%%%%%%%%%%%%%%%%%%%%%%%%%%%%%%%%%%%%%%%%%%%%%%%% #


rm(list=ls())

# loading the training dataset 3001x10008
# which has columns individual_ID Sire Dam Sex Generation    Trait1   Trait2   Trait3 m1 m2...m10000
dat3 <- read.delim(file="QTLMAS_training_2012.txt", header=TRUE,sep="\t" )
attach(dat3)

# getting the SNP matrix 3001x10000 from dat3; because the last line has 8364 obs as NAs out of the 10000 and 
# entry=NA the last line is removed and one now has a 3000x10000 matrix
SNIPS <- data.frame(dat3[,substr(names(dat3),1,1)=="m"])
x=as.matrix(SNIPS)
x=x[-3001,]
rownames(x)<-dat3[-3001,1]

# getting SNP markers with variance!=0; and variance==0
# I have discovered that some SNPs have NAs, in which case na.rm needs to
# be part of the code below; 
# resulting matrices are of 3000x9969 and 3000x31
x2     <-x[,which(apply(x,2,var,na.rm=T)!=0)]
x2_var0<-x[,which(apply(x,2,var,na.rm=T)==0)]
x2_var1<-colnames(x2_var0)  # names SNPs with 0 variance

# loading the validation/prediction/test dataset 1021x10008
# header goes like this: individual_ID Sire  Dam Sex Generation Trait1 Trait2 Trait3 m1 m2 ...
Testdata <- read.delim(file="QTLMAS_prediction_2012.txt")
Testdata <- Testdata[-1021,] # last position is entry 1; 
# does not have trait value and is thus excluded

# extracting the matrix of SNPs for prediction 1020x10000
SNIPSTEST<- data.frame(Testdata[,substr(names(Testdata),1,1)=="m"])
rownames(SNIPSTEST)<-Testdata[,1]

# cleaning SNIPTEST from the SNPs with variance = 0; 1020 x 9880
x2_val   <-SNIPSTEST[,which(apply(SNIPSTEST,2,var,na.rm=T)!=0)]  

# Remove markers with zero variance in training data set from the test data set
# we get a matrix of 1020x9969
#Test_nonzero <-remove.vars(SNIPSTEST,x2_var1, info=TRUE)  
Test_nonzero <-SNIPSTEST[ , !(names(SNIPSTEST) %in% x2_var1)]
n_val<-dim(Test_nonzero)[1]
p_val<-dim(Test_nonzero)[2]

# variables for number of genotypes/individuals and markers
n<-dim(x2)[1]
p<-dim(x2)[2]

# Convert SNP predictor data to data matrix; matrix of 3000x9969
X=as.matrix(x2[1:n,1:p])
#colnames(X) <- c(paste("X", 1:p, sep = ""))

# Convert SNP validation data to data matrix; matrix of 1021x9969
X_val=as.matrix(Test_nonzero[1:n_val,1:p_val])

# read in response data (size 3001) and convert to a vector 1x3000
T2=as.matrix(Trait2)
y <- T2[1:n, ,drop=FALSE]
y <- as.vector(y)

# read in the validation yield (traits 1, 2 & 3); 1020x4 table
# note that entry 1 is missing from this validation dataset
# testtraitdata starts with entry 3081 as does Testdata from where the
# test SNP data (X_val) is obtained
TestTraitdata <- read.delim(file="ValidationTraitValues.txt")
T2_val=as.matrix(TestTraitdata[,3])
y_val <- T2_val[1:n_val, ,drop=FALSE]
y_val <- as.vector(T2_val)

# loading the libraries
library(msaenet) # for fitting the adaptive ENET, SCAD and MCP models
library(glmnet)  # for fitting the adaptive regularized LASSO model

# To enable parallel tuning, load the doParallel package and run 
# registerDoParallel() with the number of CPU cores before calling 
# the msaenet functions with parallel = TRUE
library(doParallel)
registerDoParallel(cores=5)

# fixing the folds for CV if we wish to reproduce results for the aLASSO
set.seed(123)
foldid = sample(rep(seq(10), length = n))

# ---------------------------------------------------------------------------------------------------- #
#                                        FITTING THE MODELS                                            #
# ---------------------------------------------------------------------------------------------------- #

# NOTE1: in the case of ENET, instead of lambda1 and lambda2, as in the papers, these are transformed
#       to an equivalent form lambda and alpha, where alpha is treated as a
#       weighting parameter between the l1 and l2 norms     
# NOTE2: if you need to increase memory.limit at some point run
#        memory.limit(size = 30000)
aENET.obj1   <- aenet(X,y,alphas = seq(0.05, 0.95, 0.05),tune = "cv",nfolds = 10,init = "enet",seed = 123,verbose=T,parallel = TRUE)
aENET.obj2   <- aenet(X,y,alphas = seq(0.05, 0.95, 0.05),tune = "cv",nfolds = 10,init = "ridge",seed = 123,verbose=T,parallel = TRUE)
maENET.obj1  <- msaenet(X,y,alphas = seq(0.05, 0.95, 0.05),tune = "cv",nfolds = 10,init = "enet",seed = 123,verbose=T,parallel = TRUE)
maENET.obj2  <- msaenet(X,y,alphas = seq(0.05, 0.95, 0.05),tune = "cv",nfolds = 10,init = "ridge",seed = 123,verbose=T,parallel = TRUE)
aSCAD.obj1   <- asnet(X,y,alphas = seq(0.05, 0.95, 0.05),tune = "cv",nfolds = 10,init = "snet",seed = 123,verbose=T,parallel = TRUE)
aSCAD.obj2   <- asnet(X,y,alphas = seq(0.05, 0.95, 0.05),tune = "cv",nfolds = 10,init = "ridge",seed = 123,verbose=T,parallel = TRUE)
aMCP.obj1    <- amnet(X,y,alphas = seq(0.05, 0.95, 0.05),tune = "cv",nfolds = 10,init = "mnet",seed=123,verbose=T,parallel = TRUE)
aMCP.obj2    <- amnet(X,y,alphas = seq(0.05, 0.95, 0.05),tune = "cv",nfolds = 10,init = "ridge",seed=123,verbose=T,parallel = TRUE)

# aLASSO requires that the penalty is computed with ridge regression first
ridge1_cv <- cv.glmnet(X,y,family = "gaussian",type.measure = "mse",foldid = foldid,alpha = 0,nlambda = 100,seed = 123)
best_ridge_coef <- as.numeric(coef(ridge1_cv, s = ridge1_cv$lambda.min))[-1]
aLASSO.obj      <- cv.glmnet(X,y,family = "gaussian",foldid = foldid,alpha = 1,penalty.factor = 1/abs(best_ridge_coef),
                             type.measure = "mse",nlambda = 100,seed = 123)

# Predictions for the validation set
pred.aENET1   <- predict(aENET.obj1,X_val,s = "lambda.min")   
pred.aENET2   <- predict(aENET.obj2,X_val,s = "lambda.min")   
pred.maENET1  <- predict(maENET.obj1,X_val,s = "lambda.min") 
pred.maENET2  <- predict(maENET.obj2,X_val,s = "lambda.min") 
pred.aSCAD1   <- predict(aSCAD.obj1,X_val,s = "lambda.min")   
pred.aSCAD2   <- predict(aSCAD.obj2,X_val,s = "lambda.min")   
pred.aMCP1    <- predict(aMCP.obj1,X_val,s = "lambda.min") 
pred.aMCP2    <- predict(aMCP.obj2,X_val,s = "lambda.min")
pred.aLASSO   <- predict(aLASSO.obj,X_val,s = "lambda.min" )


# computing the pearson correlation between the predictions and the TBVs == PA
pa.aENET1    <- cor(y_val,pred.aENET1)
pa.aENET2    <- cor(y_val,pred.aENET2)
pa.maENET1   <- cor(y_val,pred.maENET1)
pa.maENET2   <- cor(y_val,pred.maENET2)
pa.aSCAD1    <- cor(y_val,pred.aSCAD1)
pa.aSCAD2    <- cor(y_val,pred.aSCAD2)
pa.aMCP1     <- cor(y_val,pred.aMCP1)
pa.aMCP2     <- cor(y_val,pred.aMCP2)
pa.aLASSO    <- cor(y_val,pred.aLASSO)

# computing the MSE
mspe.aENET1   <- mean((pred.aENET1-y_val)^2)
mspe.aENET2   <- mean((pred.aENET2-y_val)^2)
mspe.maENET1  <- mean((pred.maENET1-y_val)^2)
mspe.maENET2  <- mean((pred.maENET2-y_val)^2)
mspe.aSCAD1   <- mean((pred.aSCAD1-y_val)^2)
mspe.aSCAD2   <- mean((pred.aSCAD2-y_val)^2)
mspe.aMCP1    <- mean((pred.aMCP1-y_val)^2)
mspe.aMCP2    <- mean((pred.aMCP2-y_val)^2)
mspe.aLASSO   <- mean((pred.aLASSO-y_val)^2)

# computing the MAPE
mape.aENET1   <- mean(abs(pred.aENET1-y_val))
mape.aENET2   <- mean(abs(pred.aENET2-y_val))
mape.maENET1  <- mean(abs(pred.maENET1-y_val))
mape.maENET2  <- mean(abs(pred.maENET2-y_val))
mape.aSCAD1   <- mean(abs(pred.aSCAD1-y_val))
mape.aSCAD2   <- mean(abs(pred.aSCAD2-y_val))
mape.aMCP1    <- mean(abs(pred.aMCP1-y_val))
mape.aMCP2    <- mean(abs(pred.aMCP2-y_val))
mape.aLASSO   <- mean(abs(pred.aLASSO-y_val))

save.image("Results_adaptive_reg_methods_T2.RData")

results.table <- rbind(cbind(c(pa.aLASSO,pa.aENET1,pa.aENET2,pa.maENET1,pa.maENET2,
                               pa.aSCAD1,pa.aSCAD2,pa.aMCP1,pa.aMCP2),
                             c(mspe.aLASSO,mspe.aENET1,mspe.aENET2,mspe.maENET1,mspe.maENET2,
                               mspe.aSCAD1,mspe.aSCAD2,mspe.aMCP1,mspe.aMCP2),
                             c(mape.aLASSO,mape.aENET1,mape.aENET2,mape.maENET1,mape.maENET2,
                               mape.aSCAD1,mape.aSCAD2,mape.aMCP1,mape.aMCP2)
))
colnames(results.table) <- c("PA","MSPE","MAPE")
rownames(results.table) <- c("aLASSO","aENETe","aENETr","maENETe","maENETr","aSCADs","aSCADr","aMCPm","aMCPr")
results.table
#                PA     MSPE     MAPE
# aLASSO  0.7786010 48.31306 6.022737
# aENETe  0.7864967 49.62693 6.132786
# aENETr  0.7890434 47.30811 5.988223
# maENETe 0.7726183 50.69417 6.174884
# maENETr 0.7560640 52.42459 6.299389
# aSCADs  0.7385667 56.62647 6.526467
# aSCADr  0.7206464 58.82258 6.675086
# aMCPm   0.7542269 56.37832 6.539191
# aMCPr   0.7135716 59.16770 6.690109


# %%%%%%%%%%%%%%%%%%%%%%%%%%%%%%%%%%%%%%%%%%%%%%%%%%%%%%%%%%%%%%%%%%%%%%%%%%%%%%%%%%%%%%%%%%%%%%%%%%%%%%%%%%%% #
# %%%%%%%%%%%%%%%%%%%%%%%%%%%%%%%%%%%%%%%%%%%%%%%%%%%%%%%%%%%%%%%%%%%%%%%%%%%%%%%%%%%%%%%%%%%%%%%%%%%%%%%%%%%% #
#                                                 T3                                                           #
# %%%%%%%%%%%%%%%%%%%%%%%%%%%%%%%%%%%%%%%%%%%%%%%%%%%%%%%%%%%%%%%%%%%%%%%%%%%%%%%%%%%%%%%%%%%%%%%%%%%%%%%%%%%% #
# %%%%%%%%%%%%%%%%%%%%%%%%%%%%%%%%%%%%%%%%%%%%%%%%%%%%%%%%%%%%%%%%%%%%%%%%%%%%%%%%%%%%%%%%%%%%%%%%%%%%%%%%%%%% #

rm(list=ls())

# loading the training dataset 3001x10008
# which has columns individual_ID Sire Dam Sex Generation    Trait1   Trait2   Trait3 m1 m2...m10000
dat3 <- read.delim(file="QTLMAS_training_2012.txt", header=TRUE,sep="\t" )
attach(dat3)

# getting the SNP matrix 3001x10000 from dat3; because the last line has 8364 obs as NAs out of the 10000 and 
# entry=NA the last line is removed and one now has a 3000x10000 matrix
SNIPS <- data.frame(dat3[,substr(names(dat3),1,1)=="m"])
x=as.matrix(SNIPS)
x=x[-3001,]
rownames(x)<-dat3[-3001,1]

# getting SNP markers with variance!=0; and variance==0
# I have discovered that some SNPs have NAs, in which case na.rm needs to
# be part of the code below; 
# resulting matrices are of 3000x9969 and 3000x31
x2     <-x[,which(apply(x,2,var,na.rm=T)!=0)]
x2_var0<-x[,which(apply(x,2,var,na.rm=T)==0)]
x2_var1<-colnames(x2_var0)  # names SNPs with 0 variance

# loading the validation/prediction/test dataset 1021x10008
# header goes like this: individual_ID Sire  Dam Sex Generation Trait1 Trait2 Trait3 m1 m2 ...
Testdata <- read.delim(file="QTLMAS_prediction_2012.txt")
Testdata <- Testdata[-1021,] # last position is entry 1; 
# does not have trait value and is thus excluded

# extracting the matrix of SNPs for prediction 1020x10000
SNIPSTEST<- data.frame(Testdata[,substr(names(Testdata),1,1)=="m"])
rownames(SNIPSTEST)<-Testdata[,1]

# cleaning SNIPTEST from the SNPs with variance = 0; 1020 x 9880
x2_val   <-SNIPSTEST[,which(apply(SNIPSTEST,2,var,na.rm=T)!=0)]  

# Remove markers with zero variance in training data set from the test data set
# we get a matrix of 1020x9969
#Test_nonzero <-remove.vars(SNIPSTEST,x2_var1, info=TRUE)  
Test_nonzero <-SNIPSTEST[ , !(names(SNIPSTEST) %in% x2_var1)]
n_val<-dim(Test_nonzero)[1]
p_val<-dim(Test_nonzero)[2]

# variables for number of genotypes/individuals and markers
n<-dim(x2)[1]
p<-dim(x2)[2]

# Convert SNP predictor data to data matrix; matrix of 3000x9969
X=as.matrix(x2[1:n,1:p])
#colnames(X) <- c(paste("X", 1:p, sep = ""))

# Convert SNP validation data to data matrix; matrix of 1021x9969
X_val=as.matrix(Test_nonzero[1:n_val,1:p_val])

# read in response data (size 3001) and convert to a vector 1x3000
T3=as.matrix(Trait3)
y <- T3[1:n, ,drop=FALSE]
y <- as.vector(y)

# read in the validation yield (traits 1, 2 & 3); 1020x4 table
# note that entry 1 is missing from this validation dataset
# testtraitdata starts with entry 3081 as does Testdata from where the
# test SNP data (X_val) is obtained
TestTraitdata <- read.delim(file="ValidationTraitValues.txt")
T3_val=as.matrix(TestTraitdata[,4])
y_val <- T3_val[1:n_val, ,drop=FALSE]
y_val <- as.vector(T3_val)

# loading the libraries
library(msaenet) # for fitting the adaptive ENET, SCAD and MCP models
library(glmnet)  # for fitting the adaptive regularized LASSO model

# To enable parallel tuning, load the doParallel package and run 
# registerDoParallel() with the number of CPU cores before calling 
# the msaenet functions with parallel = TRUE
library(doParallel)
registerDoParallel(cores=5)

# fixing the folds for CV if we wish to reproduce results for the aLASSO
set.seed(123)
foldid = sample(rep(seq(10), length = n))

# ---------------------------------------------------------------------------------------------------- #
#                                        FITTING THE MODELS                                            #
# ---------------------------------------------------------------------------------------------------- #

# NOTE1: in the case of ENET, instead of lambda1 and lambda2, as in the papers, these are transformed
#       to an equivalent form lambda and alpha, where alpha is treated as a
#       weighting parameter between the l1 and l2 norms     
# NOTE2: if you need to increase memory.limit at some point run
#        memory.limit(size = 30000)
aENET.obj1   <- aenet(X,y,alphas = seq(0.05, 0.95, 0.05),tune = "cv",nfolds = 10,init = "enet",seed = 123,verbose=T,parallel = TRUE)
aENET.obj2   <- aenet(X,y,alphas = seq(0.05, 0.95, 0.05),tune = "cv",nfolds = 10,init = "ridge",seed = 123,verbose=T,parallel = TRUE)
maENET.obj1  <- msaenet(X,y,alphas = seq(0.05, 0.95, 0.05),tune = "cv",nfolds = 10,init = "enet",seed = 123,verbose=T,parallel = TRUE)
maENET.obj2  <- msaenet(X,y,alphas = seq(0.05, 0.95, 0.05),tune = "cv",nfolds = 10,init = "ridge",seed = 123,verbose=T,parallel = TRUE)
aSCAD.obj1   <- asnet(X,y,alphas = seq(0.05, 0.95, 0.05),tune = "cv",nfolds = 10,init = "snet",seed = 123,verbose=T,parallel = TRUE)
aSCAD.obj2   <- asnet(X,y,alphas = seq(0.05, 0.95, 0.05),tune = "cv",nfolds = 10,init = "ridge",seed = 123,verbose=T,parallel = TRUE)
aMCP.obj1    <- amnet(X,y,alphas = seq(0.05, 0.95, 0.05),tune = "cv",nfolds = 10,init = "mnet",seed=123,verbose=T,parallel = TRUE)
aMCP.obj2    <- amnet(X,y,alphas = seq(0.05, 0.95, 0.05),tune = "cv",nfolds = 10,init = "ridge",seed=123,verbose=T,parallel = TRUE)

# aLASSO requires that the penalty is computed with ridge regression first
ridge1_cv <- cv.glmnet(X,y,family = "gaussian",type.measure = "mse",foldid = foldid,alpha = 0,nlambda = 100,seed = 123)
best_ridge_coef <- as.numeric(coef(ridge1_cv, s = ridge1_cv$lambda.min))[-1]
aLASSO.obj      <- cv.glmnet(X,y,family = "gaussian",foldid = foldid,alpha = 1,penalty.factor = 1/abs(best_ridge_coef),
                             type.measure = "mse",nlambda = 100,seed = 123)

# Predictions for the validation set
pred.aENET1   <- predict(aENET.obj1,X_val,s = "lambda.min")   
pred.aENET2   <- predict(aENET.obj2,X_val,s = "lambda.min")   
pred.maENET1  <- predict(maENET.obj1,X_val,s = "lambda.min") 
pred.maENET2  <- predict(maENET.obj2,X_val,s = "lambda.min") 
pred.aSCAD1   <- predict(aSCAD.obj1,X_val,s = "lambda.min")   
pred.aSCAD2   <- predict(aSCAD.obj2,X_val,s = "lambda.min")   
pred.aMCP1    <- predict(aMCP.obj1,X_val,s = "lambda.min") 
pred.aMCP2    <- predict(aMCP.obj2,X_val,s = "lambda.min")
pred.aLASSO   <- predict(aLASSO.obj,X_val,s = "lambda.min" )


# computing the pearson correlation between the predictions and the TBVs == PA
pa.aENET1    <- cor(y_val,pred.aENET1)
pa.aENET2    <- cor(y_val,pred.aENET2)
pa.maENET1   <- cor(y_val,pred.maENET1)
pa.maENET2   <- cor(y_val,pred.maENET2)
pa.aSCAD1    <- cor(y_val,pred.aSCAD1)
pa.aSCAD2    <- cor(y_val,pred.aSCAD2)
pa.aMCP1     <- cor(y_val,pred.aMCP1)
pa.aMCP2     <- cor(y_val,pred.aMCP2)
pa.aLASSO    <- cor(y_val,pred.aLASSO)

# computing the MSE
mspe.aENET1   <- mean((pred.aENET1-y_val)^2)
mspe.aENET2   <- mean((pred.aENET2-y_val)^2)
mspe.maENET1  <- mean((pred.maENET1-y_val)^2)
mspe.maENET2  <- mean((pred.maENET2-y_val)^2)
mspe.aSCAD1   <- mean((pred.aSCAD1-y_val)^2)
mspe.aSCAD2   <- mean((pred.aSCAD2-y_val)^2)
mspe.aMCP1    <- mean((pred.aMCP1-y_val)^2)
mspe.aMCP2    <- mean((pred.aMCP2-y_val)^2)
mspe.aLASSO   <- mean((pred.aLASSO-y_val)^2)

# computing the MAPE
mape.aENET1   <- mean(abs(pred.aENET1-y_val))
mape.aENET2   <- mean(abs(pred.aENET2-y_val))
mape.maENET1  <- mean(abs(pred.maENET1-y_val))
mape.maENET2  <- mean(abs(pred.maENET2-y_val))
mape.aSCAD1   <- mean(abs(pred.aSCAD1-y_val))
mape.aSCAD2   <- mean(abs(pred.aSCAD2-y_val))
mape.aMCP1    <- mean(abs(pred.aMCP1-y_val))
mape.aMCP2    <- mean(abs(pred.aMCP2-y_val))
mape.aLASSO   <- mean(abs(pred.aLASSO-y_val))

save.image("Results_adaptive_reg_methods_T3.RData")

results.table <- rbind(cbind(c(pa.aLASSO,pa.aENET1,pa.aENET2,pa.maENET1,pa.maENET2,
                               pa.aSCAD1,pa.aSCAD2,pa.aMCP1,pa.aMCP2),
                             c(mspe.aLASSO,mspe.aENET1,mspe.aENET2,mspe.maENET1,mspe.maENET2,
                               mspe.aSCAD1,mspe.aSCAD2,mspe.aMCP1,mspe.aMCP2),
                             c(mape.aLASSO,mape.aENET1,mape.aENET2,mape.maENET1,mape.maENET2,
                               mape.aSCAD1,mape.aSCAD2,mape.aMCP1,mape.aMCP2)
))
colnames(results.table) <- c("PA","MSPE","MAPE")
rownames(results.table) <- c("aLASSO","aENETe","aENETr","maENETe","maENETr","aSCADs","aSCADr","aMCPm","aMCPr")
results.table
#                PA     MSPE     MAPE
# aLASSO  0.7956767 0.0009661035 0.02925251
# aENETe  0.8059385 0.0009149523 0.02845839
# aENETr  0.8014740 0.0009495704 0.02904640
# maENETe 0.7906356 0.0009147791 0.02831949
# maENETr 0.7674316 0.0008924925 0.02777162
# aSCADs  0.7497049 0.0009259002 0.02821581
# aSCADr  0.7298843 0.0008920385 0.02751065
# aMCPm   0.7549292 0.0009220759 0.02816597
# aMCPr   0.7344622 0.0008848611 0.02740930
