# Supplementary material for: Genomic prediction using machine learning: a comparison of the performance of regularized regression, ensemble, instance-based and deep learning methods on synthetic and empirical data
Source: BMC Genomics. 2024 Feb 7;25:152. doi: 10.1186/s12864-023-09933-x (PMC10848392; doi:10.1186/s12864-023-09933-x)
Supplement: Supplementary file 2 — Additional file 2. R codes used to fit the ML algorithms to the simulated (animal breeding) dataset. Includes six R files: one for the simple regularized methods, one for the adaptive regularized methods, one for the group regularized methods, one for the Bayesian regularized methods, one for the ensemble methods, and one for the instance-based methods. [file 12864_2023_9933_MOESM2_ESM.zip › Bayes_Reg_methods.R]

# platform       x86_64-apple-darwin17.0     
# arch           x86_64                      
# os             darwin17.0                  
# system         x86_64, darwin17.0          
# status                                     
# major          4                           
# minor          1.2                         
# year           2021                        
# month          11                          
# day            01                          
# svn rev        81115                       
# language       R                           
# version.string R version 4.1.2 (2021-11-01)
# nickname       Bird Hippie    

rm(list=ls())

# %%%%%%%%%%%%%%%%%%%%%%%%%%%%%%%%%%%%%%%%%%%%%%%%%%%%%%%%%%%%%%%%%%%%%%%%%%%%%%%%%%%%%%%%%%%%%%%%%%%%%%%%%%%% #
# %%%%%%%%%%%%%%%%%%%%%%%%%%%%%%%%%%%%%%%%%%%%%%%%%%%%%%%%%%%%%%%%%%%%%%%%%%%%%%%%%%%%%%%%%%%%%%%%%%%%%%%%%%%% #
#                                                 T1                                                           #
# %%%%%%%%%%%%%%%%%%%%%%%%%%%%%%%%%%%%%%%%%%%%%%%%%%%%%%%%%%%%%%%%%%%%%%%%%%%%%%%%%%%%%%%%%%%%%%%%%%%%%%%%%%%% #
# %%%%%%%%%%%%%%%%%%%%%%%%%%%%%%%%%%%%%%%%%%%%%%%%%%%%%%%%%%%%%%%%%%%%%%%%%%%%%%%%%%%%%%%%%%%%%%%%%%%%%%%%%%%% #

# ---------------------------------------------------------------------------------------------------- #
#                                  LOADING AND PREPARING THE DATA                                      #
# ---------------------------------------------------------------------------------------------------- #

# loading the library
library(BGLR)

# loading the training dataset 3001x10008
# which has columns individual_ID Sire Dam Sex Generation    Trait1   Trait2   Trait3 m1 m2...m10000
dat3 <- read.delim(file="QTLMAS_training_2012.txt", header=TRUE,sep="\t" )
attach(dat3)

# getting the SNP matrix 3001x10000 from dat3
# Note that, because the last line has 8364 obs as NAs out of the 10000 and 
# entry=NA the last line is removed and one now has a 3000x10000 matrix
SNIPS <- data.frame(dat3[,substr(names(dat3),1,1)=="m"])
x=as.matrix(SNIPS)
x=x[-3001,]
rownames(x)<-dat3[-3001,1]

# getting SNP markers with variance!=0 and variance==0
# resulting matrices are of 3000x9969 and 3000x31
x2     <-x[,which(apply(x,2,var,na.rm=T)!=0)]
x2_var0<-x[,which(apply(x,2,var,na.rm=T)==0)]
x2_var1<-colnames(x2_var0)  # names SNPs with 0 variance

# loading the validation/prediction/test dataset 1021x10008
# header goes like this: individual_ID Sire  Dam Sex Generation Trait1 Trait2 Trait3 m1 m2 ...
Testdata <- read.delim(file="QTLMAS_prediction_2012.txt")
Testdata <- Testdata[-1021,] # last position is entry 1; does not have trait value and is thus excluded

# extracting the matrix of SNPs for prediction 1020x10000
SNIPSTEST<- data.frame(Testdata[,substr(names(Testdata),1,1)=="m"])
rownames(SNIPSTEST)<-Testdata[,1]

# cleaning SNIPTEST from the SNPs with variance = 0; 1020 x 9880
x2_val   <-SNIPSTEST[,which(apply(SNIPSTEST,2,var,na.rm=T)!=0)]  

# Remove markers with zero variance in training data set from the test data set
# we get a matrix of 1020x9969
Test_nonzero <-SNIPSTEST[ , !(names(SNIPSTEST) %in% x2_var1)]

# variables for number of genotypes/individuals and markers
n<-dim(x2)[1]
p<-dim(x2)[2]
n_val<-dim(Test_nonzero)[1]
p_val<-dim(Test_nonzero)[2]

# Convert SNP predictor and validation data to data matrix; matrix of 3000x9969
X=as.matrix(x2[1:n,1:p])
X_val=as.matrix(Test_nonzero[1:n_val,1:p_val])

# reading the response variable, which is trait 1 in this case, and convert it to a vector 1x3000
T1=as.matrix(Trait1)
y <- T1[1:n, ,drop=FALSE]
y <- as.vector(y)

# reading the validation yield data; 1020x4 table
# note that entry 1 is missing from this validation dataset
# testtraitdata starts with entry 3081 as does Testdata from where the
# test SNP data (X_val) is obtained
TestTraitdata <- read.delim(file="ValidationTraitValues.txt")
T1_val=as.matrix(TestTraitdata[,2])
y_val <- T1_val[1:n_val, ,drop=FALSE]
y_val <- as.vector(T1_val)

# fixing the folds for 10-fold CV so that one may reproduce results
set.seed(123)
foldid = sample(rep(seq(10), length = n))

# ---------------------------------------------------------------------------------------------------- #
#                                        FITTING THE MODELS                                            #
# ---------------------------------------------------------------------------------------------------- #

### Bayesian Methods 
# NOTE: because the predict() function is not yet available, the authors suggest providing the whole data X+X_val plus 
#       y + NAs as the response so that the y_val are estimated
#       In this way:
  y1 <- c(y,rep(NA,length(y_val)))
  X1 <- rbind(X,X_val)

iterations<-2500; set.seed(123)
# Bayesian LASSO for comparison against classical LASSO (regularized)
  lBayes.obj <-BGLR(y1, response_type = "gaussian", a=NULL, b=NULL,
                                         ETA=list(list(X=X1,model="BL")), # Bayesian LASSO
                                         nIter = iterations,burnIn = 500, thin = 5, saveAt = "", S0 = NULL,
                                         df0 =5, R2 = 0.5, weights = NULL,
                                         verbose = TRUE, rmExistingFiles = TRUE, groups=NULL)

# Bayesian Ridge Regression for comparison against classical LASSO (regularized)
  rBayes.obj <-BGLR(y1, response_type = "gaussian", a=NULL, b=NULL,
                                                   ETA=list(list(X=X1,model="BRR")), # Bayesian Ridge Regression
                                                   nIter = iterations,burnIn = 500, thin = 5, saveAt = "", S0 = NULL,
                                                   df0 =5, R2 = 0.5, weights = NULL,
                                                   verbose = TRUE, rmExistingFiles = TRUE, groups=NULL)

# computing the predictions for the validation set
# the predictions for the validation dataset X_val are the last 1020 fitted values
  pred.rBayes <- rBayes.obj$yHat[(length(y)+1):length(y1)]
  pred.lBayes <- lBayes.obj$yHat[(length(y)+1):length(y1)]

# computing the correlations between the observed and predicted yield values
  pa.rBayes <- cor(pred.rBayes,y_val)
  pa.lBayes <- cor(pred.lBayes,y_val)  

# computing the MSPE
  mspe.rBayes <- mean((pred.rBayes-y_val)^2)
  mspe.lBayes <- mean((pred.lBayes-y_val)^2)

# computing the MAPE
  mape.rBayes <- mean(abs(pred.rBayes-y_val))
  mape.lBayes <- mean(abs(pred.lBayes-y_val))

# table of results
  methods <- c("rBayes", "lBayes")
  results.table <- cbind(c(pa.rBayes,pa.lBayes),
                       c(mspe.rBayes,mspe.lBayes),
                       c(mape.rBayes,mape.lBayes))
  rownames(results.table) <- methods
  colnames(results.table) <- c("PA","MSPE","MAPE")
  results.table
#               PA     MSPE     MAPE
# rBayes 0.7300886 6606.365 64.98184
# lBayes 0.7634812 6141.238 62.65119
  
save.image(file = "Results_T1.RData")


rm(list=ls())

# %%%%%%%%%%%%%%%%%%%%%%%%%%%%%%%%%%%%%%%%%%%%%%%%%%%%%%%%%%%%%%%%%%%%%%%%%%%%%%%%%%%%%%%%%%%%%%%%%%%%%%%%%%%% #
# %%%%%%%%%%%%%%%%%%%%%%%%%%%%%%%%%%%%%%%%%%%%%%%%%%%%%%%%%%%%%%%%%%%%%%%%%%%%%%%%%%%%%%%%%%%%%%%%%%%%%%%%%%%% #
#                                                 T2                                                           #
# %%%%%%%%%%%%%%%%%%%%%%%%%%%%%%%%%%%%%%%%%%%%%%%%%%%%%%%%%%%%%%%%%%%%%%%%%%%%%%%%%%%%%%%%%%%%%%%%%%%%%%%%%%%% #
# %%%%%%%%%%%%%%%%%%%%%%%%%%%%%%%%%%%%%%%%%%%%%%%%%%%%%%%%%%%%%%%%%%%%%%%%%%%%%%%%%%%%%%%%%%%%%%%%%%%%%%%%%%%% #

# ---------------------------------------------------------------------------------------------------- #
#                                  LOADING AND PREPARING THE DATA                                      #
# ---------------------------------------------------------------------------------------------------- #

# loading the libraries
library(BGLR)

# loading the training dataset 3001x10008
# which has columns individual_ID Sire Dam Sex Generation    Trait1   Trait2   Trait3 m1 m2...m10000
dat3 <- read.delim(file="QTLMAS_training_2012.txt", header=TRUE,sep="\t" )
attach(dat3)

# getting the SNP matrix 3001x10000 from dat3
# Note that, because the last line has 8364 obs as NAs out of the 10000 and 
# entry=NA the last line is removed and one now has a 3000x10000 matrix
SNIPS <- data.frame(dat3[,substr(names(dat3),1,1)=="m"])
x=as.matrix(SNIPS)
x=x[-3001,]
rownames(x)<-dat3[-3001,1]

# getting SNP markers with variance!=0 and variance==0
# resulting matrices are of 3000x9969 and 3000x31
x2     <-x[,which(apply(x,2,var,na.rm=T)!=0)]
x2_var0<-x[,which(apply(x,2,var,na.rm=T)==0)]
x2_var1<-colnames(x2_var0)  # names SNPs with 0 variance

# loading the validation/prediction/test dataset 1021x10008
# header goes like this: individual_ID Sire  Dam Sex Generation Trait1 Trait2 Trait3 m1 m2 ...
Testdata <- read.delim(file="QTLMAS_prediction_2012.txt")
Testdata <- Testdata[-1021,] # last position is entry 1; does not have trait value and is thus excluded

# extracting the matrix of SNPs for prediction 1020x10000
SNIPSTEST<- data.frame(Testdata[,substr(names(Testdata),1,1)=="m"])
rownames(SNIPSTEST)<-Testdata[,1]

# cleaning SNIPTEST from the SNPs with variance = 0; 1020 x 9880
x2_val   <-SNIPSTEST[,which(apply(SNIPSTEST,2,var,na.rm=T)!=0)]  

# Remove markers with zero variance in training data set from the test data set
# we get a matrix of 1020x9969
Test_nonzero <-SNIPSTEST[ , !(names(SNIPSTEST) %in% x2_var1)]

# variables for number of genotypes/individuals and markers
n<-dim(x2)[1]
p<-dim(x2)[2]
n_val<-dim(Test_nonzero)[1]
p_val<-dim(Test_nonzero)[2]

# Convert SNP predictor and validation data to data matrix; matrix of 3000x9969
X=as.matrix(x2[1:n,1:p])
X_val=as.matrix(Test_nonzero[1:n_val,1:p_val])

# reading the response variable, which is trait 1 in this case, and convert it to a vector 1x3000
T2=as.matrix(Trait2)
y <- T2[1:n, ,drop=FALSE]
y <- as.vector(y)

# reading the validation yield data; 1020x4 table
# note that entry 1 is missing from this validation dataset
# testtraitdata starts with entry 3081 as does Testdata from where the
# test SNP data (X_val) is obtained
TestTraitdata <- read.delim(file="ValidationTraitValues.txt")
T2_val=as.matrix(TestTraitdata[,3])
y_val <- T2_val[1:n_val, ,drop=FALSE]
y_val <- as.vector(T2_val)

# fixing the folds for 10-fold CV so that one may reproduce results
set.seed(123)
foldid = sample(rep(seq(10), length = n))

# ---------------------------------------------------------------------------------------------------- #
#                                        FITTING THE MODELS                                            #
# ---------------------------------------------------------------------------------------------------- #

### Bayesian Methods 
# NOTE: because the predict() function is not yet available, the authors suggest providing the whole data X+X_val plus 
#       y + NAs as the response so that the y_val are estimated
#       In this way:
y1 <- c(y,rep(NA,length(y_val)))
X1 <- rbind(X,X_val)

iterations<-2500; set.seed(123)
# Bayesian LASSO for comparison against classical LASSO (regularized)
lBayes.obj <-BGLR(y1, response_type = "gaussian", a=NULL, b=NULL,
                  ETA=list(list(X=X1,model="BL")), # Bayesian LASSO
                  nIter = iterations,burnIn = 500, thin = 5, saveAt = "", S0 = NULL,
                  df0 =5, R2 = 0.5, weights = NULL,
                  verbose = TRUE, rmExistingFiles = TRUE, groups=NULL)

# Bayesian Ridge Regression for comparison against classical LASSO (regularized)
rBayes.obj <-BGLR(y1, response_type = "gaussian", a=NULL, b=NULL,
                  ETA=list(list(X=X1,model="BRR")), # Bayesian Ridge Regression
                  nIter = iterations,burnIn = 500, thin = 5, saveAt = "", S0 = NULL,
                  df0 =5, R2 = 0.5, weights = NULL,
                  verbose = TRUE, rmExistingFiles = TRUE, groups=NULL)

# computing the predictions for the validation set
# the predictions for the validation dataset X_val are the last 1020 fitted values
pred.rBayes <- rBayes.obj$yHat[(length(y)+1):length(y1)]
pred.lBayes <- lBayes.obj$yHat[(length(y)+1):length(y1)]

# computing the correlations between the observed and predicted yield values
pa.rBayes <- cor(pred.rBayes,y_val)
pa.lBayes <- cor(pred.lBayes,y_val)  

# computing the MSPE
mspe.rBayes <- mean((pred.rBayes-y_val)^2)
mspe.lBayes <- mean((pred.lBayes-y_val)^2)

# computing the MAPE
mape.rBayes <- mean(abs(pred.rBayes-y_val))
mape.lBayes <- mean(abs(pred.lBayes-y_val))

# table of results
methods <- c("rBayes", "lBayes")
results.table <- cbind(c(pa.rBayes,pa.lBayes),
                       c(mspe.rBayes,mspe.lBayes),
                       c(mape.rBayes,mape.lBayes))
rownames(results.table) <- methods
colnames(results.table) <- c("PA","MSPE","MAPE")
results.table
#               PA     MSPE     MAPE
# rBayes 0.7666238 51.37887 6.222533
# lBayes 0.8074605 48.06780 6.089381

save.image(file = "Results_T2.RData")


rm(list=ls())

# %%%%%%%%%%%%%%%%%%%%%%%%%%%%%%%%%%%%%%%%%%%%%%%%%%%%%%%%%%%%%%%%%%%%%%%%%%%%%%%%%%%%%%%%%%%%%%%%%%%%%%%%%%%% #
# %%%%%%%%%%%%%%%%%%%%%%%%%%%%%%%%%%%%%%%%%%%%%%%%%%%%%%%%%%%%%%%%%%%%%%%%%%%%%%%%%%%%%%%%%%%%%%%%%%%%%%%%%%%% #
#                                                 T3                                                           #
# %%%%%%%%%%%%%%%%%%%%%%%%%%%%%%%%%%%%%%%%%%%%%%%%%%%%%%%%%%%%%%%%%%%%%%%%%%%%%%%%%%%%%%%%%%%%%%%%%%%%%%%%%%%% #
# %%%%%%%%%%%%%%%%%%%%%%%%%%%%%%%%%%%%%%%%%%%%%%%%%%%%%%%%%%%%%%%%%%%%%%%%%%%%%%%%%%%%%%%%%%%%%%%%%%%%%%%%%%%% #

# ---------------------------------------------------------------------------------------------------- #
#                                  LOADING AND PREPARING THE DATA                                      #
# ---------------------------------------------------------------------------------------------------- #

# loading the libraries
library(BGLR)

# loading the training dataset 3001x10008
# which has columns individual_ID Sire Dam Sex Generation    Trait1   Trait2   Trait3 m1 m2...m10000
dat3 <- read.delim(file="QTLMAS_training_2012.txt", header=TRUE,sep="\t" )
attach(dat3)

# getting the SNP matrix 3001x10000 from dat3
# Note that, because the last line has 8364 obs as NAs out of the 10000 and 
# entry=NA the last line is removed and one now has a 3000x10000 matrix
SNIPS <- data.frame(dat3[,substr(names(dat3),1,1)=="m"])
x=as.matrix(SNIPS)
x=x[-3001,]
rownames(x)<-dat3[-3001,1]

# getting SNP markers with variance!=0 and variance==0
# resulting matrices are of 3000x9969 and 3000x31
x2     <-x[,which(apply(x,2,var,na.rm=T)!=0)]
x2_var0<-x[,which(apply(x,2,var,na.rm=T)==0)]
x2_var1<-colnames(x2_var0)  # names SNPs with 0 variance

# loading the validation/prediction/test dataset 1021x10008
# header goes like this: individual_ID Sire  Dam Sex Generation Trait1 Trait2 Trait3 m1 m2 ...
Testdata <- read.delim(file="QTLMAS_prediction_2012.txt")
Testdata <- Testdata[-1021,] # last position is entry 1; does not have trait value and is thus excluded

# extracting the matrix of SNPs for prediction 1020x10000
SNIPSTEST<- data.frame(Testdata[,substr(names(Testdata),1,1)=="m"])
rownames(SNIPSTEST)<-Testdata[,1]

# cleaning SNIPTEST from the SNPs with variance = 0; 1020 x 9880
x2_val   <-SNIPSTEST[,which(apply(SNIPSTEST,2,var,na.rm=T)!=0)]  

# Remove markers with zero variance in training data set from the test data set
# we get a matrix of 1020x9969
Test_nonzero <-SNIPSTEST[ , !(names(SNIPSTEST) %in% x2_var1)]

# variables for number of genotypes/individuals and markers
n<-dim(x2)[1]
p<-dim(x2)[2]
n_val<-dim(Test_nonzero)[1]
p_val<-dim(Test_nonzero)[2]

# Convert SNP predictor and validation data to data matrix; matrix of 3000x9969
X=as.matrix(x2[1:n,1:p])
X_val=as.matrix(Test_nonzero[1:n_val,1:p_val])

# reading the response variable, which is trait 1 in this case, and convert it to a vector 1x3000
T3=as.matrix(Trait3)
y <- T3[1:n, ,drop=FALSE]
y <- as.vector(y)

# reading the validation yield data; 1020x4 table
# note that entry 1 is missing from this validation dataset
# testtraitdata starts with entry 3081 as does Testdata from where the
# test SNP data (X_val) is obtained
TestTraitdata <- read.delim(file="ValidationTraitValues.txt")
T3_val=as.matrix(TestTraitdata[,4])
y_val <- T3_val[1:n_val, ,drop=FALSE]
y_val <- as.vector(T3_val)

# fixing the folds for 10-fold CV so that one may reproduce results
set.seed(123)
foldid = sample(rep(seq(10), length = n))

# ---------------------------------------------------------------------------------------------------- #
#                                        FITTING THE MODELS                                            #
# ---------------------------------------------------------------------------------------------------- #


### Bayesian Methods 
# NOTE: because the predict() function is not yet available, the authors suggest providing the whole data X+X_val plus 
#       y + NAs as the response so that the y_val are estimated
#       In this way:
y1 <- c(y,rep(NA,length(y_val)))
X1 <- rbind(X,X_val)

iterations<-2500; set.seed(123)
# Bayesian LASSO for comparison against classical LASSO (regularized)
lBayes.obj <-BGLR(y1, response_type = "gaussian", a=NULL, b=NULL,
                  ETA=list(list(X=X1,model="BL")), # Bayesian LASSO
                  nIter = iterations,burnIn = 500, thin = 5, saveAt = "", S0 = NULL,
                  df0 =5, R2 = 0.5, weights = NULL,
                  verbose = TRUE, rmExistingFiles = TRUE, groups=NULL)

# Bayesian Ridge Regression for comparison against classical LASSO (regularized)
rBayes.obj <-BGLR(y1, response_type = "gaussian", a=NULL, b=NULL,
                  ETA=list(list(X=X1,model="BRR")), # Bayesian Ridge Regression
                  nIter = iterations,burnIn = 500, thin = 5, saveAt = "", S0 = NULL,
                  df0 =5, R2 = 0.5, weights = NULL,
                  verbose = TRUE, rmExistingFiles = TRUE, groups=NULL)

# computing the predictions for the validation set
# the predictions for the validation dataset X_val are the last 1020 fitted values
pred.rBayes <- rBayes.obj$yHat[(length(y)+1):length(y1)]
pred.lBayes <- lBayes.obj$yHat[(length(y)+1):length(y1)]

# computing the correlations between the observed and predicted yield values
pa.rBayes <- cor(pred.rBayes,y_val)
pa.lBayes <- cor(pred.lBayes,y_val)  

# computing the MSPE
mspe.rBayes <- mean((pred.rBayes-y_val)^2)
mspe.lBayes <- mean((pred.lBayes-y_val)^2)

# computing the MAPE
mape.rBayes <- mean(abs(pred.rBayes-y_val))
mape.lBayes <- mean(abs(pred.lBayes-y_val))

# table of results
methods <- c("rBayes", "lBayes")
results.table <- cbind(c(pa.rBayes,pa.lBayes),
                       c(mspe.rBayes,mspe.lBayes)*10^3,
                       c(mape.rBayes,mape.lBayes)*10)
rownames(results.table) <- methods
colnames(results.table) <- c("PA","MSPE","MAPE")
results.table
#               PA      MSPE      MAPE
# rBayes 0.7555910 0.9316516 0.2832924
# lBayes 0.7942965 0.9296377 0.2859206

save.image(file = "Results_T3.RData")
