# Supplementary material for: Genomic prediction using machine learning: a comparison of the performance of regularized regression, ensemble, instance-based and deep learning methods on synthetic and empirical data
Source: BMC Genomics. 2024 Feb 7;25:152. doi: 10.1186/s12864-023-09933-x (PMC10848392; doi:10.1186/s12864-023-09933-x)
Supplement: Supplementary file 2 — Additional file 2. R codes used to fit the ML algorithms to the simulated (animal breeding) dataset. Includes six R files: one for the simple regularized methods, one for the adaptive regularized methods, one for the group regularized methods, one for the Bayesian regularized methods, one for the ensemble methods, and one for the instance-based methods. [file 12864_2023_9933_MOESM2_ESM.zip › Ensemble_methods.R]

#
# NOTE THAT, RF and SGB ran in different R versions
#
# RF:
# version
# _                           
# platform       x86_64-pc-linux-gnu         
# arch           x86_64                      
# os             linux-gnu                   
# system         x86_64, linux-gnu           
# status                                     
# major          4                           
# minor          1.2                         
# year           2021                        
# month          11                          
# day            01                          
# svn rev        81115                       
# language       R                           
# version.string R version 4.1.2 (2021-11-01)
# nickname       Bird Hippie
#
# SGB:
# R version
# platform       x86_64-pc-linux-gnu         
# arch           x86_64                      
# os             linux-gnu                   
# system         x86_64, linux-gnu           
# status                                     
# major          3                           
# minor          2.3                         
# year           2015                        
# month          12                          
# day            10                          
# svn rev        69752                       
# language       R                           
# version.string R version 3.2.3 (2015-12-10)
# nickname       Wooden Christmas-Tree   

# %%%%%%%%%%%%%%%%%%%%%%%%%%%%%%%%%%%%%%%%%%%%%%%%%%%%%%%%%%%%%%%%%%%%%%%%%%%%%%%%%%%%%%%%%%%%%%%%%%%%%%%%%%%% #
# %%%%%%%%%%%%%%%%%%%%%%%%%%%%%%%%%%%%%%%%%%%%%%%%%%%%%%%%%%%%%%%%%%%%%%%%%%%%%%%%%%%%%%%%%%%%%%%%%%%%%%%%%%%% #
#                                         T1 -- Random Forests                                                 #
# %%%%%%%%%%%%%%%%%%%%%%%%%%%%%%%%%%%%%%%%%%%%%%%%%%%%%%%%%%%%%%%%%%%%%%%%%%%%%%%%%%%%%%%%%%%%%%%%%%%%%%%%%%%% #
# %%%%%%%%%%%%%%%%%%%%%%%%%%%%%%%%%%%%%%%%%%%%%%%%%%%%%%%%%%%%%%%%%%%%%%%%%%%%%%%%%%%%%%%%%%%%%%%%%%%%%%%%%%%% #
rm(list=ls())

# loading the training dataset 3001x10008
# which has columns individual_ID Sire Dam Sex Generation    Trait1   Trait2   Trait3 m1 m2...m10000
dat3 <- read.delim(file="QTLMAS_training_2012.txt", header=TRUE,sep="\t" )
attach(dat3)

# getting the SNP matrix 3001x10000 from dat3; because the last line has 8364 obs as NAs out of the 10000 and 
# entry=NA the last line is removed and one now has a 3000x10000 matrix
SNIPS <- data.frame(dat3[,substr(names(dat3),1,1)=="m"])
x=as.matrix(SNIPS)
x=x[-3001,]
rownames(x)<-dat3[-3001,1]

# getting SNP markers with variance!=0; and variance==0
# I have discovered that some SNPs have NAs, in which case na.rm needs to
# be part of the code below; 
# resulting matrices are of 3000x9969 and 3000x31
x2     <-x[,which(apply(x,2,var,na.rm=T)!=0)]
x2_var0<-x[,which(apply(x,2,var,na.rm=T)==0)]
x2_var1<-colnames(x2_var0)  # names SNPs with 0 variance

# loading the validation/prediction/test dataset 1021x10008
# header goes like this: individual_ID Sire  Dam Sex Generation Trait1 Trait2 Trait3 m1 m2 ...
Testdata <- read.delim(file="QTLMAS_prediction_2012.txt")
Testdata <- Testdata[-1021,] # last position is entry 1; 
# does not have trait value and is thus excluded

# extracting the matrix of SNPs for prediction 1020x10000
SNIPSTEST<- data.frame(Testdata[,substr(names(Testdata),1,1)=="m"])
rownames(SNIPSTEST)<-Testdata[,1]

# cleaning SNIPTEST from the SNPs with variance = 0; 1020 x 9880
x2_val   <-SNIPSTEST[,which(apply(SNIPSTEST,2,var,na.rm=T)!=0)]  

# Remove markers with zero variance in training data set from the test data set
# we get a matrix of 1020x9969
#Test_nonzero <-remove.vars(SNIPSTEST,x2_var1, info=TRUE)  
Test_nonzero <-SNIPSTEST[ , !(names(SNIPSTEST) %in% x2_var1)]
n_val<-dim(Test_nonzero)[1]
p_val<-dim(Test_nonzero)[2]

# variables for number of genotypes/individuals and markers
n<-dim(x2)[1]
p<-dim(x2)[2]

# Convert SNP predictor data to data matrix; matrix of 3000x9969
X=as.matrix(x2[1:n,1:p])
#colnames(X) <- c(paste("X", 1:p, sep = ""))

# Convert SNP validation data to data matrix; matrix of 1021x9969
X_val=as.matrix(Test_nonzero[1:n_val,1:p_val])

# read in response data (size 3001) and convert to a vector 1x3000
T1=as.matrix(Trait1)
y <- T1[1:n, ,drop=FALSE]
y <- as.vector(y)

# read in the validation yield (traits 1, 2 & 3); 1020x4 table
# note that entry 1 is missing from this validation dataset
# testtraitdata starts with entry 3081 as does Testdata from where the
# test SNP data (X_val) is obtained
TestTraitdata <- read.delim(file="ValidationTraitValues.txt")
T1_val=as.matrix(TestTraitdata[,2])
y_val <- T1_val[1:n_val, ,drop=FALSE]
y_val <- as.vector(T1_val)

# fitting the RF model with parameters ntree=1000, nentry=3000 and nodesize=1
# as expressed in the 2011 paper, pp2, left column
library(randomForest)
library(doParallel)
# Get the number of available logical cores
# cores <- detectCores() # this means R will get all the available cores to do the computations
cores <- 5               # I'm using just 5 out of 8

###########################################################################
# SET UP THE CLUSTER
###########################################################################
cl <- makePSOCKcluster(cores)
registerDoParallel(cl)
set.seed(99661)

# mtry=p/3
# we distribute the 1000 ntrees for the 5 cores
RF.obj1 <- foreach(ntree=rep(200, cores), 
                   .combine=combine, 
                   .multicombine=TRUE, 
                   .packages="randomForest") %dopar%
  randomForest(X, y, 
               ntree=ntree, 
               mtry=floor(p/3), 
               nodesize=1,
               importance=TRUE,
               importanceSD=TRUE,
               mse=TRUE,
               rsq=TRUE,
               type="regression",
               predicted=TRUE)
save.image("Results_RF_T1.Rdata")
# don't forget to stop the cluster #
stopCluster(cl)

###########################################################################
# SET UP THE CLUSTER
###########################################################################
cl <- makePSOCKcluster(cores)
registerDoParallel(cl)
set.seed(99661)  
# mtry=p/3*0.5
# we distribute the 1000 ntrees for the 5 cores
RF.obj2 <- foreach(ntree=rep(200, cores), 
                   .combine=combine, 
                   .multicombine=TRUE, 
                   .packages="randomForest") %dopar%
  randomForest(X, y, 
               ntree=ntree, 
               mtry=floor(p/3*0.5), 
               nodesize=1,
               importance=TRUE,
               importanceSD=TRUE,
               mse=TRUE,
               rsq=TRUE,
               type="regression",
               predicted=TRUE)
save.image("Results_RF_T1.Rdata")
# don't forget to stop the cluster #
stopCluster(cl)


###########################################################################
# SET UP THE CLUSTER
###########################################################################
cl <- makePSOCKcluster(cores)
registerDoParallel(cl)
set.seed(99661)  
# mtry=p/3*2
# we distribute the 1000 ntrees for the 5 cores
RF.obj3 <- foreach(ntree=rep(200, cores), 
                   .combine=combine, 
                   .multicombine=TRUE, 
                   .packages="randomForest") %dopar%
  randomForest(X, y, 
               ntree=ntree, 
               mtry=floor(p/3*2), 
               nodesize=1,
               importance=TRUE,
               importanceSD=TRUE,
               mse=TRUE,
               rsq=TRUE,
               type="regression",
               predicted=TRUE)
save.image("Results_RF_T1.Rdata")
# don't forget to stop the cluster #
stopCluster(cl)

# getting the predictions for the validation dataset
pred.RF1 <- predict(RF.obj1,X_val,type="response", predict.all=FALSE, proximity=FALSE)
pred.RF2 <- predict(RF.obj2,X_val,type="response", predict.all=FALSE, proximity=FALSE)
pred.RF3 <- predict(RF.obj3,X_val,type="response", predict.all=FALSE, proximity=FALSE)

# table of results
table.results <- rbind(cbind(cor(pred.RF1,y_val),mean((pred.RF1-y_val)^2),mean(abs(pred.RF1-y_val))),
                       cbind(cor(pred.RF2,y_val),mean((pred.RF2-y_val)^2),mean(abs(pred.RF2-y_val))),
                       cbind(cor(pred.RF3,y_val),mean((pred.RF3-y_val)^2),mean(abs(pred.RF3-y_val))))
colnames(table.results) <- c("PA","MSPE","MAPE")
rownames(table.results) <- c("p/3","p/3*0.5","p/3*2")
table.results
#                PA     MSPE     MAPE
# p/3     0.7321399 7767.430 71.58357
# p/3*0.5 0.7408612 7945.802 72.44725
# p/3*2   0.7194004 7628.071 70.83090 


# %%%%%%%%%%%%%%%%%%%%%%%%%%%%%%%%%%%%%%%%%%%%%%%%%%%%%%%%%%%%%%%%%%%%%%%%%%%%%%%%%%%%%%%%%%%%%%%%%%%%%%%%%%%% #
# %%%%%%%%%%%%%%%%%%%%%%%%%%%%%%%%%%%%%%%%%%%%%%%%%%%%%%%%%%%%%%%%%%%%%%%%%%%%%%%%%%%%%%%%%%%%%%%%%%%%%%%%%%%% #
#                                         T2 -- Random Forests                                                 #
# %%%%%%%%%%%%%%%%%%%%%%%%%%%%%%%%%%%%%%%%%%%%%%%%%%%%%%%%%%%%%%%%%%%%%%%%%%%%%%%%%%%%%%%%%%%%%%%%%%%%%%%%%%%% #
# %%%%%%%%%%%%%%%%%%%%%%%%%%%%%%%%%%%%%%%%%%%%%%%%%%%%%%%%%%%%%%%%%%%%%%%%%%%%%%%%%%%%%%%%%%%%%%%%%%%%%%%%%%%% #
rm(list=ls())

# loading the training dataset 3001x10008
# which has columns individual_ID Sire Dam Sex Generation    Trait1   Trait2   Trait3 m1 m2...m10000
dat3 <- read.delim(file="QTLMAS_training_2012.txt", header=TRUE,sep="\t" )
attach(dat3)

# getting the SNP matrix 3001x10000 from dat3; because the last line has 8364 obs as NAs out of the 10000 and 
# entry=NA the last line is removed and one now has a 3000x10000 matrix
SNIPS <- data.frame(dat3[,substr(names(dat3),1,1)=="m"])
x=as.matrix(SNIPS)
x=x[-3001,]
rownames(x)<-dat3[-3001,1]

# getting SNP markers with variance!=0; and variance==0
# I have discovered that some SNPs have NAs, in which case na.rm needs to
# be part of the code below; 
# resulting matrices are of 3000x9969 and 3000x31
x2     <-x[,which(apply(x,2,var,na.rm=T)!=0)]
x2_var0<-x[,which(apply(x,2,var,na.rm=T)==0)]
x2_var1<-colnames(x2_var0)  # names SNPs with 0 variance

# loading the validation/prediction/test dataset 1021x10008
# header goes like this: individual_ID Sire  Dam Sex Generation Trait1 Trait2 Trait3 m1 m2 ...
Testdata <- read.delim(file="QTLMAS_prediction_2012.txt")
Testdata <- Testdata[-1021,] # last position is entry 1; 
# does not have trait value and is thus excluded

# extracting the matrix of SNPs for prediction 1020x10000
SNIPSTEST<- data.frame(Testdata[,substr(names(Testdata),1,1)=="m"])
rownames(SNIPSTEST)<-Testdata[,1]

# cleaning SNIPTEST from the SNPs with variance = 0; 1020 x 9880
x2_val   <-SNIPSTEST[,which(apply(SNIPSTEST,2,var,na.rm=T)!=0)]  

# Remove markers with zero variance in training data set from the test data set
# we get a matrix of 1020x9969
#Test_nonzero <-remove.vars(SNIPSTEST,x2_var1, info=TRUE)  
Test_nonzero <-SNIPSTEST[ , !(names(SNIPSTEST) %in% x2_var1)]
n_val<-dim(Test_nonzero)[1]
p_val<-dim(Test_nonzero)[2]

# variables for number of genotypes/individuals and markers
n<-dim(x2)[1]
p<-dim(x2)[2]

# Convert SNP predictor data to data matrix; matrix of 3000x9969
X=as.matrix(x2[1:n,1:p])
#colnames(X) <- c(paste("X", 1:p, sep = ""))

# Convert SNP validation data to data matrix; matrix of 1021x9969
X_val=as.matrix(Test_nonzero[1:n_val,1:p_val])

# read in response data (size 3001) and convert to a vector 1x3000
T2=as.matrix(Trait2)
y <- T2[1:n, ,drop=FALSE]
y <- as.vector(y)

# read in the validation yield (traits 1, 2 & 3); 1020x4 table
# note that entry 1 is missing from this validation dataset
# testtraitdata starts with entry 3081 as does Testdata from where the
# test SNP data (X_val) is obtained
TestTraitdata <- read.delim(file="ValidationTraitValues.txt")
T2_val=as.matrix(TestTraitdata[,3])
y_val <- T2_val[1:n_val, ,drop=FALSE]
y_val <- as.vector(T2_val)

# fitting the RF model with parameters ntree=1000, nentry=3000 and nodesize=1
# as expressed in the 2011 paper, pp2, left column
library(randomForest)
library(doParallel)
# Get the number of available logical cores
# cores <- detectCores() # this means R will get all the available cores to do the computations
cores <- 5               # I'm using just 5 out of 8

###########################################################################
# SET UP THE CLUSTER
###########################################################################
cl <- makePSOCKcluster(cores)
registerDoParallel(cl)
set.seed(99661)

# mtry=p/3
# we distribute the 1000 ntrees for the 5 cores
RF.obj1 <- foreach(ntree=rep(200, cores), 
                   .combine=combine, 
                   .multicombine=TRUE, 
                   .packages="randomForest") %dopar%
  randomForest(X, y, 
               ntree=ntree, 
               mtry=floor(p/3), 
               nodesize=1,
               importance=TRUE,
               importanceSD=TRUE,
               mse=TRUE,
               rsq=TRUE,
               type="regression",
               predicted=TRUE)
save.image("Results_RF_T2.Rdata")
# don't forget to stop the cluster #
stopCluster(cl)

###########################################################################
# SET UP THE CLUSTER
###########################################################################
cl <- makePSOCKcluster(cores)
registerDoParallel(cl)
set.seed(99661)  
# mtry=p/3*0.5
# we distribute the 1000 ntrees for the 5 cores
RF.obj2 <- foreach(ntree=rep(200, cores), 
                   .combine=combine, 
                   .multicombine=TRUE, 
                   .packages="randomForest") %dopar%
  randomForest(X, y, 
               ntree=ntree, 
               mtry=floor(p/3*0.5), 
               nodesize=1,
               importance=TRUE,
               importanceSD=TRUE,
               mse=TRUE,
               rsq=TRUE,
               type="regression",
               predicted=TRUE)
save.image("Results_RF_T2.Rdata")
# don't forget to stop the cluster #
stopCluster(cl)


###########################################################################
# SET UP THE CLUSTER
###########################################################################
cl <- makePSOCKcluster(cores)
registerDoParallel(cl)
set.seed(99661)  
# mtry=p/3*2
# we distribute the 1000 ntrees for the 5 cores
RF.obj3 <- foreach(ntree=rep(200, cores), 
                   .combine=combine, 
                   .multicombine=TRUE, 
                   .packages="randomForest") %dopar%
  randomForest(X, y, 
               ntree=ntree, 
               mtry=floor(p/3*2), 
               nodesize=1,
               importance=TRUE,
               importanceSD=TRUE,
               mse=TRUE,
               rsq=TRUE,
               type="regression",
               predicted=TRUE)
save.image("Results_RF_T2.Rdata")
# don't forget to stop the cluster #
stopCluster(cl)

# getting the predictions for the validation dataset
pred.RF1 <- predict(RF.obj1,X_val,type="response", predict.all=FALSE, proximity=FALSE)
pred.RF2 <- predict(RF.obj2,X_val,type="response", predict.all=FALSE, proximity=FALSE)
pred.RF3 <- predict(RF.obj3,X_val,type="response", predict.all=FALSE, proximity=FALSE)

# table of results
table.results <- rbind(cbind(cor(pred.RF1,y_val),mean((pred.RF1-y_val)^2),mean(abs(pred.RF1-y_val))),
                       cbind(cor(pred.RF2,y_val),mean((pred.RF2-y_val)^2),mean(abs(pred.RF2-y_val))),
                       cbind(cor(pred.RF3,y_val),mean((pred.RF3-y_val)^2),mean(abs(pred.RF3-y_val))))
colnames(table.results) <- c("PA","MSPE","MAPE")
rownames(table.results) <- c("p/3","p/3*0.5","p/3*2")
table.results
#                PA     MSPE     MAPE
# p/3     0.7720787 57.15950 6.486998
# p/3*0.5 0.7879679 58.55392 6.543339
# p/3*2   0.7518210 55.70640 6.410557

# %%%%%%%%%%%%%%%%%%%%%%%%%%%%%%%%%%%%%%%%%%%%%%%%%%%%%%%%%%%%%%%%%%%%%%%%%%%%%%%%%%%%%%%%%%%%%%%%%%%%%%%%%%%% #
# %%%%%%%%%%%%%%%%%%%%%%%%%%%%%%%%%%%%%%%%%%%%%%%%%%%%%%%%%%%%%%%%%%%%%%%%%%%%%%%%%%%%%%%%%%%%%%%%%%%%%%%%%%%% #
#                                         T3 -- Random Forests                                                 #
# %%%%%%%%%%%%%%%%%%%%%%%%%%%%%%%%%%%%%%%%%%%%%%%%%%%%%%%%%%%%%%%%%%%%%%%%%%%%%%%%%%%%%%%%%%%%%%%%%%%%%%%%%%%% #
# %%%%%%%%%%%%%%%%%%%%%%%%%%%%%%%%%%%%%%%%%%%%%%%%%%%%%%%%%%%%%%%%%%%%%%%%%%%%%%%%%%%%%%%%%%%%%%%%%%%%%%%%%%%% #

rm(list=ls())

# loading the training dataset 3001x10008
# which has columns individual_ID Sire Dam Sex Generation    Trait1   Trait2   Trait3 m1 m2...m10000
dat3 <- read.delim(file="QTLMAS_training_2012.txt", header=TRUE,sep="\t" )
attach(dat3)

# getting the SNP matrix 3001x10000 from dat3; because the last line has 8364 obs as NAs out of the 10000 and 
# entry=NA the last line is removed and one now has a 3000x10000 matrix
SNIPS <- data.frame(dat3[,substr(names(dat3),1,1)=="m"])
x=as.matrix(SNIPS)
x=x[-3001,]
rownames(x)<-dat3[-3001,1]

# getting SNP markers with variance!=0; and variance==0
# I have discovered that some SNPs have NAs, in which case na.rm needs to
# be part of the code below; 
# resulting matrices are of 3000x9969 and 3000x31
x2     <-x[,which(apply(x,2,var,na.rm=T)!=0)]
x2_var0<-x[,which(apply(x,2,var,na.rm=T)==0)]
x2_var1<-colnames(x2_var0)  # names SNPs with 0 variance

# loading the validation/prediction/test dataset 1021x10008
# header goes like this: individual_ID Sire  Dam Sex Generation Trait1 Trait2 Trait3 m1 m2 ...
Testdata <- read.delim(file="QTLMAS_prediction_2012.txt")
Testdata <- Testdata[-1021,] # last position is entry 1; 
# does not have trait value and is thus excluded

# extracting the matrix of SNPs for prediction 1020x10000
SNIPSTEST<- data.frame(Testdata[,substr(names(Testdata),1,1)=="m"])
rownames(SNIPSTEST)<-Testdata[,1]

# cleaning SNIPTEST from the SNPs with variance = 0; 1020 x 9880
x2_val   <-SNIPSTEST[,which(apply(SNIPSTEST,2,var,na.rm=T)!=0)]  

# Remove markers with zero variance in training data set from the test data set
# we get a matrix of 1020x9969
#Test_nonzero <-remove.vars(SNIPSTEST,x2_var1, info=TRUE)  
Test_nonzero <-SNIPSTEST[ , !(names(SNIPSTEST) %in% x2_var1)]
n_val<-dim(Test_nonzero)[1]
p_val<-dim(Test_nonzero)[2]

# variables for number of genotypes/individuals and markers
n<-dim(x2)[1]
p<-dim(x2)[2]

# Convert SNP predictor data to data matrix; matrix of 3000x9969
X=as.matrix(x2[1:n,1:p])
#colnames(X) <- c(paste("X", 1:p, sep = ""))

# Convert SNP validation data to data matrix; matrix of 1021x9969
X_val=as.matrix(Test_nonzero[1:n_val,1:p_val])

# read in response data (size 3001) and convert to a vector 1x3000
T3=as.matrix(Trait3)
y <- T3[1:n, ,drop=FALSE]
y <- as.vector(y)

# read in the validation yield (traits 1, 2 & 3); 1020x4 table
# note that entry 1 is missing from this validation dataset
# testtraitdata starts with entry 3081 as does Testdata from where the
# test SNP data (X_val) is obtained
TestTraitdata <- read.delim(file="ValidationTraitValues.txt")
T3_val=as.matrix(TestTraitdata[,4])
y_val <- T3_val[1:n_val, ,drop=FALSE]
y_val <- as.vector(T3_val)

# fitting the RF model with parameters ntree=1000, nentry=3000 and nodesize=1
# as expressed in the 2011 paper, pp2, left column
library(randomForest)
library(doParallel)
# Get the number of available logical cores
# cores <- detectCores() # this means R will get all the available cores to do the computations
cores <- 5               # I'm using just 5 out of 8

###########################################################################
# SET UP THE CLUSTER
###########################################################################
cl <- makePSOCKcluster(cores)
registerDoParallel(cl)
set.seed(99661)

# mtry=p/3
# we distribute the 1000 ntrees for the 5 cores
RF.obj1 <- foreach(ntree=rep(200, cores), 
                   .combine=combine, 
                   .multicombine=TRUE, 
                   .packages="randomForest") %dopar%
  randomForest(X, y, 
               ntree=ntree, 
               mtry=floor(p/3), 
               nodesize=1,
               importance=TRUE,
               importanceSD=TRUE,
               mse=TRUE,
               rsq=TRUE,
               type="regression",
               predicted=TRUE)
save.image("Results_RF_T3.Rdata")
# don't forget to stop the cluster #
stopCluster(cl)

###########################################################################
# SET UP THE CLUSTER
###########################################################################
cl <- makePSOCKcluster(cores)
registerDoParallel(cl)
set.seed(99661)  
# mtry=p/3*0.5
# we distribute the 1000 ntrees for the 5 cores
RF.obj2 <- foreach(ntree=rep(200, cores), 
                   .combine=combine, 
                   .multicombine=TRUE, 
                   .packages="randomForest") %dopar%
  randomForest(X, y, 
               ntree=ntree, 
               mtry=floor(p/3*0.5), 
               nodesize=1,
               importance=TRUE,
               importanceSD=TRUE,
               mse=TRUE,
               rsq=TRUE,
               type="regression",
               predicted=TRUE)
save.image("Results_RF_T3.Rdata")
# don't forget to stop the cluster #
stopCluster(cl)


###########################################################################
# SET UP THE CLUSTER
###########################################################################
cl <- makePSOCKcluster(cores)
registerDoParallel(cl)
set.seed(99661)  
# mtry=p/3*2
# we distribute the 1000 ntrees for the 5 cores
RF.obj3 <- foreach(ntree=rep(200, cores), 
                   .combine=combine, 
                   .multicombine=TRUE, 
                   .packages="randomForest") %dopar%
  randomForest(X, y, 
               ntree=ntree, 
               mtry=floor(p/3*2), 
               nodesize=1,
               importance=TRUE,
               importanceSD=TRUE,
               mse=TRUE,
               rsq=TRUE,
               type="regression",
               predicted=TRUE)
save.image("Results_RF_T3.Rdata")
# don't forget to stop the cluster #
stopCluster(cl)

# getting the predictions for the validation dataset
pred.RF1 <- predict(RF.obj1,X_val,type="response", predict.all=FALSE, proximity=FALSE)
pred.RF2 <- predict(RF.obj2,X_val,type="response", predict.all=FALSE, proximity=FALSE)
pred.RF3 <- predict(RF.obj3,X_val,type="response", predict.all=FALSE, proximity=FALSE)

# table of results
table.results <- rbind(cbind(cor(pred.RF1,y_val),mean((pred.RF1-y_val)^2),mean(abs(pred.RF1-y_val))),
                       cbind(cor(pred.RF2,y_val),mean((pred.RF2-y_val)^2),mean(abs(pred.RF2-y_val))),
                       cbind(cor(pred.RF3,y_val),mean((pred.RF3-y_val)^2),mean(abs(pred.RF3-y_val))))
colnames(table.results) <- c("PA","MSPE","MAPE")
rownames(table.results) <- c("p/3","p/3*0.5","p/3*2")
table.results
#                PA     MSPE     MAPE
# p/3     0.6930851 0.0009320152 0.02744238
# p/3*0.5 0.7134230 0.0009237175 0.02723837
# p/3*2   0.6680167 0.0009385772 0.02758200


# %%%%%%%%%%%%%%%%%%%%%%%%%%%%%%%%%%%%%%%%%%%%%%%%%%%%%%%%%%%%%%%%%%%%%%%%%%%%%%%%%%%%%%%%%%%%%%%%%%%%%%%%%%%% #
# %%%%%%%%%%%%%%%%%%%%%%%%%%%%%%%%%%%%%%%%%%%%%%%%%%%%%%%%%%%%%%%%%%%%%%%%%%%%%%%%%%%%%%%%%%%%%%%%%%%%%%%%%%%% #
#                                              T1 -- SGB                                                       #
# %%%%%%%%%%%%%%%%%%%%%%%%%%%%%%%%%%%%%%%%%%%%%%%%%%%%%%%%%%%%%%%%%%%%%%%%%%%%%%%%%%%%%%%%%%%%%%%%%%%%%%%%%%%% #
# %%%%%%%%%%%%%%%%%%%%%%%%%%%%%%%%%%%%%%%%%%%%%%%%%%%%%%%%%%%%%%%%%%%%%%%%%%%%%%%%%%%%%%%%%%%%%%%%%%%%%%%%%%%% #
rm(list=ls())

# loading the training dataset 3001x10008
# which has columns individual_ID Sire Dam Sex Generation    Trait1   Trait2   Trait3 m1 m2...m10000
dat3 <- read.delim(file="QTLMAS_training_2012.txt", header=TRUE,sep="\t" )
attach(dat3)

# getting the SNP matrix 3001x10000 from dat3; because the last line has 8364 obs as NAs out of the 10000 and 
# entry=NA the last line is removed and one now has a 3000x10000 matrix
SNIPS <- data.frame(dat3[,substr(names(dat3),1,1)=="m"])
x=as.matrix(SNIPS)
x=x[-3001,]
rownames(x)<-dat3[-3001,1]

# getting SNP markers with variance!=0; and variance==0
# I have discovered that some SNPs have NAs, in which case na.rm needs to
# be part of the code below; 
# resulting matrices are of 3000x9969 and 3000x31
x2     <-x[,which(apply(x,2,var,na.rm=T)!=0)]
x2_var0<-x[,which(apply(x,2,var,na.rm=T)==0)]
x2_var1<-colnames(x2_var0)  # names SNPs with 0 variance

# loading the validation/prediction/test dataset 1021x10008
# header goes like this: individual_ID Sire  Dam Sex Generation Trait1 Trait2 Trait3 m1 m2 ...
Testdata <- read.delim(file="QTLMAS_prediction_2012.txt")
Testdata <- Testdata[-1021,] # last position is entry 1; 
# does not have trait value and is thus excluded

# extracting the matrix of SNPs for prediction 1020x10000
SNIPSTEST<- data.frame(Testdata[,substr(names(Testdata),1,1)=="m"])
rownames(SNIPSTEST)<-Testdata[,1]

# cleaning SNIPTEST from the SNPs with variance = 0; 1020 x 9880
x2_val   <-SNIPSTEST[,which(apply(SNIPSTEST,2,var,na.rm=T)!=0)]  

# Remove markers with zero variance in training data set from the test data set
# we get a matrix of 1020x9969
#Test_nonzero <-remove.vars(SNIPSTEST,x2_var1, info=TRUE)  
Test_nonzero <-SNIPSTEST[ , !(names(SNIPSTEST) %in% x2_var1)]
n_val<-dim(Test_nonzero)[1]
p_val<-dim(Test_nonzero)[2]

# variables for number of genotypes/individuals and markers
n<-dim(x2)[1]
p<-dim(x2)[2]

# Convert SNP predictor data to data matrix; matrix of 3000x9969
X=as.matrix(x2[1:n,1:p])
#colnames(X) <- c(paste("X", 1:p, sep = ""))

# Convert SNP validation data to data matrix; matrix of 1021x9969
X_val=as.matrix(Test_nonzero[1:n_val,1:p_val])

# read in response data (size 3001) and convert to a vector 1x3000
T1=as.matrix(Trait1)
y <- T1[1:n, ,drop=FALSE]
y <- as.vector(y)

# read in the validation yield (traits 1, 2 & 3); 1020x4 table
# note that entry 1 is missing from this validation dataset
# testtraitdata starts with entry 3081 as does Testdata from where the
# test SNP data (X_val) is obtained
TestTraitdata <- read.delim(file="ValidationTraitValues.txt")
T1_val=as.matrix(TestTraitdata[,2])
y_val <- T1_val[1:n_val, ,drop=FALSE]
y_val <- as.vector(T1_val)

# matrix for the results
correlations <- matrix(0,3,2)
rownames(correlations) <- c("500","1500","3000")
colnames(correlations) <- c("cor obs^fitted","cor obs^pred")

# loading the library
library(gbm)

# fix the seed
set.seed(99661)
# ntrees = 500
SGB.obj1 <- gbm.fit(X, y, 
                    offset=NULL, 
                    misc=NULL, 
                    distribution="gaussian", 
                    w=NULL,
                    var.monotone=NULL,
                    n.trees=500,
                    interaction.depth=6,        # number of splits J=6
                    n.minobsinnode=1,
                    shrinkage=0.001,
                    bag.fraction=0.5,           # # subsampling fraction, 0.5 is probably best; recommended by Friedman (2001)
                    #train.fraction=1, #gbm.fit prefers specification of nTrain instead of this
                    nTrain=floor(length(y)/2),  #nTrain is preferred instead of train.fraction; we use 50% for training and testing
                    # both left unspecified means all data are used for training
                    keep.data=TRUE,
                    verbose=TRUE,
                    var.names=NULL,
                    response.name=NULL
)
set.seed(99661)
# ntrees = 1500
SGB.obj2 <- gbm.fit(X, y, 
                    offset=NULL, 
                    misc=NULL, 
                    distribution="gaussian", 
                    w=NULL,
                    var.monotone=NULL,
                    n.trees=1500,
                    interaction.depth=6,        # number of splits J=6
                    n.minobsinnode=1,
                    shrinkage=0.001,
                    bag.fraction=0.5,           # # subsampling fraction, 0.5 is probably best; recommended by Friedman (2001)
                    #train.fraction=1, #gbm.fit prefers specification of nTrain instead of this
                    nTrain=floor(length(y)/2),  #nTrain is preferred instead of train.fraction; we use 50% for training and testing
                    # both left unspecified means all data are used for training
                    keep.data=TRUE,
                    verbose=TRUE,
                    var.names=NULL,
                    response.name=NULL
)
set.seed(99661)
# ntrees = 3000
SGB.obj3 <- gbm.fit(X, y, 
                    offset=NULL, 
                    misc=NULL, 
                    distribution="gaussian", 
                    w=NULL,
                    var.monotone=NULL,
                    n.trees=3000,
                    interaction.depth=6,        # number of splits J=6
                    n.minobsinnode=1,
                    shrinkage=0.001,
                    bag.fraction=0.5,           # # subsampling fraction, 0.5 is probably best; recommended by Friedman (2001)
                    #train.fraction=1, #gbm.fit prefers specification of nTrain instead of this
                    nTrain=floor(length(y)/2),  #nTrain is preferred instead of train.fraction; we use 50% for training and testing
                    # both left unspecified means all data are used for training
                    keep.data=TRUE,
                    verbose=TRUE,
                    var.names=NULL,
                    response.name=NULL
)

# getting the predictions for the validation dataset
best.iterSGB1 <- gbm.perf(SGB.obj1 , oobag.curve=TRUE, method="OOB", overlay=TRUE)
best.iterSGB2 <- gbm.perf(SGB.obj2 , oobag.curve=TRUE, method="OOB", overlay=TRUE)
best.iterSGB3 <- gbm.perf(SGB.obj3 , oobag.curve=TRUE, method="OOB", overlay=TRUE)
pred.SGB1<- predict(SGB.obj1,X_val, best.iterSGB1, type="response")
pred.SGB2<- predict(SGB.obj2,X_val, best.iterSGB2, type="response")
pred.SGB3<- predict(SGB.obj3,X_val, best.iterSGB3, type="response")

# table of results
table.results <- rbind(cbind(cor(pred.SGB1,y_val),mean((pred.SGB1-y_val)^2),mean(abs(pred.SGB1-y_val))),
                       cbind(cor(pred.SGB2,y_val),mean((pred.SGB2-y_val)^2),mean(abs(pred.SGB2-y_val))),
                       cbind(cor(pred.SGB3,y_val),mean((pred.SGB3-y_val)^2),mean(abs(pred.SGB3-y_val))))
colnames(table.results) <- c("PA","MSPE","MAPE")
rownames(table.results) <- c("500","1500","3000")
table.results  
#             PA      MSPE     MAPE
# 500  0.6189623 10589.695 83.07792
# 1500 0.6719488  9333.994 78.01278
# 3000 0.6897997  8382.543 73.79822

save.image("Results_SGB_T1.Rdata")

# %%%%%%%%%%%%%%%%%%%%%%%%%%%%%%%%%%%%%%%%%%%%%%%%%%%%%%%%%%%%%%%%%%%%%%%%%%%%%%%%%%%%%%%%%%%%%%%%%%%%%%%%%%%% #
# %%%%%%%%%%%%%%%%%%%%%%%%%%%%%%%%%%%%%%%%%%%%%%%%%%%%%%%%%%%%%%%%%%%%%%%%%%%%%%%%%%%%%%%%%%%%%%%%%%%%%%%%%%%% #
#                                              T2 -- SGB                                                       #
# %%%%%%%%%%%%%%%%%%%%%%%%%%%%%%%%%%%%%%%%%%%%%%%%%%%%%%%%%%%%%%%%%%%%%%%%%%%%%%%%%%%%%%%%%%%%%%%%%%%%%%%%%%%% #
# %%%%%%%%%%%%%%%%%%%%%%%%%%%%%%%%%%%%%%%%%%%%%%%%%%%%%%%%%%%%%%%%%%%%%%%%%%%%%%%%%%%%%%%%%%%%%%%%%%%%%%%%%%%% #

rm(list=ls())

# loading the training dataset 3001x10008
# which has columns individual_ID Sire Dam Sex Generation    Trait1   Trait2   Trait3 m1 m2...m10000
dat3 <- read.delim(file="QTLMAS_training_2012.txt", header=TRUE,sep="\t" )
attach(dat3)

# getting the SNP matrix 3001x10000 from dat3; because the last line has 8364 obs as NAs out of the 10000 and 
# entry=NA the last line is removed and one now has a 3000x10000 matrix
SNIPS <- data.frame(dat3[,substr(names(dat3),1,1)=="m"])
x=as.matrix(SNIPS)
x=x[-3001,]
rownames(x)<-dat3[-3001,1]

# getting SNP markers with variance!=0; and variance==0
# I have discovered that some SNPs have NAs, in which case na.rm needs to
# be part of the code below; 
# resulting matrices are of 3000x9969 and 3000x31
x2     <-x[,which(apply(x,2,var,na.rm=T)!=0)]
x2_var0<-x[,which(apply(x,2,var,na.rm=T)==0)]
x2_var1<-colnames(x2_var0)  # names SNPs with 0 variance

# loading the validation/prediction/test dataset 1021x10008
# header goes like this: individual_ID Sire  Dam Sex Generation Trait1 Trait2 Trait3 m1 m2 ...
Testdata <- read.delim(file="QTLMAS_prediction_2012.txt")
Testdata <- Testdata[-1021,] # last position is entry 1; 
# does not have trait value and is thus excluded

# extracting the matrix of SNPs for prediction 1020x10000
SNIPSTEST<- data.frame(Testdata[,substr(names(Testdata),1,1)=="m"])
rownames(SNIPSTEST)<-Testdata[,1]

# cleaning SNIPTEST from the SNPs with variance = 0; 1020 x 9880
x2_val   <-SNIPSTEST[,which(apply(SNIPSTEST,2,var,na.rm=T)!=0)]  

# Remove markers with zero variance in training data set from the test data set
# we get a matrix of 1020x9969
#Test_nonzero <-remove.vars(SNIPSTEST,x2_var1, info=TRUE)  
Test_nonzero <-SNIPSTEST[ , !(names(SNIPSTEST) %in% x2_var1)]
n_val<-dim(Test_nonzero)[1]
p_val<-dim(Test_nonzero)[2]

# variables for number of genotypes/individuals and markers
n<-dim(x2)[1]
p<-dim(x2)[2]

# Convert SNP predictor data to data matrix; matrix of 3000x9969
X=as.matrix(x2[1:n,1:p])
#colnames(X) <- c(paste("X", 1:p, sep = ""))

# Convert SNP validation data to data matrix; matrix of 1021x9969
X_val=as.matrix(Test_nonzero[1:n_val,1:p_val])

# read in response data (size 3001) and convert to a vector 1x3000
T2=as.matrix(Trait2)
y <- T2[1:n, ,drop=FALSE]
y <- as.vector(y)

# read in the validation yield (traits 1, 2 & 3); 1020x4 table
# note that entry 1 is missing from this validation dataset
# testtraitdata starts with entry 3081 as does Testdata from where the
# test SNP data (X_val) is obtained
TestTraitdata <- read.delim(file="ValidationTraitValues.txt")
T2_val=as.matrix(TestTraitdata[,3])
y_val <- T2_val[1:n_val, ,drop=FALSE]
y_val <- as.vector(T2_val)

# matrix for the results
correlations <- matrix(0,3,2)
rownames(correlations) <- c("500","1500","3000")
colnames(correlations) <- c("cor obs^fitted","cor obs^pred")

# loading the library
library(gbm)

# fix the seed
set.seed(99661)
# ntrees = 500
SGB.obj1 <- gbm.fit(X, y, 
                    offset=NULL, 
                    misc=NULL, 
                    distribution="gaussian", 
                    w=NULL,
                    var.monotone=NULL,
                    n.trees=500,
                    interaction.depth=6,        # number of splits J=6
                    n.minobsinnode=1,
                    shrinkage=0.001,
                    bag.fraction=0.5,           # # subsampling fraction, 0.5 is probably best; recommended by Friedman (2001)
                    #train.fraction=1, #gbm.fit prefers specification of nTrain instead of this
                    nTrain=floor(length(y)/2),  #nTrain is preferred instead of train.fraction; we use 50% for training and testing
                    # both left unspecified means all data are used for training
                    keep.data=TRUE,
                    verbose=TRUE,
                    var.names=NULL,
                    response.name=NULL
)
set.seed(99661)
# ntrees = 1500
SGB.obj2 <- gbm.fit(X, y, 
                    offset=NULL, 
                    misc=NULL, 
                    distribution="gaussian", 
                    w=NULL,
                    var.monotone=NULL,
                    n.trees=1500,
                    interaction.depth=6,        # number of splits J=6
                    n.minobsinnode=1,
                    shrinkage=0.001,
                    bag.fraction=0.5,           # # subsampling fraction, 0.5 is probably best; recommended by Friedman (2001)
                    #train.fraction=1, #gbm.fit prefers specification of nTrain instead of this
                    nTrain=floor(length(y)/2),  #nTrain is preferred instead of train.fraction; we use 50% for training and testing
                    # both left unspecified means all data are used for training
                    keep.data=TRUE,
                    verbose=TRUE,
                    var.names=NULL,
                    response.name=NULL
)
set.seed(99661)
# ntrees = 3000
SGB.obj3 <- gbm.fit(X, y, 
                    offset=NULL, 
                    misc=NULL, 
                    distribution="gaussian", 
                    w=NULL,
                    var.monotone=NULL,
                    n.trees=3000,
                    interaction.depth=6,        # number of splits J=6
                    n.minobsinnode=1,
                    shrinkage=0.001,
                    bag.fraction=0.5,           # # subsampling fraction, 0.5 is probably best; recommended by Friedman (2001)
                    #train.fraction=1, #gbm.fit prefers specification of nTrain instead of this
                    nTrain=floor(length(y)/2),  #nTrain is preferred instead of train.fraction; we use 50% for training and testing
                    # both left unspecified means all data are used for training
                    keep.data=TRUE,
                    verbose=TRUE,
                    var.names=NULL,
                    response.name=NULL
)

# getting the predictions for the validation dataset
best.iterSGB1 <- gbm.perf(SGB.obj1 , oobag.curve=TRUE, method="OOB", overlay=TRUE)
best.iterSGB2 <- gbm.perf(SGB.obj2 , oobag.curve=TRUE, method="OOB", overlay=TRUE)
best.iterSGB3 <- gbm.perf(SGB.obj3 , oobag.curve=TRUE, method="OOB", overlay=TRUE)
pred.SGB1<- predict(SGB.obj1,X_val, best.iterSGB1, type="response")
pred.SGB2<- predict(SGB.obj2,X_val, best.iterSGB2, type="response")
pred.SGB3<- predict(SGB.obj3,X_val, best.iterSGB3, type="response")

# table of results
table.results <- rbind(cbind(cor(pred.SGB1,y_val),mean((pred.SGB1-y_val)^2),mean(abs(pred.SGB1-y_val))),
                       cbind(cor(pred.SGB2,y_val),mean((pred.SGB2-y_val)^2),mean(abs(pred.SGB2-y_val))),
                       cbind(cor(pred.SGB3,y_val),mean((pred.SGB3-y_val)^2),mean(abs(pred.SGB3-y_val))))
colnames(table.results) <- c("PA","MSPE","MAPE")
rownames(table.results) <- c("500","1500","3000")
table.results  
#             PA     MSPE     MAPE
# 500  0.6593907 75.33984 7.304438
# 1500 0.7092513 70.40526 7.118567
# 3000 0.7249273 67.57321 7.018457

save.image("Results_SGB_T2.Rdata")


# %%%%%%%%%%%%%%%%%%%%%%%%%%%%%%%%%%%%%%%%%%%%%%%%%%%%%%%%%%%%%%%%%%%%%%%%%%%%%%%%%%%%%%%%%%%%%%%%%%%%%%%%%%%% #
# %%%%%%%%%%%%%%%%%%%%%%%%%%%%%%%%%%%%%%%%%%%%%%%%%%%%%%%%%%%%%%%%%%%%%%%%%%%%%%%%%%%%%%%%%%%%%%%%%%%%%%%%%%%% #
#                                              T3 -- SGB                                                       #
# %%%%%%%%%%%%%%%%%%%%%%%%%%%%%%%%%%%%%%%%%%%%%%%%%%%%%%%%%%%%%%%%%%%%%%%%%%%%%%%%%%%%%%%%%%%%%%%%%%%%%%%%%%%% #
# %%%%%%%%%%%%%%%%%%%%%%%%%%%%%%%%%%%%%%%%%%%%%%%%%%%%%%%%%%%%%%%%%%%%%%%%%%%%%%%%%%%%%%%%%%%%%%%%%%%%%%%%%%%% #


rm(list=ls())

# loading the training dataset 3001x10008
# which has columns individual_ID Sire Dam Sex Generation    Trait1   Trait2   Trait3 m1 m2...m10000
dat3 <- read.delim(file="QTLMAS_training_2012.txt", header=TRUE,sep="\t" )
attach(dat3)

# getting the SNP matrix 3001x10000 from dat3; because the last line has 8364 obs as NAs out of the 10000 and 
# entry=NA the last line is removed and one now has a 3000x10000 matrix
SNIPS <- data.frame(dat3[,substr(names(dat3),1,1)=="m"])
x=as.matrix(SNIPS)
x=x[-3001,]
rownames(x)<-dat3[-3001,1]

# getting SNP markers with variance!=0; and variance==0
# I have discovered that some SNPs have NAs, in which case na.rm needs to
# be part of the code below; 
# resulting matrices are of 3000x9969 and 3000x31
x2     <-x[,which(apply(x,2,var,na.rm=T)!=0)]
x2_var0<-x[,which(apply(x,2,var,na.rm=T)==0)]
x2_var1<-colnames(x2_var0)  # names SNPs with 0 variance

# loading the validation/prediction/test dataset 1021x10008
# header goes like this: individual_ID Sire  Dam Sex Generation Trait1 Trait2 Trait3 m1 m2 ...
Testdata <- read.delim(file="QTLMAS_prediction_2012.txt")
Testdata <- Testdata[-1021,] # last position is entry 1; 
# does not have trait value and is thus excluded

# extracting the matrix of SNPs for prediction 1020x10000
SNIPSTEST<- data.frame(Testdata[,substr(names(Testdata),1,1)=="m"])
rownames(SNIPSTEST)<-Testdata[,1]

# cleaning SNIPTEST from the SNPs with variance = 0; 1020 x 9880
x2_val   <-SNIPSTEST[,which(apply(SNIPSTEST,2,var,na.rm=T)!=0)]  

# Remove markers with zero variance in training data set from the test data set
# we get a matrix of 1020x9969
#Test_nonzero <-remove.vars(SNIPSTEST,x2_var1, info=TRUE)  
Test_nonzero <-SNIPSTEST[ , !(names(SNIPSTEST) %in% x2_var1)]
n_val<-dim(Test_nonzero)[1]
p_val<-dim(Test_nonzero)[2]

# variables for number of genotypes/individuals and markers
n<-dim(x2)[1]
p<-dim(x2)[2]

# Convert SNP predictor data to data matrix; matrix of 3000x9969
X=as.matrix(x2[1:n,1:p])
#colnames(X) <- c(paste("X", 1:p, sep = ""))

# Convert SNP validation data to data matrix; matrix of 1021x9969
X_val=as.matrix(Test_nonzero[1:n_val,1:p_val])

# read in response data (size 3001) and convert to a vector 1x3000
T3=as.matrix(Trait3)
y <- T3[1:n, ,drop=FALSE]
y <- as.vector(y)

# read in the validation yield (traits 1, 2 & 3); 1020x4 table
# note that entry 1 is missing from this validation dataset
# testtraitdata starts with entry 3081 as does Testdata from where the
# test SNP data (X_val) is obtained
TestTraitdata <- read.delim(file="ValidationTraitValues.txt")
T3_val=as.matrix(TestTraitdata[,4])
y_val <- T3_val[1:n_val, ,drop=FALSE]
y_val <- as.vector(T3_val)

# matrix for the results
correlations <- matrix(0,3,2)
rownames(correlations) <- c("500","1500","3000")
colnames(correlations) <- c("cor obs^fitted","cor obs^pred")

# loading the library
library(gbm)

# fix the seed
set.seed(99661)
# ntrees = 500
SGB.obj1 <- gbm.fit(X, y, 
                    offset=NULL, 
                    misc=NULL, 
                    distribution="gaussian", 
                    w=NULL,
                    var.monotone=NULL,
                    n.trees=500,
                    interaction.depth=6,        # number of splits J=6
                    n.minobsinnode=1,
                    shrinkage=0.001,
                    bag.fraction=0.5,           # # subsampling fraction, 0.5 is probably best; recommended by Friedman (2001)
                    #train.fraction=1, #gbm.fit prefers specification of nTrain instead of this
                    nTrain=floor(length(y)/2),  #nTrain is preferred instead of train.fraction; we use 50% for training and testing
                    # both left unspecified means all data are used for training
                    keep.data=TRUE,
                    verbose=TRUE,
                    var.names=NULL,
                    response.name=NULL
)
set.seed(99661)
# ntrees = 1500
SGB.obj2 <- gbm.fit(X, y, 
                    offset=NULL, 
                    misc=NULL, 
                    distribution="gaussian", 
                    w=NULL,
                    var.monotone=NULL,
                    n.trees=1500,
                    interaction.depth=6,        # number of splits J=6
                    n.minobsinnode=1,
                    shrinkage=0.001,
                    bag.fraction=0.5,           # # subsampling fraction, 0.5 is probably best; recommended by Friedman (2001)
                    #train.fraction=1, #gbm.fit prefers specification of nTrain instead of this
                    nTrain=floor(length(y)/2),  #nTrain is preferred instead of train.fraction; we use 50% for training and testing
                    # both left unspecified means all data are used for training
                    keep.data=TRUE,
                    verbose=TRUE,
                    var.names=NULL,
                    response.name=NULL
)
set.seed(99661)
# ntrees = 3000
SGB.obj3 <- gbm.fit(X, y, 
                    offset=NULL, 
                    misc=NULL, 
                    distribution="gaussian", 
                    w=NULL,
                    var.monotone=NULL,
                    n.trees=3000,
                    interaction.depth=6,        # number of splits J=6
                    n.minobsinnode=1,
                    shrinkage=0.001,
                    bag.fraction=0.5,           # # subsampling fraction, 0.5 is probably best; recommended by Friedman (2001)
                    #train.fraction=1, #gbm.fit prefers specification of nTrain instead of this
                    nTrain=floor(length(y)/2),  #nTrain is preferred instead of train.fraction; we use 50% for training and testing
                    # both left unspecified means all data are used for training
                    keep.data=TRUE,
                    verbose=TRUE,
                    var.names=NULL,
                    response.name=NULL
)

# getting the predictions for the validation dataset
best.iterSGB1 <- gbm.perf(SGB.obj1 , oobag.curve=TRUE, method="OOB", overlay=TRUE)
best.iterSGB2 <- gbm.perf(SGB.obj2 , oobag.curve=TRUE, method="OOB", overlay=TRUE)
best.iterSGB3 <- gbm.perf(SGB.obj3 , oobag.curve=TRUE, method="OOB", overlay=TRUE)
pred.SGB1<- predict(SGB.obj1,X_val, best.iterSGB1, type="response")
pred.SGB2<- predict(SGB.obj2,X_val, best.iterSGB2, type="response")
pred.SGB3<- predict(SGB.obj3,X_val, best.iterSGB3, type="response")

# table of results
table.results <- rbind(cbind(cor(pred.SGB1,y_val),mean((pred.SGB1-y_val)^2),mean(abs(pred.SGB1-y_val))),
                       cbind(cor(pred.SGB2,y_val),mean((pred.SGB2-y_val)^2),mean(abs(pred.SGB2-y_val))),
                       cbind(cor(pred.SGB3,y_val),mean((pred.SGB3-y_val)^2),mean(abs(pred.SGB3-y_val))))
colnames(table.results) <- c("PA","MSPE","MAPE")
rownames(table.results) <- c("500","1500","3000")
table.results  
#             PA         MSPE       MAPE
# 500  0.5687151 0.0009653633 0.02685975
# 1500 0.6411532 0.0009532453 0.02715072
# 3000 0.6760834 0.0009504064 0.02751542

save.image("Results_SGB_T3.Rdata")
