# Supplementary material for: Genomic prediction using machine learning: a comparison of the performance of regularized regression, ensemble, instance-based and deep learning methods on synthetic and empirical data
Source: BMC Genomics. 2024 Feb 7;25:152. doi: 10.1186/s12864-023-09933-x (PMC10848392; doi:10.1186/s12864-023-09933-x)
Supplement: Supplementary file 2 — Additional file 2. R codes used to fit the ML algorithms to the simulated (animal breeding) dataset. Includes six R files: one for the simple regularized methods, one for the adaptive regularized methods, one for the group regularized methods, one for the Bayesian regularized methods, one for the ensemble methods, and one for the instance-based methods. [file 12864_2023_9933_MOESM2_ESM.zip › Group_Reg_methods.R]

#
# In this code one fits models gBridge; gLASSO; gMCP; gSCAD; cMCP and gel
#
# For sgLASSO we used the code below; we will not include this model here because it takes too long to run
# library(SGL)
# fit_SGLasso  <- cvSGL(data,index = group,maxit = 5000,nlam = 100,alpha = 1,type = "linear",foldid = foldid,verbose = TRUE)

# version
# _                           
# platform       x86_64-pc-linux-gnu         
# arch           x86_64                      
# os             linux-gnu                   
# system         x86_64, linux-gnu           
# status                                     
# major          4                           
# minor          1.2                         
# year           2021                        
# month          11                          
# day            01                          
# svn rev        81115                       
# language       R                           
# version.string R version 4.1.2 (2021-11-01)
# nickname       Bird Hippie


# %%%%%%%%%%%%%%%%%%%%%%%%%%%%%%%%%%%%%%%%%%%%%%%%%%%%%%%%%%%%%%%%%%%%%%%%%%%%%%%%%%%%%%%%%%%%%%%%%%%%%%%%%%%% #
# %%%%%%%%%%%%%%%%%%%%%%%%%%%%%%%%%%%%%%%%%%%%%%%%%%%%%%%%%%%%%%%%%%%%%%%%%%%%%%%%%%%%%%%%%%%%%%%%%%%%%%%%%%%% #
#                                                 T1                                                           #
# %%%%%%%%%%%%%%%%%%%%%%%%%%%%%%%%%%%%%%%%%%%%%%%%%%%%%%%%%%%%%%%%%%%%%%%%%%%%%%%%%%%%%%%%%%%%%%%%%%%%%%%%%%%% #
# %%%%%%%%%%%%%%%%%%%%%%%%%%%%%%%%%%%%%%%%%%%%%%%%%%%%%%%%%%%%%%%%%%%%%%%%%%%%%%%%%%%%%%%%%%%%%%%%%%%%%%%%%%%% #
rm(list=ls())

# ---------------------------------------------------------------------------------------------------- #
#                                  LOADING AND PREPARING THE DATA                                      #
# ---------------------------------------------------------------------------------------------------- #

# loading the grouping scheme: this is 9969x14 matrix with colnames
#   "Chromosome" "SNP"        "PositioncM" "Positionpb" "Index10"    "Index20"   
#   "Index30"    "Index40"    "Index50"    "Index60"    "Index70"    "Index80"   
#   "Index90"    "Index100" 
groupall <- read.delim(file="groups_2012.txt")

# loading a library
library (grpreg)

# loading the training dataset 3001x10008
# which has columns individual_ID Sire Dam Sex Generation    Trait1   Trait2   Trait3 m1 m2...m10000
dat3 <- read.delim(file="QTLMAS_training_2012.txt", header=TRUE,sep="\t" )
attach(dat3)

# getting the SNP matrix 3001x10000 from dat3
# Note that, because the last line has 8364 obs as NAs out of the 10000 and 
# entry=NA the last line is removed and one now has a 3000x10000 matrix
SNIPS <- data.frame(dat3[,substr(names(dat3),1,1)=="m"])
x=as.matrix(SNIPS)
x=x[-3001,]
rownames(x)<-dat3[-3001,1]

# getting SNP markers with variance!=0 and variance==0
# resulting matrices are of 3000x9969 and 3000x31
x2     <-x[,which(apply(x,2,var,na.rm=T)!=0)]
x2_var0<-x[,which(apply(x,2,var,na.rm=T)==0)]
x2_var1<-colnames(x2_var0)  # names SNPs with 0 variance

# loading the validation/prediction/test dataset 1021x10008
# header goes like this: individual_ID Sire  Dam Sex Generation Trait1 Trait2 Trait3 m1 m2 ...
Testdata <- read.delim(file="QTLMAS_prediction_2012.txt")
Testdata <- Testdata[-1021,] # last position is entry 1; does not have trait value and is thus excluded

# extracting the matrix of SNPs for prediction 1020x10000
SNIPSTEST<- data.frame(Testdata[,substr(names(Testdata),1,1)=="m"])
rownames(SNIPSTEST)<-Testdata[,1]

# cleaning SNIPTEST from the SNPs with variance = 0; 1020 x 9880
x2_val   <-SNIPSTEST[,which(apply(SNIPSTEST,2,var,na.rm=T)!=0)]  

# Remove markers with zero variance in training data set from the test data set
# we get a matrix of 1020x9969
Test_nonzero <-SNIPSTEST[ , !(names(SNIPSTEST) %in% x2_var1)]

# variables for number of genotypes/individuals and markers
n<-dim(x2)[1]
p<-dim(x2)[2]
n_val<-dim(Test_nonzero)[1]
p_val<-dim(Test_nonzero)[2]

# Convert SNP predictor and validation data to data matrix; matrix of 3000x9969
X=as.matrix(x2[1:n,1:p])
X_val=as.matrix(Test_nonzero[1:n_val,1:p_val])

# reading the response variable, which is trait 1 in this case, and convert it to a vector 1x3000
T1=as.matrix(Trait1)
y <- T1[1:n, ,drop=FALSE]
y <- as.vector(y)

# reading the validation yield data, which is trait 1 in this case; 1020x4 table
# note that entry 1 is missing from this validation dataset
# testtraitdata starts with entry 3081 as does Testdata from where the
# test SNP data (X_val) is obtained
TestTraitdata <- read.delim(file="ValidationTraitValues.txt")
T1_val=as.matrix(TestTraitdata[,2])
y_val <- T1_val[1:n_val, ,drop=FALSE]
y_val <- as.vector(T1_val)

# fixing the folds for 10-fold CV so that one may reproduce results
set.seed(123)
foldid = sample(rep(seq(10), length = n))


# ---------------------------------------------------------------------------------------------------- #
#                                        FITTING THE MODELS                                            #
# ---------------------------------------------------------------------------------------------------- #


# defining the table that will keep the predictive accuracies for all the methods across the 10 group schemes
# for all the grouping indexes from 10 to 100 (groupall columns 5:14)
pa<-matrix(0,6,10)
colnames(pa)<-paste0("Index",1:10,"0",sep="")
rownames(pa)<-c("gBridge","gLASSO","gMCP","gSCAD","cMCP","gel")
mspe<-matrix(0,6,10)
colnames(mspe)<-paste0("Index",1:10,"0",sep="")
rownames(mspe)<-c("gBridge","gLASSO","gMCP","gSCAD","cMCP","gel")
mape<-matrix(0,6,10)
colnames(mape)<-paste0("Index",1:10,"0",sep="")
rownames(mape)<-c("gBridge","gLASSO","gMCP","gSCAD","cMCP","gel")

# fitting the models
for(j in 1:10){
  
  # defining the grouping scheme
  group <-  groupall[1:p,j+4] # indices are in columns 5, 6, ...,14. Column 14 is shown here.
  
  # fitting the GROUPING models
  fit_gBridge <- cv.grpreg(X,y,group,penalty="gBridge",fold = foldid,maxiter=50000,trace = T)
  fit_gMCP    <- cv.grpreg(X,y,group,penalty="grMCP"  ,fold = foldid,maxiter=50000,trace = T)
  fit_cMCP    <- cv.grpreg(X,y,group,penalty="cMCP"   ,fold = foldid,maxiter=50000,trace = T)
  fit_gel     <- cv.grpreg(X,y,group,penalty="gel"    ,fold = foldid,maxiter=50000,trace = T)
  fit_gLasso  <- cv.grpreg(X,y,group,penalty="grLasso",fold = foldid,maxiter=50000,trace = T)
  fit_gSCAD   <- cv.grpreg(X,y,group,penalty="grSCAD" ,fold = foldid,maxiter=50000,trace = T)
  
  # computing the predictions for the validation/prediction/test dataset
  pred.gBridge<- predict(fit_gBridge,X_val) 
  pred.gLASSO <- predict(fit_gLasso,X_val)
  pred.gMCP   <- predict(fit_gMCP,X_val)
  pred.cMCP   <- predict(fit_cMCP,X_val)
  pred.gel    <- predict(fit_gel,X_val)
  pred.gSCAD  <- predict(fit_gSCAD,X_val)
  
  # computing the predictive accuracies, as given by the Pearson correlation coefficient
  pa.gBridge <- cor(pred.gBridge, y_val)
  pa.gLASSO  <- cor(pred.gLASSO, y_val)
  pa.gMCP    <- cor(pred.gMCP, y_val)
  pa.cMCP    <- cor(pred.cMCP, y_val)
  pa.gel     <- cor(pred.gel, y_val)
  pa.gSCAD   <- cor(pred.gSCAD, y_val)
  pa[,j]     <- c(pa.gBridge,pa.gLASSO,pa.gMCP,pa.gSCAD,pa.cMCP,pa.gel)
  
  # computing the MSPE
  mspe.gBridge <- mean((pred.gBridge-y_val)^2)
  mspe.gLASSO  <- mean((pred.gLASSO-y_val)^2)
  mspe.gMCP    <- mean((pred.gMCP-y_val)^2)
  mspe.cMCP    <- mean((pred.cMCP-y_val)^2)
  mspe.gel     <- mean((pred.gel-y_val)^2)
  mspe.gSCAD   <- mean((pred.gSCAD-y_val)^2)
  mspe[,j]     <- c(mspe.gBridge,mspe.gLASSO,mspe.gMCP,mspe.gSCAD,mspe.cMCP,mspe.gel)
  
  # computing the MAPEs
  mape.gBridge <- mean(abs(pred.gBridge-y_val))
  mape.gLASSO  <- mean(abs(pred.gLASSO-y_val))
  mape.gMCP    <- mean(abs(pred.gMCP-y_val))
  mape.cMCP    <- mean(abs(pred.cMCP-y_val))
  mape.gel     <- mean(abs(pred.gel-y_val))
  mape.gSCAD   <- mean(abs(pred.gSCAD-y_val))
  mape[,j]     <- c(mape.gBridge,mape.gLASSO,mape.gMCP,mape.gSCAD,mape.cMCP,mape.gel)
  
  # removing unnecessary objects from memory
  rm(fit_gBridge,fit_gSCAD,fit_gMCP,fit_gLasso,fit_cMCP,fit_gel)
  rm(pred.gBridge,pred.gSCAD,pred.gMCP,pred.gLASSO,pred.cMCP,pred.gel)
  rm(pa.gBridge,pa.gSCAD,pa.gMCP,pa.gLASSO,pa.cMCP,pa.gel)
  rm(mspe.gBridge,mspe.gSCAD,mspe.gel,mspe.cMCP,mspe.gMCP,mspe.gLASSO)
  rm(mape.gBridge,mape.gSCAD,mape.cMCP,mape.gMCP,mape.gLASSO,mape.gel)
  rm(group)
  
  print(j)      
}
save.image("Results_grouping_CV_T1.Rdata")

# getting mean, max and min values for the pearson correlations
library(matrixStats)
result.table <- pa
means <- rowMeans(result.table)
mins  <- apply(result.table,1,min)
maxs  <- apply(result.table,1,max)
sds   <- sqrt(rowVars(result.table))
stats <- rbind(means,mins,maxs,sds)
stats
#          gBridge     gLASSO       gMCP      gSCAD        cMCP        gel
# means 0.71627722 0.76569175 0.74160289 0.76349333 0.652969292 0.67792253
# mins  0.65865606 0.73166199 0.70074624 0.73136903 0.632787510 0.62349649
# maxs  0.76243245 0.79391507 0.77584796 0.79309651 0.655212237 0.75564914
# sds   0.03116321 0.01874489 0.02335429 0.01689962 0.007091155 0.04540832


# getting mean, max and min values for the mse
mspe.table <- mspe
means     <- rowMeans(mspe.table)
mins      <- apply(mspe.table,1,min)
maxs      <- apply(mspe.table,1,max)
sds       <- sqrt(rowVars(mse.table))
stats.mspe <- rbind(means,mins,maxs,sds)
stats.mspe
#         gBridge    gLASSO      gMCP     gSCAD     cMCP      gel
# means 6468.7277 6047.3004 6239.8048 6059.4575 7430.917 7732.276
# mins  5957.5170 5484.2879 5273.2188 5314.6857 7368.804 5839.453
# maxs  7095.7814 6533.3321 7353.5826 6595.1949 7989.910 9099.402
# sds    446.7643  331.4156  576.0799  371.9632  196.410 1115.861

# getting mean, max and min values for mape
mape.table <- mape
means      <- rowMeans(mape.table)
mins       <- apply(mape.table,1,min)
maxs       <- apply(mape.table,1,max)
sds        <- sqrt(rowVars(mape.table))
stats.mape <- rbind(means,mins,maxs,sds)
stats.mape
#         gBridge    gLASSO      gMCP     gSCAD       cMCP       gel
# means 64.591151 62.293366 63.528048 62.429223 68.5927495 70.379059
# mins  62.034068 59.649838 58.939132 58.809743 68.3665984 60.832036
# maxs  67.399127 64.391785 69.084315 64.747470 70.6280722 76.984940
# sds    2.129644  1.482504  2.749136  1.702278  0.7151395  5.204949


# %%%%%%%%%%%%%%%%%%%%%%%%%%%%%%%%%%%%%%%%%%%%%%%%%%%%%%%%%%%%%%%%%%%%%%%%%%%%%%%%%%%%%%%%%%%%%%%%%%%%%%%%%%%% #
# %%%%%%%%%%%%%%%%%%%%%%%%%%%%%%%%%%%%%%%%%%%%%%%%%%%%%%%%%%%%%%%%%%%%%%%%%%%%%%%%%%%%%%%%%%%%%%%%%%%%%%%%%%%% #
#                                                 T2                                                           #
# %%%%%%%%%%%%%%%%%%%%%%%%%%%%%%%%%%%%%%%%%%%%%%%%%%%%%%%%%%%%%%%%%%%%%%%%%%%%%%%%%%%%%%%%%%%%%%%%%%%%%%%%%%%% #
# %%%%%%%%%%%%%%%%%%%%%%%%%%%%%%%%%%%%%%%%%%%%%%%%%%%%%%%%%%%%%%%%%%%%%%%%%%%%%%%%%%%%%%%%%%%%%%%%%%%%%%%%%%%% #

rm(list=ls())

# ---------------------------------------------------------------------------------------------------- #
#                                  LOADING AND PREPARING THE DATA                                      #
# ---------------------------------------------------------------------------------------------------- #

# loading the grouping scheme: this is 9969x14 matrix with colnames
#   "Chromosome" "SNP"        "PositioncM" "Positionpb" "Index10"    "Index20"   
#   "Index30"    "Index40"    "Index50"    "Index60"    "Index70"    "Index80"   
#   "Index90"    "Index100" 
groupall <- read.delim(file="groups_2012.txt")

# loading a library
library (grpreg)

# loading the training dataset 3001x10008
# which has columns individual_ID Sire Dam Sex Generation    Trait1   Trait2   Trait3 m1 m2...m10000
dat3 <- read.delim(file="QTLMAS_training_2012.txt", header=TRUE,sep="\t" )
attach(dat3)

# getting the SNP matrix 3001x10000 from dat3
# Note that, because the last line has 8364 obs as NAs out of the 10000 and 
# entry=NA the last line is removed and one now has a 3000x10000 matrix
SNIPS <- data.frame(dat3[,substr(names(dat3),1,1)=="m"])
x=as.matrix(SNIPS)
x=x[-3001,]
rownames(x)<-dat3[-3001,1]

# getting SNP markers with variance!=0 and variance==0
# resulting matrices are of 3000x9969 and 3000x31
x2     <-x[,which(apply(x,2,var,na.rm=T)!=0)]
x2_var0<-x[,which(apply(x,2,var,na.rm=T)==0)]
x2_var1<-colnames(x2_var0)  # names SNPs with 0 variance

# loading the validation/prediction/test dataset 1021x10008
# header goes like this: individual_ID Sire  Dam Sex Generation Trait1 Trait2 Trait3 m1 m2 ...
Testdata <- read.delim(file="QTLMAS_prediction_2012.txt")
Testdata <- Testdata[-1021,] # last position is entry 1; does not have trait value and is thus excluded

# extracting the matrix of SNPs for prediction 1020x10000
SNIPSTEST<- data.frame(Testdata[,substr(names(Testdata),1,1)=="m"])
rownames(SNIPSTEST)<-Testdata[,1]

# cleaning SNIPTEST from the SNPs with variance = 0; 1020 x 9880
x2_val   <-SNIPSTEST[,which(apply(SNIPSTEST,2,var,na.rm=T)!=0)]  

# Remove markers with zero variance in training data set from the test data set
# we get a matrix of 1020x9969
Test_nonzero <-SNIPSTEST[ , !(names(SNIPSTEST) %in% x2_var1)]

# variables for number of genotypes/individuals and markers
n<-dim(x2)[1]
p<-dim(x2)[2]
n_val<-dim(Test_nonzero)[1]
p_val<-dim(Test_nonzero)[2]

# Convert SNP predictor and validation data to data matrix; matrix of 3000x9969
X=as.matrix(x2[1:n,1:p])
X_val=as.matrix(Test_nonzero[1:n_val,1:p_val])

# reading the response variable, which is trait 1 in this case, and convert it to a vector 1x3000
T2=as.matrix(Trait2)
y <- T2[1:n, ,drop=FALSE]
y <- as.vector(y)

# reading the validation yield data, which is trait 1 in this case; 1020x4 table
# note that entry 1 is missing from this validation dataset
# testtraitdata starts with entry 3081 as does Testdata from where the
# test SNP data (X_val) is obtained
TestTraitdata <- read.delim(file="ValidationTraitValues.txt")
T2_val=as.matrix(TestTraitdata[,3])
y_val <- T2_val[1:n_val, ,drop=FALSE]
y_val <- as.vector(T2_val)

# fixing the folds for 10-fold CV so that one may reproduce results
set.seed(123)
foldid = sample(rep(seq(10), length = n))


# ---------------------------------------------------------------------------------------------------- #
#                                        FITTING THE MODELS                                            #
# ---------------------------------------------------------------------------------------------------- #

# defining the table that will keep the predictive accuracies for all the methods across the 10 group schemes
# for all the grouping indexes from 10 to 100 (groupall columns 5:14)
pa<-matrix(0,6,10)
colnames(pa)<-paste0("Index",1:10,"0",sep="")
rownames(pa)<-c("gBridge","gLASSO","gMCP","gSCAD","cMCP","gel")
mspe<-matrix(0,6,10)
colnames(mspe)<-paste0("Index",1:10,"0",sep="")
rownames(mspe)<-c("gBridge","gLASSO","gMCP","gSCAD","cMCP","gel")
mape<-matrix(0,6,10)
colnames(mape)<-paste0("Index",1:10,"0",sep="")
rownames(mape)<-c("gBridge","gLASSO","gMCP","gSCAD","cMCP","gel")

# fitting the models
for(j in 1:10){
  
  # defining the grouping scheme
  group <-  groupall[1:p,j+4] # indices are in columns 5, 6, ...,14. Column 14 is shown here.
  
  # fitting the GROUPING models
  fit_gBridge <- cv.grpreg(X,y,group,penalty="gBridge",fold = foldid,maxiter=50000,trace = T)
  fit_gMCP    <- cv.grpreg(X,y,group,penalty="grMCP"  ,fold = foldid,maxiter=50000,trace = T)
  fit_cMCP    <- cv.grpreg(X,y,group,penalty="cMCP"   ,fold = foldid,maxiter=50000,trace = T)
  fit_gel     <- cv.grpreg(X,y,group,penalty="gel"    ,fold = foldid,maxiter=50000,trace = T)
  fit_gLasso  <- cv.grpreg(X,y,group,penalty="grLasso",fold = foldid,maxiter=50000,trace = T)
  fit_gSCAD   <- cv.grpreg(X,y,group,penalty="grSCAD" ,fold = foldid,maxiter=50000,trace = T)
  
  # computing the predictions for the validation/prediction/test dataset
  pred.gBridge<- predict(fit_gBridge,X_val) 
  pred.gLASSO <- predict(fit_gLasso,X_val)
  pred.gMCP   <- predict(fit_gMCP,X_val)
  pred.cMCP   <- predict(fit_cMCP,X_val)
  pred.gel    <- predict(fit_gel,X_val)
  pred.gSCAD  <- predict(fit_gSCAD,X_val)
  
  # computing the predictive accuracies, as given by the Pearson correlation coefficient
  pa.gBridge <- cor(pred.gBridge, y_val)
  pa.gLASSO  <- cor(pred.gLASSO, y_val)
  pa.gMCP    <- cor(pred.gMCP, y_val)
  pa.cMCP    <- cor(pred.cMCP, y_val)
  pa.gel     <- cor(pred.gel, y_val)
  pa.gSCAD   <- cor(pred.gSCAD, y_val)
  pa[,j]     <- c(pa.gBridge,pa.gLASSO,pa.gMCP,pa.gSCAD,pa.cMCP,pa.gel)
  
  # computing the MSPE
  mspe.gBridge <- mean((pred.gBridge-y_val)^2)
  mspe.gLASSO  <- mean((pred.gLASSO-y_val)^2)
  mspe.gMCP    <- mean((pred.gMCP-y_val)^2)
  mspe.cMCP    <- mean((pred.cMCP-y_val)^2)
  mspe.gel     <- mean((pred.gel-y_val)^2)
  mspe.gSCAD   <- mean((pred.gSCAD-y_val)^2)
  mspe[,j]     <- c(mspe.gBridge,mspe.gLASSO,mspe.gMCP,mspe.gSCAD,mspe.cMCP,mspe.gel)
  
  # computing the MAPEs
  mape.gBridge <- mean(abs(pred.gBridge-y_val))
  mape.gLASSO  <- mean(abs(pred.gLASSO-y_val))
  mape.gMCP    <- mean(abs(pred.gMCP-y_val))
  mape.cMCP    <- mean(abs(pred.cMCP-y_val))
  mape.gel     <- mean(abs(pred.gel-y_val))
  mape.gSCAD   <- mean(abs(pred.gSCAD-y_val))
  mape[,j]     <- c(mape.gBridge,mape.gLASSO,mape.gMCP,mape.gSCAD,mape.cMCP,mape.gel)
  
  # removing unnecessary objects from memory
  rm(fit_gBridge,fit_gSCAD,fit_gMCP,fit_gLasso,fit_cMCP,fit_gel)
  rm(pred.gBridge,pred.gSCAD,pred.gMCP,pred.gLASSO,pred.cMCP,pred.gel)
  rm(pa.gBridge,pa.gSCAD,pa.gMCP,pa.gLASSO,pa.cMCP,pa.gel)
  rm(mspe.gBridge,mspe.gSCAD,mspe.gel,mspe.cMCP,mspe.gMCP,mspe.gLASSO)
  rm(mape.gBridge,mape.gSCAD,mape.cMCP,mape.gMCP,mape.gLASSO,mape.gel)
  rm(group)
  
  print(j)      
}
save.image("Results_grouping_CV_T2.Rdata")

# getting mean, max and min values for the pearson correlations
library(matrixStats)
result.table <- pa
means <- rowMeans(result.table)
mins  <- apply(result.table,1,min)
maxs  <- apply(result.table,1,max)
sds   <- sqrt(rowVars(result.table))
stats <- rbind(means,mins,maxs,sds)
stats
#          gBridge     gLASSO       gMCP      gSCAD        cMCP        gel
# means 0.81286280 0.82008813 0.80561768 0.81968792 0.8081862473 0.75841202
# mins  0.79369672 0.79465083 0.77516486 0.79935901 0.8076887549 0.69687791
# maxs  0.82876342 0.85197198 0.83186590 0.84332144 0.8086202524 0.80046327
# sds   0.01151565 0.01882865 0.02007906 0.01440767 0.0002723548 0.03499264


# getting mean, max and min values for the mse
mspe.table <- mspe
means      <- rowMeans(mspe.table)
mins       <- apply(mspe.table,1,min)
maxs       <- apply(mspe.table,1,max)
sds        <- sqrt(rowVars(mspe.table))
stats.mspe <- rbind(means,mins,maxs,sds)
stats.mspe
#        gBridge    gLASSO      gMCP     gSCAD        cMCP       gel
# means 48.91138 49.895279 48.555618 48.379570 48.48696752 50.994809
# mins  44.45711 47.720618 46.647712 46.907567 48.43688331 48.189396
# maxs  52.47284 52.422776 50.847635 51.067537 48.62204093 52.975929
# sds    2.27212  1.522758  1.366878  1.252054  0.05423975  1.539244

# getting mean, max and min values for mape
mape.table <- mape
means      <- rowMeans(mape.table)
mins       <- apply(mape.table,1,min)
maxs       <- apply(mape.table,1,max)
sds        <- sqrt(rowVars(mape.table))
stats.mape <- rbind(means,mins,maxs,sds)
stats.mape
#         gBridge    gLASSO      gMCP     gSCAD       cMCP       gel
# means 6.1490001 6.2015542 6.116182 6.11905478 6.112369080 6.1864111
# mins  5.8112861 6.1258979 5.979730 5.98192304 6.108053957 5.9824428
# maxs  6.4461569 6.3269150 6.276075 6.25348381 6.124266958 6.4102359
# sds   0.1729939 0.0692999 0.105509 0.07684795 0.004701021 0.1265839


# %%%%%%%%%%%%%%%%%%%%%%%%%%%%%%%%%%%%%%%%%%%%%%%%%%%%%%%%%%%%%%%%%%%%%%%%%%%%%%%%%%%%%%%%%%%%%%%%%%%%%%%%%%%% #
# %%%%%%%%%%%%%%%%%%%%%%%%%%%%%%%%%%%%%%%%%%%%%%%%%%%%%%%%%%%%%%%%%%%%%%%%%%%%%%%%%%%%%%%%%%%%%%%%%%%%%%%%%%%% #
#                                                 T3                                                           #
# %%%%%%%%%%%%%%%%%%%%%%%%%%%%%%%%%%%%%%%%%%%%%%%%%%%%%%%%%%%%%%%%%%%%%%%%%%%%%%%%%%%%%%%%%%%%%%%%%%%%%%%%%%%% #
# %%%%%%%%%%%%%%%%%%%%%%%%%%%%%%%%%%%%%%%%%%%%%%%%%%%%%%%%%%%%%%%%%%%%%%%%%%%%%%%%%%%%%%%%%%%%%%%%%%%%%%%%%%%% #

rm(list=ls())

# ---------------------------------------------------------------------------------------------------- #
#                                  LOADING AND PREPARING THE DATA                                      #
# ---------------------------------------------------------------------------------------------------- #

# loading the grouping scheme: this is 9969x14 matrix with colnames
#   "Chromosome" "SNP"        "PositioncM" "Positionpb" "Index10"    "Index20"   
#   "Index30"    "Index40"    "Index50"    "Index60"    "Index70"    "Index80"   
#   "Index90"    "Index100" 
groupall <- read.delim(file="groups_2012.txt")

# loading the library
library (grpreg)

# loading the training dataset 3001x10008
# which has columns individual_ID Sire Dam Sex Generation    Trait1   Trait2   Trait3 m1 m2...m10000
dat3 <- read.delim(file="QTLMAS_training_2012.txt", header=TRUE,sep="\t" )
attach(dat3)

# getting the SNP matrix 3001x10000 from dat3
# Note that, because the last line has 8364 obs as NAs out of the 10000 and 
# entry=NA the last line is removed and one now has a 3000x10000 matrix
SNIPS <- data.frame(dat3[,substr(names(dat3),1,1)=="m"])
x=as.matrix(SNIPS)
x=x[-3001,]
rownames(x)<-dat3[-3001,1]

# getting SNP markers with variance!=0 and variance==0
# resulting matrices are of 3000x9969 and 3000x31
x2     <-x[,which(apply(x,2,var,na.rm=T)!=0)]
x2_var0<-x[,which(apply(x,2,var,na.rm=T)==0)]
x2_var1<-colnames(x2_var0)  # names SNPs with 0 variance

# loading the validation/prediction/test dataset 1021x10008
# header goes like this: individual_ID Sire  Dam Sex Generation Trait1 Trait2 Trait3 m1 m2 ...
Testdata <- read.delim(file="QTLMAS_prediction_2012.txt")
Testdata <- Testdata[-1021,] # last position is entry 1; does not have trait value and is thus excluded

# extracting the matrix of SNPs for prediction 1020x10000
SNIPSTEST<- data.frame(Testdata[,substr(names(Testdata),1,1)=="m"])
rownames(SNIPSTEST)<-Testdata[,1]

# cleaning SNIPTEST from the SNPs with variance = 0; 1020 x 9880
x2_val   <-SNIPSTEST[,which(apply(SNIPSTEST,2,var,na.rm=T)!=0)]  

# Remove markers with zero variance in training data set from the test data set
# we get a matrix of 1020x9969
Test_nonzero <-SNIPSTEST[ , !(names(SNIPSTEST) %in% x2_var1)]

# variables for number of genotypes/individuals and markers
n<-dim(x2)[1]
p<-dim(x2)[2]
n_val<-dim(Test_nonzero)[1]
p_val<-dim(Test_nonzero)[2]

# Convert SNP predictor and validation data to data matrix; matrix of 3000x9969
X=as.matrix(x2[1:n,1:p])
X_val=as.matrix(Test_nonzero[1:n_val,1:p_val])

# reading the response variable, which is trait 1 in this case, and convert it to a vector 1x3000
T3=as.matrix(Trait3)
y <- T3[1:n, ,drop=FALSE]
y <- as.vector(y)

# reading the validation yield data, which is trait 1 in this case; 1020x4 table
# note that entry 1 is missing from this validation dataset
# testtraitdata starts with entry 3081 as does Testdata from where the
# test SNP data (X_val) is obtained
TestTraitdata <- read.delim(file="ValidationTraitValues.txt")
T3_val=as.matrix(TestTraitdata[,4])
y_val <- T3_val[1:n_val, ,drop=FALSE]
y_val <- as.vector(T3_val)

# fixing the folds for 10-fold CV so that one may reproduce results
set.seed(123)
foldid = sample(rep(seq(10), length = n))


# ---------------------------------------------------------------------------------------------------- #
#                                        FITTING THE MODELS                                            #
# ---------------------------------------------------------------------------------------------------- #

# defining the table that will keep the predictive accuracies for all the methods across the 10 group schemes
# for all the grouping indexes from 10 to 100 (groupall columns 5:14)
pa<-matrix(0,6,10)
colnames(pa)<-paste0("Index",1:10,"0",sep="")
rownames(pa)<-c("gBridge","gLASSO","gMCP","gSCAD","cMCP","gel")
mspe<-matrix(0,6,10)
colnames(mspe)<-paste0("Index",1:10,"0",sep="")
rownames(mspe)<-c("gBridge","gLASSO","gMCP","gSCAD","cMCP","gel")
mape<-matrix(0,6,10)
colnames(mape)<-paste0("Index",1:10,"0",sep="")
rownames(mape)<-c("gBridge","gLASSO","gMCP","gSCAD","cMCP","gel")

# fitting the models
for(j in 1:10){
  
  # defining the grouping scheme
  group <-  groupall[1:p,j+4] # indices are in columns 5, 6, ...,14. Column 14 is shown here.
  
  # fitting the GROUPING models
  # because for T3, the bridge function fails to estimate the betas (I could not control the precision)
  # we use y*10^3 in the calculations for this penalty as an artifact; do check backtransformation of MSPE and MAPE
  fit_gBridge <- cv.grpreg(X,y*10^3,group,penalty="gBridge",fold = foldid,maxiter=50000,trace = T)
  fit_gMCP    <- cv.grpreg(X,y,group,penalty="grMCP"  ,fold = foldid,maxiter=50000,trace = T)
  fit_cMCP    <- cv.grpreg(X,y,group,penalty="cMCP"   ,fold = foldid,maxiter=50000,trace = T)
  fit_gel     <- cv.grpreg(X,y,group,penalty="gel"    ,fold = foldid,maxiter=50000,trace = T)
  fit_gLasso  <- cv.grpreg(X,y,group,penalty="grLasso",fold = foldid,maxiter=50000,trace = T)
  fit_gSCAD   <- cv.grpreg(X,y,group,penalty="grSCAD" ,fold = foldid,maxiter=50000,trace = T)
  
  # computing the predictions for the validation/prediction/test dataset
  pred.gBridge<- predict(fit_gBridge,X_val) 
  pred.gLASSO <- predict(fit_gLasso,X_val)
  pred.gMCP   <- predict(fit_gMCP,X_val)
  pred.cMCP   <- predict(fit_cMCP,X_val)
  pred.gel    <- predict(fit_gel,X_val)
  pred.gSCAD  <- predict(fit_gSCAD,X_val)
  
  # computing the predictive accuracies, as given by the Pearson correlation coefficient
  pa.gBridge <- cor(pred.gBridge, y_val)
  pa.gLASSO  <- cor(pred.gLASSO, y_val)
  pa.gMCP    <- cor(pred.gMCP, y_val)
  pa.cMCP    <- cor(pred.cMCP, y_val)
  pa.gel     <- cor(pred.gel, y_val)
  pa.gSCAD   <- cor(pred.gSCAD, y_val)
  pa[,j]     <- c(pa.gBridge,pa.gLASSO,pa.gMCP,pa.gSCAD,pa.cMCP,pa.gel)
  
  # computing the MSPE
  mspe.gBridge <- mean((pred.gBridge-y_val*10^3)^2)/(10^6)
  mspe.gLASSO  <- mean((pred.gLASSO-y_val)^2)
  mspe.gMCP    <- mean((pred.gMCP-y_val)^2)
  mspe.cMCP    <- mean((pred.cMCP-y_val)^2)
  mspe.gel     <- mean((pred.gel-y_val)^2)
  mspe.gSCAD   <- mean((pred.gSCAD-y_val)^2)
  mspe[,j]     <- c(mspe.gBridge,mspe.gLASSO,mspe.gMCP,mspe.gSCAD,mspe.cMCP,mspe.gel)
  
  # computing the MAPEs
  mape.gBridge <- mean(abs(pred.gBridge-y_val*10^3))/(10^3)
  mape.gLASSO  <- mean(abs(pred.gLASSO-y_val))
  mape.gMCP    <- mean(abs(pred.gMCP-y_val))
  mape.cMCP    <- mean(abs(pred.cMCP-y_val))
  mape.gel     <- mean(abs(pred.gel-y_val))
  mape.gSCAD   <- mean(abs(pred.gSCAD-y_val))
  mape[,j]     <- c(mape.gBridge,mape.gLASSO,mape.gMCP,mape.gSCAD,mape.cMCP,mape.gel)
  
  # removing unnecessary objects from memory
  rm(fit_gBridge,fit_gSCAD,fit_gMCP,fit_gLasso,fit_cMCP,fit_gel)
  rm(pred.gBridge,pred.gSCAD,pred.gMCP,pred.gLASSO,pred.cMCP,pred.gel)
  rm(pa.gBridge,pa.gSCAD,pa.gMCP,pa.gLASSO,pa.cMCP,pa.gel)
  rm(mspe.gBridge,mspe.gSCAD,mspe.gel,mspe.cMCP,mspe.gMCP,mspe.gLASSO)
  rm(mape.gBridge,mape.gSCAD,mape.cMCP,mape.gMCP,mape.gLASSO,mape.gel)
  rm(group)
  
  print(j)      
}
save.image("Results_grouping_CV_T3.Rdata")

# getting mean, max and min values for the pearson correlations
library(matrixStats)
result.table <- pa
means <- rowMeans(result.table)
mins  <- apply(result.table,1,min)
maxs  <- apply(result.table,1,max)
sds   <- sqrt(rowVars(result.table))
stats <- rbind(means,mins,maxs,sds)
stats
#          gBridge     gLASSO       gMCP      gSCAD        cMCP        gel
# means 0.80271889 0.81426615 0.79911633 0.8074249 8.175787e-01 0.76526011
# mins  0.77855726 0.80156634 0.77949938 0.7887711 8.174888e-01 0.74374487
# maxs  0.81648848 0.83768476 0.82120522 0.8222390 8.177217e-01 0.80448756
# sds   0.01237933 0.01255879 0.01198413 0.0105102 7.541342e-05 0.02081052

# getting mean, max and min values for the mse
mspe.table <- mspe
means      <- rowMeans(mspe.table)
mins       <- apply(mspe.table,1,min)
maxs       <- apply(mspe.table,1,max)
sds        <- sqrt(rowVars(mspe.table))
stats.mspe <- rbind(means,mins,maxs,sds)
stats.mspe
#        gBridge    gLASSO      gMCP     gSCAD        cMCP       gel
# means 9.192814e-04 9.019198e-04 8.992212e-04 9.011487e-04 9.193510e-04 9.152829e-04
# mins  9.068160e-04 8.810863e-04 8.593801e-04 8.616956e-04 9.192980e-04 8.725743e-04
# maxs  9.458803e-04 9.239652e-04 9.507825e-04 9.289959e-04 9.194369e-04 9.697011e-04
# sds   1.207684e-05 1.616721e-05 2.856148e-05 2.238932e-05 4.972178e-08 2.945236e-05

# getting mean, max and min values for mape
mape.table <- mape
means      <- rowMeans(mape.table)
mins       <- apply(mape.table,1,min)
maxs       <- apply(mape.table,1,max)
sds        <- sqrt(rowVars(mape.table))
stats.mape <- rbind(means,mins,maxs,sds)
stats.mape
#            gBridge       gLASSO         gMCP       gSCAD         cMCP          gel
# means 0.0284992405 0.0281796718 0.0281179713 0.028195302 2.860788e-02 0.0281005756
# mins  0.0283779174 0.0276975203 0.0273616260 0.027349056 2.860654e-02 0.0272624782
# maxs  0.0287675650 0.0287805681 0.0289888245 0.028839448 2.861064e-02 0.0289643826
# sds   0.0001269814 0.0003531076 0.0005066596 0.000445925 1.364790e-06 0.0005026195
