# Supplementary material for: Genomic prediction using machine learning: a comparison of the performance of regularized regression, ensemble, instance-based and deep learning methods on synthetic and empirical data
Source: BMC Genomics. 2024 Feb 7;25:152. doi: 10.1186/s12864-023-09933-x (PMC10848392; doi:10.1186/s12864-023-09933-x)
Supplement: Supplementary file 2 — Additional file 2. R codes used to fit the ML algorithms to the simulated (animal breeding) dataset. Includes six R files: one for the simple regularized methods, one for the adaptive regularized methods, one for the group regularized methods, one for the Bayesian regularized methods, one for the ensemble methods, and one for the instance-based methods. [file 12864_2023_9933_MOESM2_ESM.zip › Inst_based_methods.R]

# This code fits the Support Vector Machines
#
# R VERSION
# platform       x86_64-pc-linux-gnu         
# arch           x86_64                      
# os             linux-gnu                   
# system         x86_64, linux-gnu           
# status                                     
# major          3                           
# minor          6.0                         
# year           2019                        
# month          04                          
# day            26                          
# svn rev        76424                       
# language       R                           
# version.string R version 3.6.0 (2019-04-26)
# nickname       Planting of a Tree   
# with seed = 123 


# %%%%%%%%%%%%%%%%%%%%%%%%%%%%%%%%%%%%%%%%%%%%%%%%%%%%%%%%%%%%%%%%%%%%%%%%%%%%%%%%%%%%%%%%%%%%%%%%%%%%%%%%%%%% #
# %%%%%%%%%%%%%%%%%%%%%%%%%%%%%%%%%%%%%%%%%%%%%%%%%%%%%%%%%%%%%%%%%%%%%%%%%%%%%%%%%%%%%%%%%%%%%%%%%%%%%%%%%%%% #
#                                                    T1                                                        #
# %%%%%%%%%%%%%%%%%%%%%%%%%%%%%%%%%%%%%%%%%%%%%%%%%%%%%%%%%%%%%%%%%%%%%%%%%%%%%%%%%%%%%%%%%%%%%%%%%%%%%%%%%%%% #
# %%%%%%%%%%%%%%%%%%%%%%%%%%%%%%%%%%%%%%%%%%%%%%%%%%%%%%%%%%%%%%%%%%%%%%%%%%%%%%%%%%%%%%%%%%%%%%%%%%%%%%%%%%%% #

rm(list=ls())

# loading the SVM library
library(e1071)

# loading the training dataset 3001x10008
# which has columns individual_ID Sire Dam Sex Generation    Trait1   Trait2   Trait3 m1 m2...m10000
dat3 <- read.delim(file="QTLMAS_training_2012.txt", header=TRUE,sep="\t" )
attach(dat3)

# getting the SNP matrix 3001x10000 from dat3; because the last line has 8364 obs as NAs out of the 10000 and 
# entry=NA the last line is removed and one now has a 3000x10000 matrix
SNIPS <- data.frame(dat3[,substr(names(dat3),1,1)=="m"])
x=as.matrix(SNIPS)
x=x[-3001,]
rownames(x)<-dat3[-3001,1]

# getting SNP markers with variance!=0; and variance==0
# I have discovered that some SNPs have NAs, in which case na.rm needs to
# be part of the code below; 
# resulting matrices are of 3000x9969 and 3000x31
x2     <-x[,which(apply(x,2,var,na.rm=T)!=0)]
x2_var0<-x[,which(apply(x,2,var,na.rm=T)==0)]
x2_var1<-colnames(x2_var0)  # names SNPs with 0 variance

# loading the validation/prediction/test dataset 1021x10008
# header goes like this: individual_ID Sire  Dam Sex Generation Trait1 Trait2 Trait3 m1 m2 ...
Testdata <- read.delim(file="QTLMAS_prediction_2012.txt")
Testdata <- Testdata[-1021,] # last position is entry 1; 
# does not have trait value and is thus excluded

# extracting the matrix of SNPs for prediction 1020x10000
SNIPSTEST<- data.frame(Testdata[,substr(names(Testdata),1,1)=="m"])
rownames(SNIPSTEST)<-Testdata[,1]

# cleaning SNIPTEST from the SNPs with variance = 0; 1020 x 9880
x2_val   <-SNIPSTEST[,which(apply(SNIPSTEST,2,var,na.rm=T)!=0)]  

# Remove markers with zero variance in training data set from the test data set
# we get a matrix of 1020x9969
#Test_nonzero <-remove.vars(SNIPSTEST,x2_var1, info=TRUE)  
Test_nonzero <-SNIPSTEST[ , !(names(SNIPSTEST) %in% x2_var1)]
n_val<-dim(Test_nonzero)[1]
p_val<-dim(Test_nonzero)[2]

# variables for number of genotypes/individuals and markers
n<-dim(x2)[1]
p<-dim(x2)[2]

# Convert SNP predictor data to data matrix; matrix of 3000x9969
X=as.matrix(x2[1:n,1:p])
#colnames(X) <- c(paste("X", 1:p, sep = ""))

# Convert SNP validation data to data matrix; matrix of 1021x9969
X_val=as.matrix(Test_nonzero[1:n_val,1:p_val])

# read in response data (size 3001) and convert to a vector 1x3000
T1=as.matrix(Trait1)
y <- T1[1:n, ,drop=FALSE]
y <- as.vector(y)

# read in the validation yield (traits 1, 2 & 3); 1020x4 table
# note that entry 1 is missing from this validation dataset
# testtraitdata starts with entry 3081 as does Testdata from where the
# test SNP data (X_val) is obtained
TestTraitdata <- read.delim(file="ValidationTraitValues.txt")
T1_val=as.matrix(TestTraitdata[,2])
y_val <- T1_val[1:n_val, ,drop=FALSE]
y_val <- as.vector(T1_val)

#     
# one fixes epsilon = 0.001 and tunes for cost     using 10-fold CV
# # tune(): This generic function tunes hyperparameters of statistical 
# # methods using a grid search over supplied parameter ranges;
# # tune.foo() returns a tuning object including the best parameter 
# # set obtained by optimizing over the specified parameter vectors;
# # best.foo() directly returns the best model, i.e. the fit of a new 
# # model using the optimal parameters found by tune.foo.
tobj       <- tune.svm(X, y, epsilon = 0.001, cost=10^(-2:2),tunecontrol=tune.control(cross=4))
# getting the fixed and tuned parameters
bestC      <- tobj$best.parameters[[1]]          # 100
best.model <- tobj$best.model
# getting the predictions
pred.SVM   <- predict(best.model,newdata=X_val)

# computing the correlations between the observed and predicted values
cor.pred.SVM <- cor(pred.SVM,y_val)              # 0.6949747

# MSPE
mse.SVM <- mean((pred.SVM-y_val)^2)              # 7102.142

# MAPE
mape.SVM <- mean(abs(pred.SVM-y_val))            # 67.19608

save.image("Results_SVM_T1.Rdata")

# %%%%%%%%%%%%%%%%%%%%%%%%%%%%%%%%%%%%%%%%%%%%%%%%%%%%%%%%%%%%%%%%%%%%%%%%%%%%%%%%%%%%%%%%%%%%%%%%%%%%%%%%%%%% #
# %%%%%%%%%%%%%%%%%%%%%%%%%%%%%%%%%%%%%%%%%%%%%%%%%%%%%%%%%%%%%%%%%%%%%%%%%%%%%%%%%%%%%%%%%%%%%%%%%%%%%%%%%%%% #
#                                                    T2                                                        #
# %%%%%%%%%%%%%%%%%%%%%%%%%%%%%%%%%%%%%%%%%%%%%%%%%%%%%%%%%%%%%%%%%%%%%%%%%%%%%%%%%%%%%%%%%%%%%%%%%%%%%%%%%%%% #
# %%%%%%%%%%%%%%%%%%%%%%%%%%%%%%%%%%%%%%%%%%%%%%%%%%%%%%%%%%%%%%%%%%%%%%%%%%%%%%%%%%%%%%%%%%%%%%%%%%%%%%%%%%%% #

rm(list=ls())

# loading the SVM library
library(e1071)

# loading the training dataset 3001x10008
# which has columns individual_ID Sire Dam Sex Generation    Trait1   Trait2   Trait3 m1 m2...m10000
dat3 <- read.delim(file="QTLMAS_training_2012.txt", header=TRUE,sep="\t" )
attach(dat3)

# getting the SNP matrix 3001x10000 from dat3; because the last line has 8364 obs as NAs out of the 10000 and 
# entry=NA the last line is removed and one now has a 3000x10000 matrix
SNIPS <- data.frame(dat3[,substr(names(dat3),1,1)=="m"])
x=as.matrix(SNIPS)
x=x[-3001,]
rownames(x)<-dat3[-3001,1]

# getting SNP markers with variance!=0; and variance==0
# I have discovered that some SNPs have NAs, in which case na.rm needs to
# be part of the code below; 
# resulting matrices are of 3000x9969 and 3000x31
x2     <-x[,which(apply(x,2,var,na.rm=T)!=0)]
x2_var0<-x[,which(apply(x,2,var,na.rm=T)==0)]
x2_var1<-colnames(x2_var0)  # names SNPs with 0 variance

# loading the validation/prediction/test dataset 1021x10008
# header goes like this: individual_ID Sire  Dam Sex Generation Trait1 Trait2 Trait3 m1 m2 ...
Testdata <- read.delim(file="QTLMAS_prediction_2012.txt")
Testdata <- Testdata[-1021,] # last position is entry 1; 
# does not have trait value and is thus excluded

# extracting the matrix of SNPs for prediction 1020x10000
SNIPSTEST<- data.frame(Testdata[,substr(names(Testdata),1,1)=="m"])
rownames(SNIPSTEST)<-Testdata[,1]

# cleaning SNIPTEST from the SNPs with variance = 0; 1020 x 9880
x2_val   <-SNIPSTEST[,which(apply(SNIPSTEST,2,var,na.rm=T)!=0)]  

# Remove markers with zero variance in training data set from the test data set
# we get a matrix of 1020x9969
#Test_nonzero <-remove.vars(SNIPSTEST,x2_var1, info=TRUE)  
Test_nonzero <-SNIPSTEST[ , !(names(SNIPSTEST) %in% x2_var1)]
n_val<-dim(Test_nonzero)[1]
p_val<-dim(Test_nonzero)[2]

# variables for number of genotypes/individuals and markers
n<-dim(x2)[1]
p<-dim(x2)[2]

# Convert SNP predictor data to data matrix; matrix of 3000x9969
X=as.matrix(x2[1:n,1:p])
#colnames(X) <- c(paste("X", 1:p, sep = ""))

# Convert SNP validation data to data matrix; matrix of 1021x9969
X_val=as.matrix(Test_nonzero[1:n_val,1:p_val])

# read in response data (size 3001) and convert to a vector 1x3000
T2=as.matrix(Trait2)
y <- T2[1:n, ,drop=FALSE]
y <- as.vector(y)

# read in the validation yield (traits 1, 2 & 3); 1020x4 table
# note that entry 1 is missing from this validation dataset
# testtraitdata starts with entry 3081 as does Testdata from where the
# test SNP data (X_val) is obtained
TestTraitdata <- read.delim(file="ValidationTraitValues.txt")
T2_val=as.matrix(TestTraitdata[,3])
y_val <- T2_val[1:n_val, ,drop=FALSE]
y_val <- as.vector(T2_val)

#     
# one fixes epsilon = 0.001 and tunes for cost     using 10-fold CV
# # tune(): This generic function tunes hyperparameters of statistical 
# # methods using a grid search over supplied parameter ranges;
# # tune.foo() returns a tuning object including the best parameter 
# # set obtained by optimizing over the specified parameter vectors;
# # best.foo() directly returns the best model, i.e. the fit of a new 
# # model using the optimal parameters found by tune.foo.
tobj       <- tune.svm(X, y, epsilon = 0.001, cost=10^(-2:2),tunecontrol=tune.control(cross=4))
# getting the fixed and tuned parameters
bestC      <- tobj$best.parameters[[1]]          # 10
best.model <- tobj$best.model
# getting the predictions
pred.SVM   <- predict(best.model,newdata=X_val)

# computing the correlations between the observed and predicted values
cor.pred.SVM <- cor(pred.SVM,y_val)              # 0.739729

# MSPE
mse.SVM <- mean((pred.SVM-y_val)^2)              # 53.89825

# MAPE
mape.SVM <- mean(abs(pred.SVM-y_val))            # 6.369084

save.image("Results_SVM_T2.Rdata")


# %%%%%%%%%%%%%%%%%%%%%%%%%%%%%%%%%%%%%%%%%%%%%%%%%%%%%%%%%%%%%%%%%%%%%%%%%%%%%%%%%%%%%%%%%%%%%%%%%%%%%%%%%%%% #
# %%%%%%%%%%%%%%%%%%%%%%%%%%%%%%%%%%%%%%%%%%%%%%%%%%%%%%%%%%%%%%%%%%%%%%%%%%%%%%%%%%%%%%%%%%%%%%%%%%%%%%%%%%%% #
#                                                    T3                                                        #
# %%%%%%%%%%%%%%%%%%%%%%%%%%%%%%%%%%%%%%%%%%%%%%%%%%%%%%%%%%%%%%%%%%%%%%%%%%%%%%%%%%%%%%%%%%%%%%%%%%%%%%%%%%%% #
# %%%%%%%%%%%%%%%%%%%%%%%%%%%%%%%%%%%%%%%%%%%%%%%%%%%%%%%%%%%%%%%%%%%%%%%%%%%%%%%%%%%%%%%%%%%%%%%%%%%%%%%%%%%% #

rm(list=ls())

# loading the SVM library
library(e1071)

# loading the training dataset 3001x10008
# which has columns individual_ID Sire Dam Sex Generation    Trait1   Trait2   Trait3 m1 m2...m10000
dat3 <- read.delim(file="QTLMAS_training_2012.txt", header=TRUE,sep="\t" )
attach(dat3)

# getting the SNP matrix 3001x10000 from dat3; because the last line has 8364 obs as NAs out of the 10000 and 
# entry=NA the last line is removed and one now has a 3000x10000 matrix
SNIPS <- data.frame(dat3[,substr(names(dat3),1,1)=="m"])
x=as.matrix(SNIPS)
x=x[-3001,]
rownames(x)<-dat3[-3001,1]

# getting SNP markers with variance!=0; and variance==0
# I have discovered that some SNPs have NAs, in which case na.rm needs to
# be part of the code below; 
# resulting matrices are of 3000x9969 and 3000x31
x2     <-x[,which(apply(x,2,var,na.rm=T)!=0)]
x2_var0<-x[,which(apply(x,2,var,na.rm=T)==0)]
x2_var1<-colnames(x2_var0)  # names SNPs with 0 variance

# loading the validation/prediction/test dataset 1021x10008
# header goes like this: individual_ID Sire  Dam Sex Generation Trait1 Trait2 Trait3 m1 m2 ...
Testdata <- read.delim(file="QTLMAS_prediction_2012.txt")
Testdata <- Testdata[-1021,] # last position is entry 1; 
# does not have trait value and is thus excluded

# extracting the matrix of SNPs for prediction 1020x10000
SNIPSTEST<- data.frame(Testdata[,substr(names(Testdata),1,1)=="m"])
rownames(SNIPSTEST)<-Testdata[,1]

# cleaning SNIPTEST from the SNPs with variance = 0; 1020 x 9880
x2_val   <-SNIPSTEST[,which(apply(SNIPSTEST,2,var,na.rm=T)!=0)]  

# Remove markers with zero variance in training data set from the test data set
# we get a matrix of 1020x9969
#Test_nonzero <-remove.vars(SNIPSTEST,x2_var1, info=TRUE)  
Test_nonzero <-SNIPSTEST[ , !(names(SNIPSTEST) %in% x2_var1)]
n_val<-dim(Test_nonzero)[1]
p_val<-dim(Test_nonzero)[2]

# variables for number of genotypes/individuals and markers
n<-dim(x2)[1]
p<-dim(x2)[2]

# Convert SNP predictor data to data matrix; matrix of 3000x9969
X=as.matrix(x2[1:n,1:p])
#colnames(X) <- c(paste("X", 1:p, sep = ""))

# Convert SNP validation data to data matrix; matrix of 1021x9969
X_val=as.matrix(Test_nonzero[1:n_val,1:p_val])

# read in response data (size 3001) and convert to a vector 1x3000
T3=as.matrix(Trait3)
y <- T3[1:n, ,drop=FALSE]
y <- as.vector(y)

# read in the validation yield (traits 1, 2 & 3); 1020x4 table
# note that entry 1 is missing from this validation dataset
# testtraitdata starts with entry 3081 as does Testdata from where the
# test SNP data (X_val) is obtained
TestTraitdata <- read.delim(file="ValidationTraitValues.txt")
T3_val=as.matrix(TestTraitdata[,4])
y_val <- T3_val[1:n_val, ,drop=FALSE]
y_val <- as.vector(T3_val)

#     
# one fixes epsilon = 0.001 and tunes for cost     using 10-fold CV
# # tune(): This generic function tunes hyperparameters of statistical 
# # methods using a grid search over supplied parameter ranges;
# # tune.foo() returns a tuning object including the best parameter 
# # set obtained by optimizing over the specified parameter vectors;
# # best.foo() directly returns the best model, i.e. the fit of a new 
# # model using the optimal parameters found by tune.foo.
tobj       <- tune.svm(X, y, epsilon = 0.001, cost=10^(-2:2),tunecontrol=tune.control(cross=4))
# getting the fixed and tuned parameters
bestC      <- tobj$best.parameters[[1]]          # 10
best.model <- tobj$best.model
# getting the predictions
pred.SVM   <- predict(best.model,newdata=X_val)

# computing the correlations between the observed and predicted values
cor.pred.SVM <- cor(pred.SVM,y_val)              # 0.7312504

# MSPE
mse.SVM <- mean((pred.SVM-y_val)^2)              # 0.0009337716

# MAPE
mape.SVM <- mean(abs(pred.SVM-y_val))            # 0.02816949

save.image("Results_SVM_T3.Rdata")


# ------------------------------------------------------------------------------------ #   
# NOTE: if linear kernel is used, which is our case, then:   
#    A large C gives you low bias and high variance. Low bias because you penalize the cost of misclassification a lot. 
#      Large C makes the cost of misclassification high, thus forcing the algorithm to explain the input data stricter and potentially overfit.
#    A small C gives you higher bias and lower variance. Small C makes the cost of misclassification low, thus allowing more of them for the sake of wider “cushion”
#    
#    The goal is to find the balance between “not too strict” and “not too loose”. 
#    Cross-validation and resampling, along with grid search, are good ways to finding the best C.
