# Supplementary material for: Genomic prediction using machine learning: a comparison of the performance of regularized regression, ensemble, instance-based and deep learning methods on synthetic and empirical data
Source: BMC Genomics. 2024 Feb 7;25:152. doi: 10.1186/s12864-023-09933-x (PMC10848392; doi:10.1186/s12864-023-09933-x)
Supplement: Supplementary file 2 — Additional file 2. R codes used to fit the ML algorithms to the simulated (animal breeding) dataset. Includes six R files: one for the simple regularized methods, one for the adaptive regularized methods, one for the group regularized methods, one for the Bayesian regularized methods, one for the ensemble methods, and one for the instance-based methods. [file 12864_2023_9933_MOESM2_ESM.zip › Reg_methods.R]

# in this code one fits models Bridge, RR-CV, RR-REML, LASSO, ENET, sENET, SCAD, MCP
#
# version
# _                           
# platform       x86_64-w64-mingw32          
# arch           x86_64                      
# os             mingw32                     
# system         x86_64, mingw32             
# status                                     
# major          4                           
# minor          1.1                         
# year           2021                        
# month          08                          
# day            10                          
# svn rev        80725                       
# language       R                           
# version.string R version 4.1.1 (2021-08-10)
# nickname       Kick Things

rm(list=ls())

# %%%%%%%%%%%%%%%%%%%%%%%%%%%%%%%%%%%%%%%%%%%%%%%%%%%%%%%%%%%%%%%%%%%%%%%%%%%%%%%%%%%%%%%%%%%%%%%%%%%%%%%%%%%% #
# %%%%%%%%%%%%%%%%%%%%%%%%%%%%%%%%%%%%%%%%%%%%%%%%%%%%%%%%%%%%%%%%%%%%%%%%%%%%%%%%%%%%%%%%%%%%%%%%%%%%%%%%%%%% #
#                                                 T1                                                           #
# %%%%%%%%%%%%%%%%%%%%%%%%%%%%%%%%%%%%%%%%%%%%%%%%%%%%%%%%%%%%%%%%%%%%%%%%%%%%%%%%%%%%%%%%%%%%%%%%%%%%%%%%%%%% #
# %%%%%%%%%%%%%%%%%%%%%%%%%%%%%%%%%%%%%%%%%%%%%%%%%%%%%%%%%%%%%%%%%%%%%%%%%%%%%%%%%%%%%%%%%%%%%%%%%%%%%%%%%%%% #

# ---------------------------------------------------------------------------------------------------- #
#                                  LOADING AND PREPARING THE DATA                                      #
# ---------------------------------------------------------------------------------------------------- #

# loading the libraries
library(grpreg)   # needed for fitting Bridge (uses gBridge with group=1:p) with cv.grpreg() function
library(rbridge)  # needed for fitting Bridge (uses cv.bridge function)
library(ncvreg)   # needed for fitting SCAD, MCP, LASSO with cv.ncvreg() function
library(glmnet)   # needed for fitting RR-CV and ENET with cv.glmnet() function
library(rrBLUP)   # needed for fitting RR-REML with mixed.model() function
library(sparsenet)# needed for fitting sparse ENET with cv.sparsenet() function

# Set-up cluster for parallel computations with ncvreg() function
library(parallel)
cores<-detectCores()
cl<-makeCluster(cores)

# loading the training dataset 3001x10008
# which has columns individual_ID Sire Dam Sex Generation    Trait1   Trait2   Trait3 m1 m2...m10000
dat3 <- read.delim(file="QTLMAS_training_2012.txt", header=TRUE,sep="\t" )
attach(dat3)

# getting the SNP matrix 3001x10000 from dat3
# Note that, because the last line has 8364 obs as NAs out of the 10000 and 
# entry=NA the last line is removed and one now has a 3000x10000 matrix
SNIPS <- data.frame(dat3[,substr(names(dat3),1,1)=="m"])
x=as.matrix(SNIPS)
x=x[-3001,]
rownames(x)<-dat3[-3001,1]

# getting SNP markers with variance!=0 and variance==0
# resulting matrices are of 3000x9969 and 3000x31
x2     <-x[,which(apply(x,2,var,na.rm=T)!=0)]
x2_var0<-x[,which(apply(x,2,var,na.rm=T)==0)]
x2_var1<-colnames(x2_var0)  # names SNPs with 0 variance

# loading the validation/prediction/test dataset 1021x10008
# header goes like this: individual_ID Sire  Dam Sex Generation Trait1 Trait2 Trait3 m1 m2 ...
Testdata <- read.delim(file="QTLMAS_prediction_2012.txt")
Testdata <- Testdata[-1021,] # last position is entry 1; does not have trait value and is thus excluded

# extracting the matrix of SNPs for prediction 1020x10000
SNIPSTEST<- data.frame(Testdata[,substr(names(Testdata),1,1)=="m"])
rownames(SNIPSTEST)<-Testdata[,1]

# cleaning SNIPTEST from the SNPs with variance = 0; 1020 x 9880
x2_val   <-SNIPSTEST[,which(apply(SNIPSTEST,2,var,na.rm=T)!=0)]  

# Remove markers with zero variance in training data set from the test data set
# we get a matrix of 1020x9969
Test_nonzero <-SNIPSTEST[ , !(names(SNIPSTEST) %in% x2_var1)]

# variables for number of genotypes/individuals and markers
n<-dim(x2)[1]
p<-dim(x2)[2]
n_val<-dim(Test_nonzero)[1]
p_val<-dim(Test_nonzero)[2]

# Convert SNP predictor and validation data to data matrix; matrix of 3000x9969
X=as.matrix(x2[1:n,1:p])
X_val=as.matrix(Test_nonzero[1:n_val,1:p_val])

# reading the response variable, which is trait 1 in this case, and convert it to a vector 1x3000
T1=as.matrix(Trait1)
y <- T1[1:n, ,drop=FALSE]
y <- as.vector(y)

# reading the validation yield data, which is trait 1 in this case; 1020x4 table
# note that entry 1 is missing from this validation dataset
# testtraitdata starts with entry 3081 as does Testdata from where the
# test SNP data (X_val) is obtained
TestTraitdata <- read.delim(file="ValidationTraitValues.txt")
T1_val=as.matrix(TestTraitdata[,2])
y_val <- T1_val[1:n_val, ,drop=FALSE]
y_val <- as.vector(T1_val)

# fixing the folds for 10-fold CV so that one may reproduce results
set.seed(123)
foldid = sample(rep(seq(10), length = n))

# ---------------------------------------------------------------------------------------------------- #
#                                        FITTING THE MODELS                                            #
# ---------------------------------------------------------------------------------------------------- #

# model fits
group       <- 1:p
bridge.obj  <- cv.grpreg(X,y,group,penalty="gBridge",seed=123,fold = foldid,maxiter=50000,trace = T)
rr.CV.obj   <- cv.glmnet(X,y,family = "gaussian",type = "mse",foldid = foldid,alpha = 0,nlambda = 100,seed = 123)
rr.REML.obj <- mixed.solve(y,Z = X)
lasso.obj   <- cv.ncvreg(X,y,foldid = foldid,seed = 123,penalty = "lasso",max.iter = 5000,alpha = 1,returnX = FALSE,cluster = cl)
enet.obj    <- cv.glmnet(X,y,family = "gaussian",type = "mse",foldid = foldid,alpha = 0.5,nlambda = 100,seed = 123)
sENET.obj   <- cv.sparsenet(X,y,type = "mse",foldid = foldid,trace.it = TRUE)
scad.obj    <- cv.ncvreg(X,y,foldid = foldid,seed = 123,penalty = "SCAD",max.iter = 10000,alpha = 1,returnX = FALSE,cluster = cl)
mcp.obj     <- cv.ncvreg(X,y,foldid = foldid,seed = 123,penalty = "MCP", max.iter = 50000,alpha = 1,returnX = FALSE,cluster = cl)

# computing the predictions for the validation set -- CHECK IF WE CAN USE THE PREDICT() FUNCTION!!
pred.bridge  <- predict(bridge.obj,X_val) 
pred.RR.CV   <- predict(rr.CV.obj,X_val,s = "lambda.min")
pred.RR.REML <- X_val%*%rr.REML.obj$u + rr.REML.obj$beta[1] 
pred.lasso   <- predict(lasso.obj,X_val,s = "lambda.min")
pred.ENET    <- predict(enet.obj,X_val,s = "lambda.min")
pred.sENET   <- predict(sENET.obj,X_val,which = "parms.min")
pred.scad    <- predict(scad.obj,X_val,s = "lambda.min")
pred.mcp     <- predict(mcp.obj,X_val,s = "lambda.min")

# computing the correlations between the observed and predicted yield values
pa.bridge  <- cor(pred.bridge,y_val)
pa.RR.CV   <- cor(pred.RR.CV,y_val)
pa.RR.REML <- cor(pred.RR.REML,y_val)  
pa.lasso   <- cor(pred.lasso,y_val)
pa.ENET    <- cor(pred.ENET,y_val)
pa.sENET   <- cor(pred.sENET,y_val)
pa.scad    <- cor(pred.scad,y_val)
pa.mcp     <- cor(pred.mcp,y_val)

# computing the MSPE
mspe.bridge  <- mean((pred.bridge-y_val)^2)
mspe.RR.CV   <- mean((pred.RR.CV-y_val)^2)
mspe.RR.REML <- mean((pred.RR.REML-y_val)^2)
mspe.lasso   <- mean((pred.lasso-y_val)^2)
mspe.ENET    <- mean((pred.ENET-y_val)^2)
mspe.sENET   <- mean((pred.sENET-y_val)^2)
mspe.scad    <- mean((pred.scad-y_val)^2)
mspe.mcp     <- mean((pred.mcp-y_val)^2)

# computing the MAPE
mape.bridge  <- mean(abs(pred.bridge-y_val))
mape.RR.CV   <- mean(abs(pred.RR.CV-y_val))
mape.RR.REML <- mean(abs(pred.RR.REML-y_val))
mape.lasso   <- mean(abs(pred.lasso-y_val))
mape.ENET    <- mean(abs(pred.ENET-y_val))
mape.sENET   <- mean(abs(pred.sENET-y_val))
mape.scad    <- mean(abs(pred.scad-y_val))
mape.mcp     <- mean(abs(pred.mcp-y_val))

# table of results
methods <- c("Bridge", "RR-CV", "RR-REML", "LASSO", "ENET", "sENET", "SCAD", "MCP")
results.table <- cbind(c(pa.bridge,pa.RR.CV,pa.RR.REML,pa.lasso,pa.ENET,pa.sENET,pa.scad,pa.mcp),
                       c(mspe.bridge,mspe.RR.CV,mspe.RR.REML,mspe.lasso,mspe.ENET,mspe.sENET,mspe.scad,mspe.mcp),
                       c(mape.bridge,mape.RR.CV,mape.RR.REML,mape.lasso,mape.ENET,mape.sENET,mape.scad,mape.mcp))
rownames(results.table) <- methods
colnames(results.table) <- c("PA","MSPE","MAPE")
results.table
#                PA     MSPE     MAPE
# Bridge  0.7160999 7133.675 68.12913
# RR-CV   0.7357572 6561.016 64.87903
# RR-REML 0.7321558 6570.311 64.98128
# LASSO   0.7754772 5951.283 61.72483
# ENET    0.7767833 5957.620 61.73513
# sENET   0.7786187 5920.232 61.48882
# SCAD    0.7750838 5878.818 61.13906
# MCP     0.7420989 6308.387 63.07064

save.image(file = "Results_reg_methods_CV_T1.RData")


rm(list=ls())

# %%%%%%%%%%%%%%%%%%%%%%%%%%%%%%%%%%%%%%%%%%%%%%%%%%%%%%%%%%%%%%%%%%%%%%%%%%%%%%%%%%%%%%%%%%%%%%%%%%%%%%%%%%%% #
# %%%%%%%%%%%%%%%%%%%%%%%%%%%%%%%%%%%%%%%%%%%%%%%%%%%%%%%%%%%%%%%%%%%%%%%%%%%%%%%%%%%%%%%%%%%%%%%%%%%%%%%%%%%% #
#                                                 T2                                                           #
# %%%%%%%%%%%%%%%%%%%%%%%%%%%%%%%%%%%%%%%%%%%%%%%%%%%%%%%%%%%%%%%%%%%%%%%%%%%%%%%%%%%%%%%%%%%%%%%%%%%%%%%%%%%% #
# %%%%%%%%%%%%%%%%%%%%%%%%%%%%%%%%%%%%%%%%%%%%%%%%%%%%%%%%%%%%%%%%%%%%%%%%%%%%%%%%%%%%%%%%%%%%%%%%%%%%%%%%%%%% #

# ---------------------------------------------------------------------------------------------------- #
#                                  LOADING AND PREPARING THE DATA                                      #
# ---------------------------------------------------------------------------------------------------- #

# loading the libraries
library(grpreg)   # needed for fitting Bridge (uses gBridge with group=1:p) with cv.grpreg() function
library(rbridge)  # needed for fitting Bridge (uses cv.bridge function)
library(ncvreg)   # needed for fitting SCAD, MCP, LASSO with cv.ncvreg() function
library(glmnet)   # needed for fitting RR-CV and ENET with cv.glmnet() function
library(rrBLUP)   # needed for fitting RR-REML with mixed.model() function
library(sparsenet)# needed for fitting sparse ENET with cv.sparsenet() function

# Set-up cluster for parallel computations with ncvreg() function
cores<-detectCores()
cl<-makeCluster(cores)

# loading the training dataset 3001x10008
# which has columns individual_ID Sire Dam Sex Generation    Trait1   Trait2   Trait3 m1 m2...m10000
dat3 <- read.delim(file="QTLMAS_training_2012.txt", header=TRUE,sep="\t" )
attach(dat3)

# getting the SNP matrix 3001x10000 from dat3
# Note that, because the last line has 8364 obs as NAs out of the 10000 and 
# entry=NA the last line is removed and one now has a 3000x10000 matrix
SNIPS <- data.frame(dat3[,substr(names(dat3),1,1)=="m"])
x=as.matrix(SNIPS)
x=x[-3001,]
rownames(x)<-dat3[-3001,1]

# getting SNP markers with variance!=0 and variance==0
# resulting matrices are of 3000x9969 and 3000x31
x2     <-x[,which(apply(x,2,var,na.rm=T)!=0)]
x2_var0<-x[,which(apply(x,2,var,na.rm=T)==0)]
x2_var1<-colnames(x2_var0)  # names SNPs with 0 variance

# loading the validation/prediction/test dataset 1021x10008
# header goes like this: individual_ID Sire  Dam Sex Generation Trait1 Trait2 Trait3 m1 m2 ...
Testdata <- read.delim(file="QTLMAS_prediction_2012.txt")
Testdata <- Testdata[-1021,] # last position is entry 1; does not have trait value and is thus excluded

# extracting the matrix of SNPs for prediction 1020x10000
SNIPSTEST<- data.frame(Testdata[,substr(names(Testdata),1,1)=="m"])
rownames(SNIPSTEST)<-Testdata[,1]

# cleaning SNIPTEST from the SNPs with variance = 0; 1020 x 9880
x2_val   <-SNIPSTEST[,which(apply(SNIPSTEST,2,var,na.rm=T)!=0)]  

# Remove markers with zero variance in training data set from the test data set
# we get a matrix of 1020x9969
Test_nonzero <-SNIPSTEST[ , !(names(SNIPSTEST) %in% x2_var1)]

# variables for number of genotypes/individuals and markers
n<-dim(x2)[1]
p<-dim(x2)[2]
n_val<-dim(Test_nonzero)[1]
p_val<-dim(Test_nonzero)[2]

# Convert SNP predictor and validation data to data matrix; matrix of 3000x9969
X=as.matrix(x2[1:n,1:p])
X_val=as.matrix(Test_nonzero[1:n_val,1:p_val])

# reading the response variable, which is trait 1 in this case, and convert it to a vector 1x3000
T2=as.matrix(Trait2)
y <- T2[1:n, ,drop=FALSE]
y <- as.vector(y)

# reading the validation yield data, which is trait 1 in this case; 1020x4 table
# note that entry 1 is missing from this validation dataset
# testtraitdata starts with entry 3081 as does Testdata from where the
# test SNP data (X_val) is obtained
TestTraitdata <- read.delim(file="ValidationTraitValues.txt")
T2_val=as.matrix(TestTraitdata[,3])
y_val <- T2_val[1:n_val, ,drop=FALSE]
y_val <- as.vector(T2_val)

# fixing the folds for 10-fold CV so that one may reproduce results
set.seed(123)
foldid = sample(rep(seq(10), length = n))

# ---------------------------------------------------------------------------------------------------- #
#                                        FITTING THE MODELS                                            #
# ---------------------------------------------------------------------------------------------------- #

# model fits
group       <- 1:p
bridge.obj  <- cv.grpreg(X,y,group,penalty="gBridge",seed=123,fold = foldid,maxiter=50000,trace = T)
rr.CV.obj   <- cv.glmnet(X,y,family = "gaussian",type = "mse",foldid = foldid,alpha = 0,nlambda = 100,seed = 123)
rr.REML.obj <- mixed.solve(y,Z = X)
lasso.obj   <- cv.ncvreg(X,y,foldid = foldid,seed = 123,penalty = "lasso",max.iter = 5000,alpha = 1,returnX = FALSE,cluster = cl)
enet.obj    <- cv.glmnet(X,y,family = "gaussian",type = "mse",foldid = foldid,alpha = 0.5,nlambda = 100,seed = 123)
sENET.obj   <- cv.sparsenet(X,y,type = "mse",foldid = foldid,trace.it = TRUE)
scad.obj    <- cv.ncvreg(X,y,foldid = foldid,seed = 123,penalty = "SCAD",max.iter = 10000,alpha = 1,returnX = FALSE,cluster = cl)
mcp.obj     <- cv.ncvreg(X,y,foldid = foldid,seed = 123,penalty = "MCP", max.iter = 50000,alpha = 1,returnX = FALSE,cluster = cl)

# computing the predictions for the validation set -- CHECK IF WE CAN USE THE PREDICT() FUNCTION!!
pred.bridge  <- predict(bridge.obj,X_val) 
pred.RR.CV   <- predict(rr.CV.obj,X_val,s = "lambda.min")
pred.RR.REML <- X_val%*%rr.REML.obj$u + rr.REML.obj$beta[1] 
pred.lasso   <- predict(lasso.obj,X_val)
pred.ENET    <- predict(enet.obj,X_val,s = "lambda.min")
pred.sENET   <- predict(sENET.obj,X_val)
pred.scad    <- predict(scad.obj,X_val)
pred.mcp     <- predict(mcp.obj,X_val)

# computing the correlations between the observed and predicted yield values
pa.bridge  <- cor(pred.bridge,y_val)
pa.RR.CV   <- cor(pred.RR.CV,y_val)
pa.RR.REML <- cor(pred.RR.REML,y_val)  
pa.lasso   <- cor(pred.lasso,y_val)
pa.ENET    <- cor(pred.ENET,y_val)
pa.sENET   <- cor(pred.sENET,y_val)
pa.scad    <- cor(pred.scad,y_val)
pa.mcp     <- cor(pred.mcp,y_val)

# computing the MSPE
mspe.bridge  <- mean((pred.bridge-y_val)^2)
mspe.RR.CV   <- mean((pred.RR.CV-y_val)^2)
mspe.RR.REML <- mean((pred.RR.REML-y_val)^2)
mspe.lasso   <- mean((pred.lasso-y_val)^2)
mspe.ENET    <- mean((pred.ENET-y_val)^2)
mspe.sENET   <- mean((pred.sENET-y_val)^2)
mspe.scad    <- mean((pred.scad-y_val)^2)
mspe.mcp     <- mean((pred.mcp-y_val)^2)

# computing the MAPE
mape.bridge  <- mean(abs(pred.bridge-y_val))
mape.RR.CV   <- mean(abs(pred.RR.CV-y_val))
mape.RR.REML <- mean(abs(pred.RR.REML-y_val))
mape.lasso   <- mean(abs(pred.lasso-y_val))
mape.ENET    <- mean(abs(pred.ENET-y_val))
mape.sENET   <- mean(abs(pred.sENET-y_val))
mape.scad    <- mean(abs(pred.scad-y_val))
mape.mcp     <- mean(abs(pred.mcp-y_val))

# table of results
methods <- c("Bridge", "RR-CV", "RR-REML", "LASSO", "ENET", "sENET", "SCAD", "MCP")
results.table <- cbind(c(pa.bridge,pa.RR.CV,pa.RR.REML,pa.lasso,pa.ENET,pa.sENET,pa.scad,pa.mcp),
                       c(mspe.bridge,mspe.RR.CV,mspe.RR.REML,mspe.lasso,mspe.ENET,mspe.sENET,mspe.scad,mspe.mcp),
                       c(mape.bridge,mape.RR.CV,mape.RR.REML,mape.lasso,mape.ENET,mape.sENET,mape.scad,mape.mcp))
rownames(results.table) <- methods
colnames(results.table) <- c("PA","MSPE","MAPE")
results.table
#                PA     MSPE     MAPE
# Bridge  0.7512955 47.20793 5.909366
# RR-CV   0.7713714 52.21648 6.270410
# RR-REML 0.7701459 51.44164 6.226360
# LASSO   0.8272142 47.34883 6.055263
# ENET    0.8288060 47.18037 6.045049
# sENET   0.8141599 47.75134 6.075219
# SCAD    0.8147401 48.15567 6.099248
# MCP     0.7909521 49.85158 6.161260

save.image(file = "Results_reg_methods_CV_T2.RData")


rm(list=ls())

# %%%%%%%%%%%%%%%%%%%%%%%%%%%%%%%%%%%%%%%%%%%%%%%%%%%%%%%%%%%%%%%%%%%%%%%%%%%%%%%%%%%%%%%%%%%%%%%%%%%%%%%%%%%% #
# %%%%%%%%%%%%%%%%%%%%%%%%%%%%%%%%%%%%%%%%%%%%%%%%%%%%%%%%%%%%%%%%%%%%%%%%%%%%%%%%%%%%%%%%%%%%%%%%%%%%%%%%%%%% #
#                                                 T3                                                           #
# %%%%%%%%%%%%%%%%%%%%%%%%%%%%%%%%%%%%%%%%%%%%%%%%%%%%%%%%%%%%%%%%%%%%%%%%%%%%%%%%%%%%%%%%%%%%%%%%%%%%%%%%%%%% #
# %%%%%%%%%%%%%%%%%%%%%%%%%%%%%%%%%%%%%%%%%%%%%%%%%%%%%%%%%%%%%%%%%%%%%%%%%%%%%%%%%%%%%%%%%%%%%%%%%%%%%%%%%%%% #

# ---------------------------------------------------------------------------------------------------- #
#                                  LOADING AND PREPARING THE DATA                                      #
# ---------------------------------------------------------------------------------------------------- #

# loading the libraries
library(grpreg)   # needed for fitting Bridge (uses gBridge with group=1:p) with cv.grpreg() function
library(rbridge)  # needed for fitting Bridge (uses cv.bridge function)
library(ncvreg)   # needed for fitting SCAD, MCP, LASSO with cv.ncvreg() function
library(glmnet)   # needed for fitting RR-CV and ENET with cv.glmnet() function
library(rrBLUP)   # needed for fitting RR-REML with mixed.model() function
library(sparsenet)# needed for fitting sparse ENET with cv.sparsenet() function

# Set-up cluster for parallel computations with ncvreg() function
library(parallel)
cores<-detectCores()
cl<-makeCluster(cores)

# loading the training dataset 3001x10008
# which has columns individual_ID Sire Dam Sex Generation    Trait1   Trait2   Trait3 m1 m2...m10000
dat3 <- read.delim(file="QTLMAS_training_2012.txt", header=TRUE,sep="\t" )
attach(dat3)

# getting the SNP matrix 3001x10000 from dat3
# Note that, because the last line has 8364 obs as NAs out of the 10000 and 
# entry=NA the last line is removed and one now has a 3000x10000 matrix
SNIPS <- data.frame(dat3[,substr(names(dat3),1,1)=="m"])
x=as.matrix(SNIPS)
x=x[-3001,]
rownames(x)<-dat3[-3001,1]

# getting SNP markers with variance!=0 and variance==0
# resulting matrices are of 3000x9969 and 3000x31
x2     <-x[,which(apply(x,2,var,na.rm=T)!=0)]
x2_var0<-x[,which(apply(x,2,var,na.rm=T)==0)]
x2_var1<-colnames(x2_var0)  # names SNPs with 0 variance

# loading the validation/prediction/test dataset 1021x10008
# header goes like this: individual_ID Sire  Dam Sex Generation Trait1 Trait2 Trait3 m1 m2 ...
Testdata <- read.delim(file="QTLMAS_prediction_2012.txt")
Testdata <- Testdata[-1021,] # last position is entry 1; does not have trait value and is thus excluded

# extracting the matrix of SNPs for prediction 1020x10000
SNIPSTEST<- data.frame(Testdata[,substr(names(Testdata),1,1)=="m"])
rownames(SNIPSTEST)<-Testdata[,1]

# cleaning SNIPTEST from the SNPs with variance = 0; 1020 x 9880
x2_val   <-SNIPSTEST[,which(apply(SNIPSTEST,2,var,na.rm=T)!=0)]  

# Remove markers with zero variance in training data set from the test data set
# we get a matrix of 1020x9969
Test_nonzero <-SNIPSTEST[ , !(names(SNIPSTEST) %in% x2_var1)]

# variables for number of genotypes/individuals and markers
n<-dim(x2)[1]
p<-dim(x2)[2]
n_val<-dim(Test_nonzero)[1]
p_val<-dim(Test_nonzero)[2]

# Convert SNP predictor and validation data to data matrix; matrix of 3000x9969
X=as.matrix(x2[1:n,1:p])
X_val=as.matrix(Test_nonzero[1:n_val,1:p_val])

# reading the response variable, which is trait 1 in this case, and convert it to a vector 1x3000
T3=as.matrix(Trait3)
y <- T3[1:n, ,drop=FALSE]
y <- as.vector(y)

# reading the validation yield data, which is trait 1 in this case; 1020x4 table
# note that entry 1 is missing from this validation dataset
# testtraitdata starts with entry 3081 as does Testdata from where the
# test SNP data (X_val) is obtained
TestTraitdata <- read.delim(file="ValidationTraitValues.txt")
T3_val=as.matrix(TestTraitdata[,4])
y_val <- T3_val[1:n_val, ,drop=FALSE]
y_val <- as.vector(T3_val)

# fixing the folds for 10-fold CV so that one may reproduce results
set.seed(123)
foldid = sample(rep(seq(10), length = n))

# ---------------------------------------------------------------------------------------------------- #
#                                        FITTING THE MODELS                                            #
# ---------------------------------------------------------------------------------------------------- #

# model fits
group       <- 1:p
# because for T3, the bridge function fails to estimate the betas (I could not control the precision)
# we use y*10^3 in the calculations for this penalty as an artifact; do check backtransformation of MSPE and MAPE
bridge.obj  <- cv.grpreg(X,y*10^3,group,penalty="gBridge",seed = 123,fold = foldid,maxiter=50000,trace = T)
rr.CV.obj   <- cv.glmnet(X,y,family = "gaussian",type = "mse",foldid = foldid,alpha = 0,nlambda = 100,seed = 123)
rr.REML.obj <- mixed.solve(y,Z = X)
lasso.obj   <- cv.ncvreg(X,y,foldid = foldid,seed = 123,penalty = "lasso",max.iter = 5000,alpha = 1,returnX = FALSE,cluster = cl)
enet.obj    <- cv.glmnet(X,y,family = "gaussian",type = "mse",foldid = foldid,alpha = 0.5,nlambda = 100,seed = 123)
sENET.obj   <- cv.sparsenet(X,y,type = "mse",foldid = foldid,trace.it = TRUE)
scad.obj    <- cv.ncvreg(X,y,foldid = foldid,seed = 123,penalty = "SCAD",max.iter = 10000,alpha = 1,returnX = FALSE,cluster = cl)
mcp.obj     <- cv.ncvreg(X,y,foldid = foldid,seed = 123,penalty = "MCP", max.iter = 50000,alpha = 1,returnX = FALSE,cluster = cl)

# computing the predictions for the validation set -- CHECK IF WE CAN USE THE PREDICT() FUNCTION!!
pred.bridge  <- predict(bridge.obj,X_val) 
pred.RR.CV   <- predict(rr.CV.obj,X_val,s = "lambda.min")
pred.RR.REML <- X_val%*%rr.REML.obj$u + rr.REML.obj$beta[1] 
pred.lasso   <- predict(lasso.obj,X_val,s = "lambda.min")
pred.ENET    <- predict(enet.obj,X_val,s = "lambda.min")
pred.sENET   <- predict(sENET.obj,X_val,which = "parms.min")
pred.scad    <- predict(scad.obj,X_val,s = "lambda.min")
pred.mcp     <- predict(mcp.obj,X_val,s = "lambda.min")

# computing the correlations between the observed and predicted yield values
pa.bridge  <- cor(pred.bridge,y_val)
pa.RR.CV   <- cor(pred.RR.CV,y_val)
pa.RR.REML <- cor(pred.RR.REML,y_val)  
pa.lasso   <- cor(pred.lasso,y_val)
pa.ENET    <- cor(pred.ENET,y_val)
pa.sENET   <- cor(pred.sENET,y_val)
pa.scad    <- cor(pred.scad,y_val)
pa.mcp     <- cor(pred.mcp,y_val)

# computing the MSPE
mspe.bridge  <- mean((pred.bridge-y_val*10^3)^2)/(10^6)
mspe.RR.CV   <- mean((pred.RR.CV-y_val)^2)
mspe.RR.REML <- mean((pred.RR.REML-y_val)^2)
mspe.lasso   <- mean((pred.lasso-y_val)^2)
mspe.ENET    <- mean((pred.ENET-y_val)^2)
mspe.sENET   <- mean((pred.sENET-y_val)^2)
mspe.scad    <- mean((pred.scad-y_val)^2)
mspe.mcp     <- mean((pred.mcp-y_val)^2)

# computing the MAPE
mape.bridge  <- mean(abs(pred.bridge-y_val*10^3))/(10^3)
mape.RR.CV   <- mean(abs(pred.RR.CV-y_val))
mape.RR.REML <- mean(abs(pred.RR.REML-y_val))
mape.lasso   <- mean(abs(pred.lasso-y_val))
mape.ENET    <- mean(abs(pred.ENET-y_val))
mape.sENET   <- mean(abs(pred.sENET-y_val))
mape.scad    <- mean(abs(pred.scad-y_val))
mape.mcp     <- mean(abs(pred.mcp-y_val))

# table of results
methods <- c("Bridge", "RR-CV", "RR-REML", "LASSO", "ENET", "sENET", "SCAD", "MCP")
results.table <- cbind(c(pa.bridge,pa.RR.CV,pa.RR.REML,pa.lasso,pa.ENET,pa.sENET,pa.scad,pa.mcp),
                       c(mspe.bridge,mspe.RR.CV,mspe.RR.REML,mspe.lasso,mspe.ENET,mspe.sENET,mspe.scad,mspe.mcp),
                       c(mape.bridge,mape.RR.CV,mape.RR.REML,mape.lasso,mape.ENET,mape.sENET,mape.scad,mape.mcp))
rownames(results.table) <- methods
colnames(results.table) <- c("PA","MSPE","MAPE")
results.table
#                PA         MSPE        MAPE
# Bridge  0.7690823 9.224666e+02  0.02828757
# RR-CV   0.7618658 9.281429e-04  0.02830314
# RR-REML 0.7578066 9.307590e-04  0.02833473
# LASSO   0.8173335 9.197846e-04  0.02861052
# ENET    0.8168335 9.205256e-04  0.02861203
# sENET   0.8170202 9.142664e-04  0.02852021
# SCAD    0.8078113 9.215751e-04  0.02859180
# MCP     0.7991469 9.212554e-04  0.02850829

save.image(file = "Results_reg_methods_CV_T3.RData")
