# Supplementary material for: Genomic prediction using machine learning: a comparison of the performance of regularized regression, ensemble, instance-based and deep learning methods on synthetic and empirical data
Source: BMC Genomics. 2024 Feb 7;25:152. doi: 10.1186/s12864-023-09933-x (PMC10848392; doi:10.1186/s12864-023-09933-x)
Supplement: Supplementary file 3 — Additional file 3. Python codes used to fit the deep learning (FFNN & CNN) algorithms to the simulated (animal breeding) dataset. Includes six py and three pnz files: three of the py files refer to the FFNN fits and the other three to the CNN fits; each of the three pnz files include six npy files referring to the training of the FFNNs for traits 1, 2 & 3, respectively. [file 12864_2023_9933_MOESM3_ESM.zip]

Archive with 9 entries (9 files):
- estimateT1Convolution2.py
- estimateT1Model.py
- estimateT2Convolution2.py
- estimateT2Model.py
- estimateT3Convolution3.py
- estimateT3Model.py
- trait1TrainValTest.npz
- trait2TrainValTest.npz
- trait3TrainValTest.npz
