# Supplementary material for: Genomic prediction using machine learning: a comparison of the performance of regularized regression, ensemble, instance-based and deep learning methods on synthetic and empirical data
Source: BMC Genomics. 2024 Feb 7;25:152. doi: 10.1186/s12864-023-09933-x (PMC10848392; doi:10.1186/s12864-023-09933-x)
Supplement: Supplementary file 3 — Additional file 3. Python codes used to fit the deep learning (FFNN & CNN) algorithms to the simulated (animal breeding) dataset. Includes six py and three pnz files: three of the py files refer to the FFNN fits and the other three to the CNN fits; each of the three pnz files include six npy files referring to the training of the FFNNs for traits 1, 2 & 3, respectively. [file 12864_2023_9933_MOESM3_ESM.zip › estimateT1Model.py]

import pandas as pd
import  numpy as np
import matplotlib.pyplot as plt
import tensorflow as tf


############## data ###################################
datadir = './'
npzfile = np.load(datadir + 'trait1TrainValTest.npz')
trainInputs = npzfile['trainInputs']
trainTargets = npzfile['trainTargets']
valInputs = npzfile['valInputs']
valTargets = npzfile['valTargets']
testInputs = npzfile['testinputs']
testTargets = npzfile['testtargs']
######################### model #########################

######################### model ##################
units = 200
n,p = trainInputs.shape
dropRate = 0.8
# initializer
initConst = tf.keras.initializers.Constant
meanOutput = np.mean(trainTargets)

def get_model(units, p, meanOutput):

    inputs = tf.keras.Input(shape=(p,))
    drop0 = tf.keras.layers.Dropout(0.1)(inputs)
    dense0 = tf.keras.layers.Dense(units)(inputs)
    relu0 = tf.keras.layers.ReLU()(dense0)
    drop1 = tf.keras.layers.Dropout(dropRate)(relu0)
    out = tf.keras.layers.Dense(1,
                                bias_initializer=initConst(meanOutput))(drop1)

    firstmodel = tf.keras.Model(inputs=inputs, outputs=out)

    return firstmodel


#################  compute correlation callback

def computeCorrelation1coord(labels, preds):
    mlab = np.mean(labels)
    mpreds = np.mean(preds)
    lb2sqrt = np.sqrt(np.sum((labels - mlab)*(labels - mlab)))
    pr2sqrt = np.sqrt(np.sum((preds - mpreds)* (preds - mpreds)))
    corr = np.correlate(labels - mlab,preds-mpreds)/( 1e-7+lb2sqrt* pr2sqrt) 
    return corr

def appendCorrEpochAsRow(fname, corrValue):
    with open(fname, 'a+') as fd:
        fd.write(corrValue)

        
class compCorrTrain(tf.keras.callbacks.Callback):
    def __init__(self, data):   
        super(compCorrTrain, self).__init__()
        self.data = data 
        self.oufile = 'traincorrelations.csv'
    def on_train_begin(self, logs={}):        
        self.corrs = []    
    def on_epoch_end(self, epoch, logs={}):
        targs = self.data[1]  
        preds = (np.squeeze(np.asarray(firstmodel.predict(self.data[0]))))
        corr = computeCorrelation1coord(targs, preds)
        self.corrs.append(np.round(corr, 6))
        print(f' -Train corr: {np.squeeze(corr)} ')
        appendCorrEpochAsRow(self.oufile, str(np.squeeze(corr))+'\n')


class compCorrVal(tf.keras.callbacks.Callback):
    def __init__(self, data):   
        super(compCorrVal, self).__init__()
        self.data = data 
        self.oufile = 'valcorrelations.csv'
    def on_train_begin(self, logs={}):        
        self.corrs = []    
    def on_epoch_end(self, epoch, logs={}):
        targs = self.data[1]  
        preds = (np.squeeze(np.asarray(firstmodel.predict(self.data[0]))))
        corr = computeCorrelation1coord(targs, preds)
        self.corrs.append(np.round(corr, 6))
        print(f' -Val corr: {np.squeeze(corr)} ')
        appendCorrEpochAsRow(self.oufile, str(np.squeeze(corr))+'\n')


class compCorrTest(tf.keras.callbacks.Callback):
    def __init__(self, data):   
        super(compCorrTest, self).__init__()
        self.data = data 
        self.oufile = 'testcorrelations.csv'
    def on_train_begin(self, logs={}):        
        self.corrs = []    
    def on_epoch_end(self, epoch, logs={}):
        targs = self.data[1]  
        preds = (np.squeeze(np.asarray(firstmodel.predict(self.data[0]))))
        corr = computeCorrelation1coord(targs, preds)
        self.corrs.append(np.round(corr, 6))
        print(f' -Test corr: {np.squeeze(corr)} ')
        appendCorrEpochAsRow(self.oufile, str(np.squeeze(corr))+'\n')


def appendVectEpochAsRow(fname, vect):
    with open(fname, 'a+') as fd:
        for i in range(len(vect)-1):
            fd.write(str(vect[i])+' ')
        fd.write(str(vect[len(vect)-1])+'\n')


################## run train ###########################################        

lr = 1e-4
optim =  tf.keras.optimizers.Adam(lr)
numEpochs = 200
batchSize = 128

numRuns = 100 # 1000
allRunsFinalCorrelationsTestFname = 'allRunsT1FinalCorrelationsT1.txt'
testmseList = []
allRunsFinalMSETestFname = 'allRunsFinalMSET1.txt'

for i in range(numRuns):

    print('run number = '+str(i))
    firstmodel = get_model(units, p, meanOutput)
    firstmodel.compile(optimizer=optim, loss='mse',
                       metrics=[tf.keras.losses.MeanAbsoluteError()])
    
    firstmodel.fit(trainInputs,trainTargets,batch_size=batchSize,
                   epochs=numEpochs,
                   validation_data=(valInputs,valTargets))
    
    # compute correlations on the train, validation and test data
    trpreds = np.squeeze(firstmodel.predict(trainInputs))
    valpreds = np.squeeze(firstmodel.predict(valInputs))
    testpreds = np.squeeze(firstmodel.predict(testInputs))
    trcorr = computeCorrelation1coord(trainTargets, trpreds)
    valcorr = computeCorrelation1coord(valTargets, valpreds)
    testcorr = computeCorrelation1coord(testTargets, testpreds)
    print('run number = '+str(i))
    print('train corr ='+ str(trcorr))
    print('validation corr ='+ str(valcorr))
    print('Test corr ='+ str(testcorr))
    appendCorrEpochAsRow(allRunsFinalCorrelationsTestFname,
                         str(testcorr[0])+'\n')
    testmse = firstmodel.evaluate(testInputs,testTargets) 
    testmseList.append(testmse)
    appendVectEpochAsRow(allRunsFinalMSETestFname, testmse)


         
