# Supplementary material for: Genomic prediction using machine learning: a comparison of the performance of regularized regression, ensemble, instance-based and deep learning methods on synthetic and empirical data
Source: BMC Genomics. 2024 Feb 7;25:152. doi: 10.1186/s12864-023-09933-x (PMC10848392; doi:10.1186/s12864-023-09933-x)
Supplement: Supplementary file 3 — Additional file 3. Python codes used to fit the deep learning (FFNN & CNN) algorithms to the simulated (animal breeding) dataset. Includes six py and three pnz files: three of the py files refer to the FFNN fits and the other three to the CNN fits; each of the three pnz files include six npy files referring to the training of the FFNNs for traits 1, 2 & 3, respectively. [file 12864_2023_9933_MOESM3_ESM.zip › estimateT2Convolution2.py]

import pandas as pd
import  numpy as np
import matplotlib.pyplot as plt
import tensorflow as tf

trait = 2

############## data ###################################
datadir = '../'
npzfile = np.load(datadir + 'trait'+str(trait)+'TrainValTest.npz')
trainInputs = npzfile['trainInputs']
trainTargets = npzfile['trainTargets']
valInputs = npzfile['valInputs']
valTargets = npzfile['valTargets']
testInputs = npzfile['testinputs']
testTargets = npzfile['testtargs']
######################### model #########################

######################### model ##################
units = 128#64#32
n,p = trainInputs.shape
nFilters = 64#32
filtSize = 36
pulSize = filtSize
strideL = int(filtSize/2)
droprate = 0#.2

# initializer
initConst = tf.keras.initializers.Constant
meanOutput = np.mean(trainTargets)

def get_model(p, meanOutput):

    inputs = tf.keras.Input(shape=(p,))
    #inputs1 = tf.keras.layers.Dropout(0.1)(inputs)
    inputs2 = tf.keras.layers.Reshape((p,1))(inputs)
    conv = tf.keras.layers.Conv1D(nFilters, filtSize, activation='relu')(inputs2)
    poolConv = tf.keras.layers.MaxPooling1D(pulSize, strideL)(conv)
    #drop0 = tf.keras.layers.Dropout(1/3*droprate)(poolConv)
    flat = tf.keras.layers.Flatten()(poolConv)#(drop0)
    dense0 = tf.keras.layers.Dense(units)(flat)
    relu0 = tf.keras.layers.ReLU()(dense0)
    #drop1 = tf.keras.layers.Dropout(droprate)(relu0)
    dense1 = tf.keras.layers.Dense(units)(relu0)#(drop1)
    relu1 = tf.keras.layers.ReLU()(dense1)
    #drop2 = tf.keras.layers.Dropout(droprate)(relu1)
    out = tf.keras.layers.Dense(1,
                                bias_initializer=initConst(meanOutput))(relu1)#(drop2)

    firstmodel = tf.keras.Model(inputs=inputs, outputs=out)

    return firstmodel


#################  compute correlation callback

def computeCorrelation1coord(labels, preds):
    mlab = np.mean(labels)
    mpreds = np.mean(preds)
    lb2sqrt = np.sqrt(np.sum((labels - mlab)*(labels - mlab)))
    pr2sqrt = np.sqrt(np.sum((preds - mpreds)* (preds - mpreds)))
    corr = np.correlate(labels - mlab,preds-mpreds)/( 1e-7+lb2sqrt* pr2sqrt) 
    return corr

def appendCorrEpochAsRow(fname, corrValue):
    with open(fname, 'a+') as fd:
        fd.write(corrValue)

        
class compCorrTrain(tf.keras.callbacks.Callback):
    def __init__(self, data):   
        super(compCorrTrain, self).__init__()
        self.data = data 
        self.oufile = 'traincorrelations.csv'
    def on_train_begin(self, logs={}):        
        self.corrs = []    
    def on_epoch_end(self, epoch, logs={}):
        targs = self.data[1]  
        preds = (np.squeeze(np.asarray(firstmodel.predict(self.data[0]))))
        corr = computeCorrelation1coord(targs, preds)
        self.corrs.append(np.round(corr, 6))
        print(f' -Train corr: {np.squeeze(corr)} ')
        appendCorrEpochAsRow(self.oufile, str(np.squeeze(corr))+'\n')


class compCorrVal(tf.keras.callbacks.Callback):
    def __init__(self, data):   
        super(compCorrVal, self).__init__()
        self.data = data 
        self.oufile = 'valcorrelations.csv'
    def on_train_begin(self, logs={}):        
        self.corrs = []    
    def on_epoch_end(self, epoch, logs={}):
        targs = self.data[1]  
        preds = (np.squeeze(np.asarray(firstmodel.predict(self.data[0]))))
        corr = computeCorrelation1coord(targs, preds)
        self.corrs.append(np.round(corr, 6))
        print(f' -Val corr: {np.squeeze(corr)} ')
        appendCorrEpochAsRow(self.oufile, str(np.squeeze(corr))+'\n')


class compCorrTest(tf.keras.callbacks.Callback):
    def __init__(self, data):   
        super(compCorrTest, self).__init__()
        self.data = data 
        self.oufile = 'testcorrelations.csv'
    def on_train_begin(self, logs={}):        
        self.corrs = []    
    def on_epoch_end(self, epoch, logs={}):
        targs = self.data[1]  
        preds = (np.squeeze(np.asarray(firstmodel.predict(self.data[0]))))
        corr = computeCorrelation1coord(targs, preds)
        self.corrs.append(np.round(corr, 6))
        print(f' -Test corr: {np.squeeze(corr)} ')
        appendCorrEpochAsRow(self.oufile, str(np.squeeze(corr))+'\n')


def appendVectEpochAsRow(fname, vect):
    with open(fname, 'a+') as fd:
        for i in range(len(vect)-1):
            fd.write(str(vect[i])+' ')
        fd.write(str(vect[len(vect)-1])+'\n')


################## run train ###########################################        


batchSize = 128#256#128

numRuns = 100 # 1000
allRunsFinalCorrelationsTestFname = 'allRunsT'+str(trait)+'FinalCorrelationsConv2.txt'
testmseList = []
allRunsFinalMSETestFname = 'allRunsFinalMSET'+str(trait)+'Conv2.txt'

for i in range(numRuns):

    print('run number = '+str(i))
    firstmodel = get_model(p, meanOutput)

    #T2
    lr = 1e-3
    optim =  tf.keras.optimizers.legacy.Adam(lr)
    numEpochs = 30
    firstmodel.compile(optimizer=optim, loss='mse',
                       metrics=[tf.keras.losses.MeanAbsoluteError()])
    
    firstmodel.fit(trainInputs,trainTargets,batch_size=batchSize,
                   epochs=numEpochs,
                   validation_data=(valInputs,valTargets))


    lr = 1e-4
    optim =  tf.keras.optimizers.legacy.Adam(lr)
    firstmodel.compile(optimizer=optim, loss='mse',
                       metrics=[tf.keras.losses.MeanAbsoluteError()])
    numEpochs = 11
    firstmodel.fit(trainInputs,trainTargets,batch_size=batchSize,
                   epochs=numEpochs,
                   validation_data=(valInputs,valTargets))

    # lr = 1e-5
    # optim =  tf.keras.optimizers.legacy.Adam(lr)
    # firstmodel.compile(optimizer=optim, loss='mse',
    #                    metrics=[tf.keras.losses.MeanAbsoluteError()])
    # numEpochs = 502
    # firstmodel.fit(trainInputs,trainTargets,batch_size=batchSize,
    #                epochs=numEpochs,
    #                validation_data=(valInputs,valTargets))
    
    
    # compute correlations on the train, validation and test data
    trpreds = np.squeeze(firstmodel.predict(trainInputs))
    valpreds = np.squeeze(firstmodel.predict(valInputs))
    testpreds = np.squeeze(firstmodel.predict(testInputs))
    trcorr = computeCorrelation1coord(trainTargets, trpreds)
    valcorr = computeCorrelation1coord(valTargets, valpreds)
    testcorr = computeCorrelation1coord(testTargets, testpreds)
    print('run number = '+str(i))
    print('train corr ='+ str(trcorr))
    print('validation corr ='+ str(valcorr))
    print('Test corr ='+ str(testcorr))
    appendCorrEpochAsRow(allRunsFinalCorrelationsTestFname,
                         str(testcorr[0])+'\n')
    testmse = firstmodel.evaluate(testInputs,testTargets) 
    testmseList.append(testmse)
    appendVectEpochAsRow(allRunsFinalMSETestFname, testmse)


         
