# Supplementary material for: Genomic prediction using machine learning: a comparison of the performance of regularized regression, ensemble, instance-based and deep learning methods on synthetic and empirical data
Source: BMC Genomics. 2024 Feb 7;25:152. doi: 10.1186/s12864-023-09933-x (PMC10848392; doi:10.1186/s12864-023-09933-x)
Supplement: Supplementary file 3 — Additional file 3. Python codes used to fit the deep learning (FFNN & CNN) algorithms to the simulated (animal breeding) dataset. Includes six py and three pnz files: three of the py files refer to the FFNN fits and the other three to the CNN fits; each of the three pnz files include six npy files referring to the training of the FFNNs for traits 1, 2 & 3, respectively. [file 12864_2023_9933_MOESM3_ESM.zip › estimateT2Model.py]

import pandas as pd
import  numpy as np
import matplotlib.pyplot as plt
import tensorflow as tf


###################### data #############################
datadir = './'
npzfile = np.load(datadir + 'trait2TrainValTest.npz')
trainInputs = npzfile['trainInputs']
trainTargets = npzfile['trainTargets']
valInputs = npzfile['valInputs']
valTargets = npzfile['valTargets']
testInputs = npzfile['testinputs']
testTargets = npzfile['testtargs']


######################### model #########################

units = 800 
n,p = trainInputs.shape
initConst = tf.keras.initializers.Constant
meanOutput = np.mean(trainTargets)

def get_model(units, p, meanOutput):

    dropRate = 0.8 

    inputs = tf.keras.Input(shape=(p,))
    drop0 = tf.keras.layers.Dropout(0.15)(inputs)
    dense0 = tf.keras.layers.Dense(units)(drop0)
    norm0 = tf.keras.layers.BatchNormalization()(dense0)
    relu0 = tf.keras.layers.ReLU()(norm0)

    drop1 = tf.keras.layers.Dropout(dropRate)(relu0)
    dense1 = tf.keras.layers.Dense(units)(drop1)
    norm1 = tf.keras.layers.BatchNormalization()(dense1)
    relu1 = tf.keras.layers.ReLU()(norm1)

    drop2 = tf.keras.layers.Dropout(dropRate)(relu1)
    dense2 = tf.keras.layers.Dense(units)(drop2)
    norm2 = tf.keras.layers.BatchNormalization()(dense2)
    relu2 = tf.keras.layers.ReLU()(norm2)

    drop4 = tf.keras.layers.Dropout(1.1*dropRate)(relu2)
    out = tf.keras.layers.Dense(1,
                                bias_initializer=initConst(meanOutput))(drop4)

    firstmodel = tf.keras.Model(inputs=inputs, outputs=out)

    return firstmodel
  

#################  compute correlation 

def computeCorrelation1coord(labels, preds):
    mlab = np.mean(labels)
    mpreds = np.mean(preds)
    lb2sqrt = np.sqrt(np.sum((labels - mlab)*(labels - mlab)))
    pr2sqrt = np.sqrt(np.sum((preds - mpreds)* (preds - mpreds)))
    corr = np.correlate(labels - mlab,preds-mpreds)/( 1e-7+lb2sqrt* pr2sqrt) 
    return corr

def appendCorrEpochAsRow(fname, corrValue):
    with open(fname, 'a+') as fd:
        fd.write(corrValue)


def appendVectEpochAsRow(fname, vect):
    with open(fname, 'a+') as fd:
        for i in range(len(vect)-1):
            fd.write(str(vect[i])+' ')
        fd.write(str(vect[len(vect)-1])+'\n')

################## run train ###########################################        


lr = 2e-5 
numEpochs = 260 
batchSize = 32

numruns = 100 # 1000
optim =  tf.keras.optimizers.Adam(lr)
allRunsFinalCorrelationsTestFname = 'allRunsT2FinalCorrelationsTest2.txt'
allRunsFinalMSETestFname = 'allRunsT2FinalMSETest2.txt'
testmseList = []
for i in range(numruns):

    print('run: '+str(i)) 
    
    firstmodel = get_model(units, p, meanOutput)
    firstmodel.compile(optimizer=optim, loss='mse',
    metrics=[tf.keras.losses.MeanAbsoluteError()])

    firstmodel.fit(trainInputs,trainTargets,batch_size=batchSize,
                   epochs=numEpochs,
                   validation_data=(valInputs,valTargets))
                   
    # compute correlations on the train, validation and test data
    trpreds = np.squeeze(firstmodel.predict(trainInputs))
    valpreds = np.squeeze(firstmodel.predict(valInputs))
    testpreds = np.squeeze(firstmodel.predict(testInputs))
    trcorr = computeCorrelation1coord(trainTargets, trpreds)
    valcorr = computeCorrelation1coord(valTargets, valpreds)
    testcorr = computeCorrelation1coord(testTargets, testpreds)
    print('train corr ='+ str(trcorr))
    print('validation corr ='+ str(valcorr))
    print('Test corr ='+ str(testcorr))
    appendCorrEpochAsRow(allRunsFinalCorrelationsTestFname,
                         str(testcorr[0])+'\n')
    testmse = firstmodel.evaluate(testInputs,testTargets) 
    testmseList.append(testmse)
    appendVectEpochAsRow(allRunsFinalMSETestFname, testmse)
    
   
 
