# Supplementary material for: Genomic prediction using machine learning: a comparison of the performance of regularized regression, ensemble, instance-based and deep learning methods on synthetic and empirical data
Source: BMC Genomics. 2024 Feb 7;25:152. doi: 10.1186/s12864-023-09933-x (PMC10848392; doi:10.1186/s12864-023-09933-x)
Supplement: Supplementary file 4 — Additional file 4. Includes SAS code for (i) the phenotypic data analysis (S1 Text.doc); (ii) SNP grouping schemes (S2 Text.doc); and (iii) the 5-fold data split (S3 Text.doc & S4 Text.doc) for the KWS \documentclass[12pt]{minimal} \usepackage{amsmath} \usepackage{wasysym} \usepackage{amsfonts} \usepackage{amssymb} \usepackage{amsbsy} \usepackage{mathrsfs} \usepackage{upgreek} \setlength{\oddsidemargin}{-69pt} \begin{document}$$2010-2012$$\end{document}2010-2012 data sets. [file 12864_2023_9933_MOESM4_ESM.zip]

Archive with 4 entries (4 files):
- S1Text.docx
- S2Text.docx
- S3Text.docx
- S4Text.docx
